# Supplementary material for: A chromosome-scale genome sequence of pitaya (Hylocereus undatus) provides novel insights into the genome evolution and regulation of betalain biosynthesis
Source: Hortic Res. 2021 Jul 6;8:164. doi: 10.1038/s41438-021-00612-0 (PMC8260669; doi:10.1038/s41438-021-00612-0)
Supplement: Supplementary file 1 — Supplementary Table [file 41438_2021_612_MOESM1_ESM.xlsx]

## Sheet: Sheet1
Table S28 FPKM value of the TFs in the coexpression network
Gene id	Transcription factor	GHB				GHH
		17 d	23 d	25 d	32 d	17 d	23 d	25 d	32 d
HU01G00378.1	ABI3VP1	6.81007	4.22576	3.52048	1.14638	8.72538	6.86068	3.49636	1.95474
HU01G01922.1	ABI3VP1	4.38569	10.8298	17.5493	23.0397	6.0243	4.72485	2.9578	3.66607
HU03G01345.1	ABI3VP1	5.14398	2.28313	1.12985	0.966731	4.96691	5.30198	4.21807	1.23521
HU03G02396.1	ABI3VP1	13.5392	4.88173	3.04258	0.0299331	28.4378	4.01043	1.53947	0.171447
HU06G01450.1	ABI3VP1	14.2299	12.0798	5.76819	0.115267	26.383	6.62215	3.3657	0.084257
HU07G01086.1	ABI3VP1	21.8301	22.6018	14.9719	17.3323	7.13171	10.6628	11.6817	26.0586
HU07G01126.1	ABI3VP1	22.6319	17.7915	12.7881	9.47894	56.2432	16.5308	10.6509	13.218
HU07G02359.1	ABI3VP1	13.4502	12.245	12.1238	23.1922	17.4514	15.0804	13.5727	24.9311
HU09G01190.1	ABI3VP1	63.9526	51.8106	42.4194	44.1703	65.1649	74.7103	64.6044	48.3401
HU11G01243.1	ABI3VP1	31.2338	30.3781	18.6989	8.87325	42.3274	36.1025	30.1812	14.4045
HU04G00697.1	Alfin-like	66.9584	67.1748	59.2407	48.4224	85.3905	78.2575	61.6552	50.8432
HU01G01681.1	AP2-EREBP	83.8589	129.561	84.0632	127.595	75.1311	88.6436	86.3644	72.8963
HU02G00507.1	AP2-EREBP	22.1788	25.8499	9.66583	38.7615	75.2228	32.804	29.0037	6.37702
HU02G00585.1	AP2-EREBP	74.1882	94.8072	90.2791	43.4378	172.806	54.969	43.9106	49.8285
HU02G01699.1	AP2-EREBP	16.7652	23.3895	17.7846	7.1204	82.3864	24.0321	15.7531	1.24584
HU02G01866.1	AP2-EREBP	41.229	52.0892	47.7439	1.08477	51.4318	45.9219	129.171	8.81292
HU02G02858.1	AP2-EREBP	1.93801	5.30627	20.0468	13.4297	1.0099	3.06198	11.0843	26.1589
HU03G00905.1	AP2-EREBP	17.8509	12.2176	5.25058	8.94743	28.0072	15.4011	6.06921	7.28119
HU03G02451.1	AP2-EREBP	380.018	642.434	303.737	21.2466	249.51	512.13	322.566	69.0497
HU04G01825.1	AP2-EREBP	5.54719	18.7645	0.518031	8.7553	55.362	16.4153	16.5594	0.542186
HU05G00390.1	AP2-EREBP	352.577	391.924	154.757	58.1757	110.578	386.992	182.15	114.762
HU05G01824.1	AP2-EREBP	10.5553	23.3041	13.9328	21.4382	9.9678	10.1758	3.64372	4.71171
HU05G01890.1	AP2-EREBP	9.18797	16.773	83.1836	231.557	21.8756	18.1422	285.685	24.3589
HU05G01919.1	AP2-EREBP	10.3564	5.94305	1.88543	6.63697	25.968	11.7286	3.0112	1.00611
HU05G01921.1	AP2-EREBP	22.2161	31.9114	26.8337	125.415	31.7019	26.8732	153.245	13.7221
HU06G00185.1	AP2-EREBP	10.3186	5.16744	3.65909	1.16973	10.5522	3.32186	1.10747	3.49293
HU06G00854.1	AP2-EREBP	7.56022	37.4287	129.965	24.1312	53.861	14.1031	352.03	27.1745
HU06G00882.1	AP2-EREBP	11.3277	6.69126	4.79796	5.92919	9.29587	12.4591	16.0734	4.67129
HU06G00886.1	AP2-EREBP	14.786	19.5537	61.5079	61.0815	17.036	13.4015	38.0822	34.7038
HU07G00067.1	AP2-EREBP	4.91546	2.18989	0.655771	0.683216	12.8154	7.0634	1.82048	0.339263
HU07G00738.1	AP2-EREBP	15.6469	33.2761	39.7908	4.2386	1.94161	7.18709	5.52013	9.13501
HU07G01908.1	AP2-EREBP	211.01	338.524	436.957	488.093	509.385	275.298	348.088	499.739
HU08G00762.1	AP2-EREBP	9.19449	6.35941	10.5445	9.67399	2.91679	8.51873	14.7568	12.2795
HU08G02214.1	AP2-EREBP	26.241	82.4626	88.413	178.264	8.48878	31.8728	30.4357	117.954
HU09G01420.1	AP2-EREBP	4.00625	1.02086	0.254465	0.0143481	8.14499	9.39147	0.358992	0
HU09G01670.1	AP2-EREBP	0.074074	0.549508	1.5181	3.93716	4.20209	0.129824	3.69172	14.6147
HU0G00168.1	AP2-EREBP	0.664578	1.2199	2.6741	0.0487698	0.268016	4.21741	6.22542	11.4906
HU10G01006.1	AP2-EREBP	33.775	14.4189	13.9088	10.2901	29.8729	19.9482	15.421	12.0465
HU11G00557.1	AP2-EREBP	15.2763	10.7327	12.6397	7.06344	5.34359	3.84132	3.03387	4.94683
HU11G01049.1	AP2-EREBP	6.30504	43.9442	0.507655	26.0507	36.1376	47.4041	10.8142	0.0678497
HU11G01274.1	AP2-EREBP	135.477	122.551	115.569	29.8702	12.4688	56.8286	30.6827	42.2966
HU01G02203.1	ARF	49.9241	57.9528	30.0695	49.9413	56.1964	60.6216	31.7285	32.8588
HU02G01225.1	ARF	226.322	378.768	697.353	638.746	54.3989	219.045	329.506	739.499
HU02G03105.1	ARF	14.9093	6.46567	8.23204	7.32219	14.1428	10.6817	10.5454	3.19081
HU03G00946.1	ARF	25.8012	12.0837	19.6068	13.1947	44.1055	21.2052	19.0567	18.5693
HU03G02257.1	ARF	29.4912	19.3468	32.9243	45.1741	41.3276	33.6972	67.2837	49.4405
HU04G01364.1	ARF	55.625	31.2611	42.8332	56.9827	87.6284	53.5195	69.8564	40.0529
HU05G00988.1	ARF	46.7141	32.4473	38.6386	34.6947	56.5748	37.1937	35.2381	35.4887
HU10G01636.1	ARF	64.7442	52.4824	46.5532	34.0481	42.1904	81.0397	58.5785	58.0525
HU11G00393.1	ARF	24.7131	20.9968	12.2277	15.5335	16.9436	21.2417	13.7209	9.58706
HU11G01654.1	ARF	8.51189	16.8741	31.5756	71.4764	13.9968	7.58864	14.3436	53.3801
HU01G01538.1	ARID	12.2428	10.6187	14.3913	35.6913	16.4947	10.1068	17.2388	26.7889
HU02G00106.1	ARR-B	39.863	31.8992	23.123	5.61808	28.4989	39.644	28.2766	10.316
HU06G02245.1	ARR-B	11.5547	5.27976	6.33516	3.34357	10.8855	11.7714	8.45757	4.22525
HU10G00112.1	ARR-B	11.5703	6.54583	5.27993	5.17928	8.39835	12.176	9.27829	4.72654
HU01G00718.1	AUX/IAA	38.0149	43.8524	5.65713	0.39035	65.7803	82.5987	18.5377	0.119317
HU01G02695.1	AUX/IAA	8.87227	2.9663	2.30236	0.368759	124.646	12.9768	5.17993	0.138964
HU01G02696.1	AUX/IAA	4.34661	1.2358	0.426488	0.750117	50.783	3.92604	2.41818	0.352624
HU02G00840.1	AUX/IAA	64.3693	36.6026	23.6541	4.28406	179.039	63.606	29.1108	5.41783
HU02G00841.1	AUX/IAA	44.1667	23.4801	16.5232	2.75048	106.319	38.407	20.3103	4.83608
HU03G00685.1	AUX/IAA	10.9152	6.0633	3.82667	1.02648	22.9441	11.3339	4.11962	5.21446
HU03G01067.1	AUX/IAA	15.7829	18.9735	3.5744	0.70594	78.3923	23.6671	8.60984	0.486279
HU03G01084.1	AUX/IAA	5.62925	8.55394	1.73939	0.522365	20.1078	7.79275	2.18417	0.303163
HU03G01732.1	AUX/IAA	19.1755	13.3638	14.3311	8.45321	20.4588	20.6353	20.8911	19.4125
HU04G01928.1	AUX/IAA	14.5991	1.42839	1.27144	0.100528	147.253	18.6968	2.44873	1.03295
HU04G01929.1	AUX/IAA	10.874	2.2615	1.54264	1.04385	48.0186	10.8901	6.08014	2.28999
HU05G02286.1	AUX/IAA	221.036	154.009	199.811	62.5126	411.914	249.589	292.827	88.6727
HU07G01545.1	AUX/IAA	20.1251	11.7548	5.19162	1.1299	44.3705	20.6175	7.54421	1.54657
HU08G01118.1	AUX/IAA	131.985	114.312	77.5697	62.3505	181.724	156.791	97.5239	57.3789
HU11G00522.1	AUX/IAA	13.462	1.1769	6.62895	0.966605	11.1071	10.8947	8.17852	4.11626
HU11G00890.1	AUX/IAA	23.5388	27.4663	11.8015	1.58141	13.6181	11.1682	5.42144	2.55833
HU03G00182.1	BBR/BPC	15.2047	7.55318	5.87855	4.17801	21.5125	10.8982	8.29442	5.85086
HU04G00596.1	BBR/BPC	30.095	23.5875	23.0892	16.34	30.6434	33.0022	35.9006	18.501
HU05G00245.1	BBR/BPC	6.37104	0.251216	0	0.0571868	7.65361	12.2549	5.63044	2.28767
HU05G02322.1	BBR/BPC	14.6813	31.8439	24.9929	23.7648	18.3058	20.7755	15.9219	6.78101
HU11G01246.1	BBR/BPC	33.4252	18.9851	20.2261	14.7151	33.0522	31.4965	19.235	20.7236
HU05G02241.1	BES1	58.0913	90.3796	98.3246	163.891	80.7261	75.4202	141.825	122.55
HU11G01794.1	BES1	16.3608	10.3938	8.54426	15.6287	11.1823	16.2884	18.3931	10.8498
HU01G00325.1	bHLH	10.0475	8.43595	2.82525	0.174389	14.5993	22.3135	7.53885	0.573756
HU01G01842.1	bHLH	49.2326	44.0541	52.6679	45.885	26.1581	32.498	59.3618	44.5162
HU01G02466.1	bHLH	10.5841	6.52378	3.82625	1.19572	16.9812	10.1371	4.46221	2.44654
HU01G02692.1	bHLH	8.25312	4.31416	1.48042	5.5511	6.55565	6.54113	2.37152	2.26888
HU02G00265.1	bHLH	88.2266	71.8967	106.876	22.5255	41.739	84.1767	40.9104	48.0019
HU02G00432.1	bHLH	8.66749	9.85951	3.42318	4.294	5.2156	7.93151	5.17467	3.444
HU02G01059.1	bHLH	94.1277	87.2409	183.294	304.538	1.35971	70.3434	182.538	380.41
HU02G01165.1	bHLH	12.2493	10.3979	11.044	6.50052	12.8616	12.3471	11.6988	8.34888
HU02G01210.1	bHLH	10.0613	6.8003	1.01478	0.834188	33.666	15.187	1.97888	3.0961
HU02G01962.1	bHLH	8.54867	6.48988	16.7394	21.4542	17.9172	5.35668	9.77396	12.0784
HU02G03362.1	bHLH	30.214	28.9909	20.6432	25.1056	31.9194	42.4188	23.9156	24.7488
HU03G00352.1	bHLH	11.8054	14.7403	13.9315	19.2243	10.6861	14.3915	9.61347	18.0082
HU03G00470.1	bHLH	2.27579	0.818834	5.94359	16.2147	19.6124	4.54851	46.7893	9.97202
HU03G02036.1	bHLH	0.812651	2.0649	9.26695	26.8174	1.06327	0.150448	2.41525	24.5754
HU04G00121.1	bHLH	9.58721	8.7769	3.6266	2.50013	20.521	12.539	4.02976	3.54234
HU04G00514.1	bHLH	186.606	288.633	168.736	88.8265	308.873	201.756	294.934	91.2586
HU04G01222.1	bHLH	11.2782	15.0896	9.55508	2.90229	0.997311	16.7003	4.29939	6.91805
HU04G01363.1	bHLH	24.8395	19.2845	18.3712	14.838	28.3974	23.543	20.1582	17.6684
HU04G01892.1	bHLH	13.9858	10.1945	4.23921	2.57177	9.83595	10.8403	4.8945	3.59212
HU04G01893.1	bHLH	19.9983	4.36552	2.18459	0.206615	4.45818	22.5162	1.647	0.305998
HU04G02116.1	bHLH	1.0429	3.97911	1.11465	12.5893	5.71643	5.89032	54.7039	10.5873
HU06G00126.1	bHLH	5.10777	4.34067	5.6951	7.2601	8.406	3.28301	2.73477	6.94016
HU06G00724.1	bHLH	9.27805	13.2145	22.1148	32.6191	8.69272	11.7703	31.5477	22.4536
HU06G02322.1	bHLH	11.2135	7.62539	6.42046	2.5606	17.4658	11.0601	6.69649	2.29833
HU07G00149.1	bHLH	6.67183	5.88825	6.56046	16.0138	11.3707	10.5408	33.2348	21.9198
HU07G00195.1	bHLH	7.80507	1.24726	0.820602	0.381915	7.73628	13.5212	1.34938	7.76942
HU07G01699.1	bHLH	8.58614	10.9425	23.5041	43.5734	5.14192	10.6819	22.7683	69.4448
HU08G00005.1	bHLH	10.3921	12.9204	7.04074	0.275092	6.53906	15.0526	9.69107	4.92286
HU08G01425.1	bHLH	12.2431	6.6467	10.8665	6.13802	5.93585	5.17378	8.63431	11.8849
HU09G01086.1	bHLH	12.3982	11.6805	23.3382	14.9002	0	11.4061	12.8169	20.9166
HU09G01836.1	bHLH	81.0667	59.2175	47.403	20.9913	46.6879	94.2103	39.551	30.3528
HU10G00482.1	bHLH	26.0233	23.1034	18.4395	14.038	25.6759	30.6517	27.0671	19.5631
HU10G00944.1	bHLH	24.8897	8.42421	5.74878	6.23446	30.6886	25.0326	11.7195	5.30279
HU10G01593.1	bHLH	13.2797	19.5594	25.0307	37.2945	17.6649	15.9324	23.9897	28.5281
HU11G01328.1	bHLH	1.70427	0.100609	4.15572	4.32181	0	1.6688	2.3346	36.0913
HU01G00669.1	BSD	43.289	38.9338	36.2855	53.7446	35.6614	40.5665	26.951	69.8493
HU06G00008.1	BSD	54.1784	45.0421	40.4061	37.9521	49.9252	53.4378	32.631	42.2425
HU11G00897.1	BSD	67.4062	48.243	48.1397	46.2955	39.75	70.8855	69.3382	48.3795
HU01G00227.1	bZIP	85.6463	64.6074	126.883	82.7197	64.5294	101.171	209.9	136.511
HU01G01958.1	bZIP	7.1455	2.42056	9.51554	4.27769	7.25292	7.15036	20.2031	49.9834
HU01G02772.1	bZIP	17.5007	26.7107	33.4035	26.3299	28.4751	21.1267	58.4556	23.8278
HU02G01702.1	bZIP	15.3919	11.8728	13.4468	9.39904	6.84064	7.45219	7.11541	13.1745
HU02G03064.1	bZIP	196.017	155.371	154.13	76.9626	175.745	212.894	196.74	99.259
HU02G03273.1	bZIP	140.7	223.81	170.943	109.339	126.284	150.767	83.7724	77.3064
HU03G02153.1	bZIP	28.9368	45.8086	44.5057	23.2925	5.20261	13.416	13.0336	20.1333
HU04G01432.1	bZIP	12.6293	14.1911	5.44217	0.724928	7.28437	7.50007	2.18983	0.137028
HU04G01783.1	bZIP	40.7525	40.702	24.3693	5.07356	48.5332	30.0051	16.003	3.93695
HU04G01864.1	bZIP	41.6418	50.3442	33.8929	33.538	50.385	51.6	45.0488	22.778
HU05G01803.1	bZIP	6.52326	8.81119	11.0574	0	8.25714	7.22615	3.46864	1.02354
HU05G02056.1	bZIP	35.1716	23.7973	8.70191	15.318	20.0079	37.7418	7.74837	5.2779
HU05G02244.1	bZIP	29.4712	29.5653	48.9864	36.3142	20.7006	24.1288	32.6887	22.8874
HU05G02332.1	bZIP	3.67566	7.60772	11.3619	12.9408	5.50568	4.89707	6.54771	9.34549
HU06G01027.1	bZIP	23.3334	38.514	82.7202	84.7229	25.4101	21.9816	46.0381	42.8386
HU06G02587.1	bZIP	15.7378	17.6093	26.5708	38.5203	17.3115	15.5121	21.7871	47.2588
HU07G00787.1	bZIP	27.6454	46.4349	82.5978	98.8742	28.9397	35.8796	116.376	121.93
HU07G00971.1	bZIP	17.4103	14.7401	15.6529	11.6206	14.7222	15.6005	14.7218	10.921
HU08G01095.1	bZIP	3.6495	4.06218	10.9096	26.7597	15.3398	5.03095	33.4205	25.2138
HU09G01823.1	bZIP	11.4287	6.10389	5.20796	0.364194	9.07778	6.121	6.34584	0.811992
HU09G01935.1	bZIP	31.3415	24.8822	16.3328	13.5512	21.7458	21.7403	14.209	14.0849
HU11G01014.1	bZIP	59.4193	23.8731	20.1263	8.45916	76.7676	78.6864	35.9049	23.7048
HU11G01245.1	bZIP	34.8843	27.2289	43.6324	68.8739	29.2308	35.9362	77.7432	66.7358
HU11G01294.1	bZIP	14.5184	11.8434	2.51976	6.01213	17.6842	16.5194	4.64064	9.24993
HU11G01713.1	bZIP	28.4335	25.2103	17.8261	18.9662	44.8159	30.6441	35.3305	25.6041
HU01G01234.1	C2C2-CO-like	20.7548	17.0223	14.7508	7.48945	20.8375	21.3887	18.8279	13.8483
HU02G01005.1	C2C2-CO-like	40.9951	38.985	24.2402	13.1796	29.1635	51.1348	24.2311	12.353
HU02G03425.1	C2C2-CO-like	101.721	84.0606	51.4556	50.0932	220.961	133.866	67.9348	59.0972
HU06G00744.1	C2C2-CO-like	11.2699	9.15107	9.42138	24.7304	4.07758	15.0899	14.2178	46.7192
HU01G00880.1	C2C2-Dof	19.6435	32.2935	41.945	45.2153	12.115	37.9607	136.734	46.9142
HU01G02303.1	C2C2-Dof	16.6683	20.5879	53.3028	67.068	10.4318	21.5884	66.0458	83.0918
HU02G01516.1	C2C2-Dof	5.67049	3.83237	2.46024	0.546854	6.09275	5.57277	1.89192	2.11421
HU03G01783.1	C2C2-Dof	10.4483	10.2294	9.6163	2.78475	3.71336	10.3528	4.11692	5.08564
HU03G02125.1	C2C2-Dof	85.7931	62.4116	57.2667	5.89198	34.0114	106.945	29.1621	17.2038
HU08G02181.1	C2C2-Dof	8.48689	7.68659	1.4084	2.68414	12.7804	10.3141	7.57186	1.97492
HU08G02243.1	C2C2-Dof	6.69433	4.26647	1.12225	0.657486	5.22443	10.3161	1.39679	0.751142
HU02G00625.1	C2C2-GATA	23.521	25.8032	34.0715	39.4199	29.0137	21.3369	22.56	51.3377
HU02G01972.1	C2C2-GATA	8.36423	5.7921	2.27743	1.41581	8.11637	11.2693	1.47102	2.1464
HU03G00162.1	C2C2-GATA	57.3838	65.1398	37.4013	61.8143	92.5215	75.6138	58.5349	36.0879
HU03G00451.1	C2C2-GATA	7.96437	7.74911	6.68909	2.44032	15.6128	6.01647	3.68613	2.6468
HU03G01256.1	C2C2-GATA	18.8893	23.1846	17.1467	3.96585	10.985	18.7916	16.1919	9.70285
HU06G02242.1	C2C2-GATA	18.6752	9.46057	6.70414	4.4902	11.9952	20.4815	3.58532	2.743
HU07G00811.1	C2C2-GATA	24.8429	27.7464	22.285	18.2648	29.5335	31.0285	22.6351	14.3737
HU08G01528.1	C2C2-GATA	8.08847	6.36624	4.39148	2.26348	7.17462	8.7961	1.878	2.5554
HU09G01709.1	C2C2-GATA	47.4188	32.9406	23.0163	28.6446	40.8004	54.1604	32.4701	18.3444
HU11G01220.1	C2C2-GATA	23.1647	17.9927	19.1482	15.1411	17.6088	25.087	22.4221	13.5898
HU09G00204.1	C2C2-YABBY	20.9463	21.009	30.66	22.9093	3.44479	24.9892	21.4314	30.2397
HU01G02346.1	C2H2	15.2821	14.0034	18.4339	24.1871	14.984	12.2945	10.773	19.3994
HU02G01772.1	C2H2	6.74069	6.79282	8.95002	10.9297	9.25708	5.65669	4.75491	11.3143
HU02G02203.1	C2H2	41.3623	31.343	51.8087	69.9359	48.2372	34.8653	42.4683	78.5643
HU02G02253.1	C2H2	18.1943	13.0393	17.6377	8.86416	15.7624	8.91991	11.4435	10.583
HU02G02985.1	C2H2	40.6324	28.059	11.4799	7.97084	55.9986	70.4105	17.8821	7.71373
HU03G01432.1	C2H2	22.8822	10.3495	9.75166	15.9301	24.1145	14.3372	15.2491	15.788
HU03G02034.1	C2H2	12.3683	14.9897	17.7625	23.136	13.6969	13.4546	10.3167	30.573
HU03G02641.1	C2H2	249.278	188.408	49.3225	2.40882	263.346	336.487	28.8823	8.02021
HU04G01951.1	C2H2	56.8052	14.1963	15.7363	14.2115	27.6962	60.7663	32.947	6.81319
HU05G01852.1	C2H2	13.4414	15.9395	22.9013	42.8547	13.5727	13.2226	10.0871	22.9108
HU05G02248.1	C2H2	53.2384	51.4147	66.2448	146.147	26.4739	48.8376	64.6221	109.976
HU06G01327.1	C2H2	16.7242	19.7442	24.9681	16.3657	32.2756	23.582	21.9815	14.1697
HU06G01419.1	C2H2	25.6557	23.9304	19.1494	17.6069	30.3515	29.2797	28.7952	19.2478
HU07G00270.1	C2H2	188.172	116.861	86.5495	84.5367	109.565	207.456	133.577	80.1883
HU07G00292.1	C2H2	29.9705	33.5046	27.5675	27.2696	26.5966	33.4214	24.7346	21.4562
HU07G01988.1	C2H2	9.22028	5.38559	3.02282	1.04022	8.72358	5.93074	1.98691	1.9317
HU07G02035.1	C2H2	20.5803	17.5188	5.21579	1.55211	18.5013	34.4886	9.77287	0.632114
HU07G02180.1	C2H2	9.60554	2.02353	0.78794	0.167181	18.5763	10.8291	1.27022	0.205699
HU07G02309.1	C2H2	56.9122	103.044	98.1682	38.2187	85.2573	86.0536	169.127	31.1979
HU08G00886.1	C2H2	9.57568	6.68437	5.97688	2.17068	19.6744	9.43746	11.0603	4.19278
HU09G00920.1	C2H2	3.70494	8.10747	3.75395	25.6134	4.24987	10.7815	39.3912	2.72986
HU09G01182.1	C2H2	5.64135	3.17174	3.49078	1.25933	4.65831	4.8067	5.48086	0.899147
HU09G01505.1	C2H2	10.4742	7.85751	10.2256	8.48862	22.2628	12.6352	16.956	8.42933
HU10G00995.1	C2H2	19.3287	29.7239	56.1509	69.7454	21.6873	21.266	110.639	58.9981
HU11G01485.1	C2H2	28.6242	5.77418	3.88935	0.946577	29.8759	32.9862	13.5681	3.81925
HU01G00226.1	C3H	16.7077	13.298	12.9482	11.7664	20.9498	20.6126	9.17387	14.2837
HU01G00905.1	C3H	18.0047	11.864	14.1473	25.9493	18.6425	13.0484	8.01765	26.6198
HU01G01125.1	C3H	64.9651	59.4986	57.698	10.1374	34.8932	17.7286	16.3674	18.245
HU01G02363.1	C3H	23.3211	14.4573	23.4443	38.8669	29.0131	20.6027	27.127	37.3918
HU02G00985.1	C3H	20.8339	12.6832	11.6323	9.30883	28.322	19.1142	13.3183	11.0499
HU02G02494.1	C3H	47.2737	48.5969	35.766	35.6522	64.5185	46.6386	30.53	44.9164
HU03G01444.1	C3H	12.3916	21.8091	16.2412	13.6133	18.7858	14.3671	7.58311	11.2134
HU03G01511.1	C3H	50.0677	36.1513	40.6524	41.3943	56.0521	45.616	36.9406	42.7295
HU03G01941.1	C3H	105.248	117.527	87.599	16.8717	30.1623	39.3968	28.2682	34.5804
HU04G01583.1	C3H	20.6899	20.4116	20.2482	24.6733	25.3415	22.2636	20.5731	30.4156
HU05G02078.1	C3H	5.56162	5.48835	11.3995	25.36	7.51815	4.96219	12.3383	16.1045
HU06G01752.1	C3H	12.7736	9.11955	17.3576	25.1194	13.2954	10.8593	13.5639	25.9684
HU06G02044.1	C3H	43.7391	38.3321	42.508	51.1705	42.9171	37.8614	37.8333	47.2545
HU06G02465.1	C3H	28.5579	35.3119	36.6714	32.9007	33.2713	27.3305	30.592	29.6138
HU07G01781.1	C3H	51.2813	36.2554	47.4606	33.144	45.466	51.2149	45.5233	89.9475
HU07G02156.1	C3H	14.8109	8.13372	3.43681	2.67178	17.4598	12.5391	3.23752	1.6957
HU08G01200.1	C3H	29.6833	28.749	22.295	18.323	27.5934	30.052	22.5171	21.4224
HU08G01870.1	C3H	31.8856	24.0108	26.9417	29.5609	30.9654	31.1268	33.2043	30.2088
HU09G00164.1	C3H	42.9699	27.5993	16.1629	33.9435	71.9664	49.1981	34.4191	7.74116
HU09G00811.1	C3H	23.4417	24.7657	23.5456	22.4076	37.2278	25.3726	19.5116	19.8858
HU09G01797.1	C3H	57.7927	64.4734	60.5984	69.0413	61.3826	71.9677	52.5307	79.1874
HU09G01798.1	C3H	61.8721	81.0432	48.8564	75.7354	78.235	88.143	51.8802	53.6602
HU10G00596.1	C3H	18.6067	26.1034	59.9766	24.2008	16.4319	19.6674	81.0563	59.4045
HU10G00982.1	C3H	17.9707	13.4219	10.6776	10.1277	17.0652	15.4171	8.98337	10.1766
HU11G00295.1	C3H	9.0311	7.91692	11.1802	12.0177	10.6921	6.95978	7.00948	13.0315
HU02G00043.1	CAMTA	8.14071	6.40058	2.30081	26.1752	18.7532	11.658	8.88691	12.3679
HU03G00325.1	CAMTA	27.7129	19.2325	20.7658	26.2856	23.6344	23.3344	23.0442	30.9413
HU10G00052.1	CAMTA	15.0792	7.27945	17.3357	34.745	15.9999	14.8067	22.4978	18.8171
HU01G01359.1	CCAAT	54.441	41.1274	22.3574	10.5441	59.4508	69.3614	19.6178	12.4345
HU01G01609.1	CCAAT	16.7506	12.1071	7.65395	6.79397	13.326	21.6872	8.27629	7.82406
HU01G01846.1	CCAAT	205.619	195.38	152.799	104.308	164.669	216.856	195.764	360.017
HU01G02163.1	CCAAT	50.6607	43.983	57.1105	33.4033	96.6721	49.3947	38.2271	21.5552
HU02G00531.1	CCAAT	27.9865	19.7522	26.3463	17.5976	27.4747	29.3443	33.0038	15.9486
HU02G03079.1	CCAAT	28.4936	27.9707	19.72	12.3406	31.4265	29.6226	23.5116	15.9969
HU03G00884.1	CCAAT	12.7681	7.70497	4.81599	2.31332	27.0294	11.5309	4.28034	2.0504
HU03G01131.1	CCAAT	135.779	160.499	124.768	111.418	180.09	170.088	115.722	146.26
HU03G01169.1	CCAAT	8.80252	11.1791	7.41962	2.6329	11.999	4.96137	2.48716	3.46656
HU03G01637.1	CCAAT	66.959	44.23	51.5724	44.9733	51.5895	55.1059	48.2994	46.0083
HU03G02097.1	CCAAT	10.269	9.72578	13.6449	16.8421	14.1298	11.8224	10.9782	18.8392
HU05G01316.1	CCAAT	10.0909	10.1181	6.66282	4.34344	16.3543	9.31482	5.86018	2.97038
HU06G00982.1	CCAAT	23.5494	18.8225	13.6141	14.5992	17.3925	26.5266	16.7127	16.1967
HU07G00043.1	CCAAT	36.6772	23.0616	9.28335	0	173.667	12.3583	2.88026	0.115201
HU08G00010.1	CCAAT	39.4615	37.6124	29.5717	23.8615	35.4439	46.4234	20.6574	21.0269
HU08G00303.1	CCAAT	26.1425	23.128	28.6717	32.323	15.3813	29.3496	16.0031	33.4323
HU08G01204.1	CCAAT	28.3822	27.0145	26.1217	15.2898	27.8909	26.292	18.4987	22.3017
HU08G01458.1	CCAAT	226.117	147.198	121.072	73.2436	117.458	271.478	182.75	109.946
HU09G01589.1	CCAAT	22.5532	22.5522	16.9591	16.8944	23.7315	28.7732	16.8037	14.6929
HU11G00311.1	CCAAT	20.1944	10.481	8.41613	2.53244	51.4857	18.82	14.7055	2.49938
HU03G01394.1	Coactivator p15	23.4955	26.5107	27.6466	18.9154	26.3708	26.3039	15.8287	14.3827
HU08G01086.1	CPP	13.5902	6.63066	6.10567	3.05081	13.122	4.36716	5.956	2.34734
HU01G00048.1	CSD	75.6608	70.2547	27.2774	29.7187	59.7252	87.0183	34.7705	23.4116
HU03G00379.1	CSD	39.2579	48.5782	35.2351	15.3107	23.7154	17.1448	12.8583	24.5937
HU08G01721.1	DBP	16.4486	16.1206	21.7931	29.0401	13.2522	15.4424	19.2657	29.0928
HU03G00906.1	EIL	15.2233	17.0348	18.4625	16.6059	12.6707	11.2332	11.5108	12.2584
HU03G00907.1	EIL	10.7346	15.6493	17.9697	23.2108	10.4877	11.8138	11.4884	11.7188
HU03G02071.1	EIL	15.0756	10.7536	12.0326	6.34673	9.66047	5.69405	3.45986	6.75917
HU08G00974.1	EIL	154.465	116.795	62.1286	25.7656	153.246	159.363	89.3776	28.114
HU07G02140.1	FAR1	20.5027	13.1908	15.8233	12.7413	19.6097	20.3886	15.3241	14.0781
HU08G00409.1	FAR1	23.1797	16.82	19.1752	26.4004	20.9418	18.7422	19.9551	23.5908
HU05G01882.1	FHA	16.9041	18.0614	22.2363	91.0457	17.7806	21.0173	32.1048	60.4197
HU07G02133.1	FHA	92.7336	16.3001	22.9561	12.7783	93.8529	112.835	113.964	31.5352
HU08G02323.1	FHA	19.312	14.1032	17.1609	24.5516	20.351	15.9674	12.8467	22.1674
HU02G00852.1	G2-like	19.0604	13.1946	15.587	19.7472	24.5833	20.028	21.2012	20.8138
HU02G01586.1	G2-like	10.635	21.1372	59.4423	67.047	12.0256	12.5309	133.015	34.0515
HU06G00555.1	G2-like	18.9769	27.9675	28.2154	27.9807	13.6617	27.1743	19.491	24.9394
HU06G00830.1	G2-like	7.88662	3.84138	7.87833	1.64763	18.9962	6.8185	8.4272	6.37592
HU07G02239.1	G2-like	13.1485	20.2351	23.4768	12.0704	9.92779	16.1552	17.12	23.8228
HU08G01040.1	G2-like	32.6421	29.8409	34.499	35.2477	15.0052	31.461	34.326	33.7745
HU09G01804.1	G2-like	1.66066	3.43523	4.74023	7.04209	3.99634	1.29474	0.38374	0.207178
HU09G02003.1	G2-like	19.021	15.0024	14.8852	11.0249	20.974	17.0286	18.1963	13.056
HU10G00370.1	G2-like	9.28551	5.30116	2.82512	0.0816212	19.1179	11.019	3.46435	0.265618
HU10G00575.1	G2-like	9.7936	8.86505	6.02155	3.60226	18.1109	11.887	3.80774	7.73919
HU10G01216.1	G2-like	19.0095	11.9832	13.9006	9.25649	16.629	15.3528	17.5872	12.0721
HU01G00421.1	GeBP	41.4225	38.5995	19.0739	34.6779	56.7272	67.1375	15.291	21.7272
HU02G00441.1	GNAT	5.33534	7.17422	10.5003	8.27993	0.524273	9.52026	23.8983	14.9209
HU02G02345.1	GNAT	36.7016	52.9567	33.0669	25.372	61.94	54.2599	41.0971	34.4085
HU03G02426.1	GNAT	5.11486	59.2283	66.1945	48.8426	25.3055	12.4731	14.6851	14.9417
HU04G00936.1	GNAT	54.2864	42.3694	35.3875	40.0463	55.4603	59.7336	34.0515	42.6014
HU05G01970.1	GNAT	30.3771	7.80535	2.98425	0	61.0274	23.2153	4.09597	0.196953
HU05G01987.1	GNAT	45.125	29.4269	64.0774	28.4048	68.689	31.4963	36.064	14.7122
HU06G00341.1	GNAT	80.1119	82.5841	61.4906	33.1467	115.269	106.479	52.4219	44.4754
HU09G01972.1	GNAT	11.3064	3.56793	0.425039	10.4608	7.22019	15.7979	17.3768	0.555154
HU01G00472.1	GRAS	10.2756	3.40688	5.2182	1.84359	18.5606	8.42284	2.04178	1.01098
HU01G01850.1	GRAS	43.7063	70.8136	155.926	234.416	39.2606	57.4076	316.759	77.6192
HU02G01571.1	GRAS	32.5719	29.0078	37.1989	9.5057	16.6318	34.3892	23.3698	19.424
HU02G01572.1	GRAS	13.6031	12.8021	13.3703	17.8588	11.6516	16.9278	24.9111	17.9414
HU03G02797.1	GRAS	18.6324	7.38946	2.05842	0.0793281	3.83463	18.6562	4.47915	1.7085
HU04G00047.1	GRAS	16.5627	10.5598	5.89662	1.76244	12.429	14.5964	9.34901	3.99741
HU04G00048.1	GRAS	9.94037	7.2039	5.18804	2.51321	10.3788	9.37267	4.87191	5.76179
HU05G01267.1	GRAS	13.0428	7.40471	7.95428	1.12893	6.4825	4.52484	2.4303	2.54733
HU05G02245.1	GRAS	41.0263	26.9039	13.8987	21.4729	30.3758	23.4889	15.4577	10.0771
HU06G00283.1	GRAS	11.809	9.84608	10.4167	9.69884	3.49848	7.35932	4.92589	13.829
HU06G02537.1	GRAS	47.0783	44.3965	49.3954	67.359	35.2654	37.3287	89.0895	41.9197
HU07G02246.1	GRAS	26.1296	26.0706	32.4001	47.9202	31.4968	24.0187	20.7089	43.3401
HU07G02248.1	GRAS	42.7518	37.1337	40.176	46.5962	22.0503	39.0465	53.5114	38.0293
HU07G02249.1	GRAS	12.0826	12.7943	23.1205	26.6847	3.01704	11.2379	12.7172	39.5577
HU08G00284.1	GRAS	46.6362	44.4554	52.1312	13.8192	36.1141	41.0062	55.6744	28.4604
HU08G02295.1	GRAS	79.8558	159.761	297.917	396.007	141.318	122.858	707.346	192.49
HU08G02296.1	GRAS	62.124	117.149	241.905	328.708	112.861	97.5476	569.134	169.211
HU10G00709.1	GRAS	66.4996	36.6552	26.2713	19.5472	94.857	57.6989	21.414	20.5467
HU04G00391.1	GRF	14.1729	16.0792	13.5188	18.292	6.93405	5.91505	5.288	18.6808
HU04G01757.1	GRF	21.7148	10.2159	11.2571	3.6851	46.8672	8.9835	4.54269	6.18281
HU05G02004.1	GRF	11.7555	8.2027	4.04165	0.767449	15.3152	6.26203	3.42619	1.51493
HU01G00769.1	HB	59.2684	65.9996	96.1761	83.8458	1.53265	59.0208	68.8308	110.765
HU01G01279.1	HB	15.1346	7.42955	9.86899	6.12434	25.3	12.9359	12.0621	6.35185
HU02G00309.1	HB	22.4716	19.3049	7.26705	1.80086	21.5443	41.9233	5.01151	3.22847
HU02G01179.1	HB	63.7966	11.4859	5.49038	0.81291	48.8332	67.7187	9.6286	1.14044
HU02G01180.1	HB	137.983	134.754	108.995	88.9097	85.5373	164.658	73.8192	79.9571
HU02G02730.1	HB	9.64681	6.62632	5.06062	1.9509	18.0865	10.5276	3.29107	1.74648
HU02G02753.1	HB	9.29593	7.49015	4.85119	0.217615	46.2058	6.65224	1.38446	0
HU03G01929.1	HB	17.2195	10.7506	17.0839	17.4124	17.1748	11.8901	12.1673	16.1111
HU03G02183.1	HB	13.2208	9.97105	14.7953	21.6004	13.7683	12.2135	16.1502	17.6389
HU04G00129.1	HB	23.8244	21.6575	15.5544	62.1404	57.1105	33.6712	41.7916	47.3962
HU04G00243.1	HB	7.62103	5.48498	4.17701	2.29694	35.3571	6.75587	5.84933	2.94067
HU04G00569.1	HB	8.32644	5.25052	3.58108	2.7135	9.32202	9.53794	8.25955	3.39218
HU04G00788.1	HB	70.2728	45.6712	31.8786	12.0494	78.9763	70.5902	34.1301	16.5436
HU04G02192.1	HB	24.904	14.144	15.6145	16.3741	45.6965	28.3942	13.1691	4.59648
HU05G00399.1	HB	295.058	202.907	57.4166	53.8141	249.653	312.949	38.3991	20.3047
HU05G02203.1	HB	65.6274	42.6565	38.2754	21.8594	191.507	86.9523	104.681	15.5239
HU05G02264.1	HB	9.53066	4.11971	1.19608	0.455042	4.11304	8.57092	1.90036	0
HU06G00211.1	HB	196.327	137.37	65.7497	123.022	221.795	361.579	204.748	60.0481
HU06G00300.1	HB	31.038	29.0291	20.4962	2.60326	27.686	27.9842	10.1571	2.84085
HU06G01154.1	HB	5.89652	3.91035	4.1484	0.245566	11.8775	4.94567	2.30624	0.233362
HU07G00135.1	HB	147.851	57.5465	18.4892	22.0275	57.2785	171.767	55.5816	17.4359
HU07G02094.1	HB	291.571	297.928	201.579	77.4752	83.0169	273.512	169.048	164.944
HU08G01238.1	HB	14.452	13.1369	12.4635	16.7897	12.5819	16.418	12.9168	21.8094
HU09G00082.1	HB	118.921	104.942	81.2367	26.6186	36.6977	153.571	73.0829	29.562
HU09G00216.1	HB	9.77602	1.32103	2.26886	0.182946	11.7023	6.72202	5.14318	0.652436
HU09G01213.1	HB	24.4385	10.451	5.10875	1.00308	45.8226	32.7149	5.97125	1.231
HU10G01548.1	HB	6.5689	1.30305	2.59363	0.0946142	4.40901	4.13069	3.624	0.225306
HU11G00148.1	HB	15.1164	8.25437	11.0825	9.51344	19.184	14.3876	12.5364	4.03593
HU11G01284.1	HB	73.2025	42.0745	39.2967	23.1437	49.767	84.3439	69.4931	33.1766
HU11G01617.1	HB	23.7674	11.0006	2.43378	0.520474	6.31076	17.5417	5.42136	1.24484
HU04G01974.1	HMG	8.36863	4.03283	13.0044	6.29865	17.263	9.39771	4.14652	3.90479
HU09G01206.1	HMG	738.348	830.235	781.931	993.181	713.468	998.518	1345.49	835.285
HU09G01208.1	HMG	471.399	479.736	522.388	524.871	551.731	573.928	719.648	473.388
HU03G00715.1	HSF	27.359	26.1909	21.5765	3.58695	15.2989	15.0601	10.4667	9.49777
HU04G00163.1	HSF	5.85622	7.12228	13.2608	17.1454	3.05774	5.87121	8.03644	51.121
HU10G01285.1	HSF	11.8078	8.88047	7.62065	9.57674	7.94775	13.1726	14.1131	5.6939
HU08G00440.1	IWS1	18.6962	22.1119	24.3059	28.1934	20.6807	18.762	17.6641	29.1843
HU10G01378.1	IWS1	43.9095	47.2551	54.5328	53.1589	45.7505	40.7787	45.195	66.4916
HU08G01047.1	Jumonji	18.0498	14.7419	18.8487	36.2078	17.6531	18.5424	24.4731	29.3214
HU08G02085.1	Jumonji	15.0114	9.7839	12.3451	16.951	13.4652	9.09575	10.1001	18.1481
HU10G01987.1	Jumonji	44.9017	47.5891	23.9898	19.5406	57.7188	48.5252	20.132	23.5226
HU01G02490.1	LIM	97.8923	93.5909	73.4645	48.7816	127.808	139.058	101.714	66.1299
HU02G01123.1	LIM	56.0199	54.1372	44.3935	58.2006	88.7173	88.5084	68.3324	49.4465
HU06G00496.1	LIM	84.1365	89.2853	76.9816	119.19	118.208	123.414	143.849	104.683
HU10G01623.1	LIM	12.295	2.20024	11.5693	7.60354	47.2418	19.9082	8.58293	8.69527
HU01G02562.1	LOB	4.9228	0.250359	0.622615	0	5.39035	6.21421	1.49041	0.328255
HU02G01105.1	LOB	8.88561	5.69293	3.28766	0.706914	30.0583	7.88686	2.50714	0.216561
HU05G01674.1	LOB	11.8605	27.8133	18.9776	138.122	72.5338	20.282	15.9099	21.7415
HU05G01967.1	LOB	141.304	95.4148	57.5851	1.64749	173.527	213.277	22.2957	8.33493
HU06G00374.1	LOB	13.5502	12.4697	7.78325	3.85076	20.0336	19.4406	4.43556	4.90537
HU06G00375.1	LOB	7.98034	6.25347	4.74809	0.509543	14.7935	11.8811	2.11554	1.23787
HU07G02356.1	LOB	0.544473	0.729964	2.09005	34.8771	2.33582	0.213758	5.15174	20.6612
HU10G00612.1	LOB	20.8241	19.876	6.9798	0.625681	30.5234	10.4569	2.94127	0.941038
HU10G01666.1	LUG	15.2361	11.8703	18.0929	10.5113	24.9928	11.1299	18.3402	10.4603
HU01G02169.1	MADS	4.04551	0.335136	0.672916	0	3.53719	6.68172	1.48028	0
HU01G02308.1	MADS	30.4489	44.3421	41.3661	55.7534	9.3449	43.8414	36.7914	52.233
HU01G02402.1	MADS	18.0361	11.6134	9.11354	18.3001	22.9085	19.4531	20.4294	15.4496
HU02G00039.1	MADS	265.346	251.61	187.744	132.796	231.46	362.946	387.831	146.014
HU02G00417.1	MADS	807.253	985.775	1207.73	1247.97	312.239	1134.29	1201.25	1488.4
HU03G00377.1	MADS	4.78288	7.69801	9.21196	17.1207	11.513	6.41131	4.38008	29.7442
HU03G00456.1	MADS	11.9961	10.2266	14.6485	15.6098	13.5076	18.1795	18.2893	15.2065
HU05G01774.1	MADS	126.704	96.5854	92.258	79.859	163.378	167.835	118.837	78.9778
HU05G02180.1	MADS	59.0658	87.2674	65.5021	131.088	25.746	69.1953	37.023	102.306
HU06G00098.1	MADS	234.879	312.754	408.081	239.551	149.128	305.812	346.045	369.021
HU06G02638.1	MADS	3.46022	3.5357	1.45328	0	14.1942	2.60014	0.629661	0
HU07G00520.1	MADS	8.96716	8.5504	4.30988	0.732013	14.8947	8.65928	6.96261	1.37768
HU07G01063.1	MADS	55.3645	50.846	23.247	3.98733	117.443	69.6845	29.4743	3.76548
HU08G01892.1	MADS	117.638	97.7085	43.3269	19.1293	242.314	140.538	82.3871	31.5126
HU10G00049.1	MADS	127.858	154.913	94.3511	71.0595	230.022	184.358	125.32	68.7466
HU10G00374.1	MADS	11.1519	4.08549	4.15881	2.16498	10.0715	21.1633	10.8631	18.8128
HU10G00469.1	MADS	235.186	291.533	272.237	261.426	118.888	318.416	232.003	281.624
HU11G01267.1	MADS	26.4612	23.3649	17.1457	10.7503	25.1484	36.3992	43.3572	19.1282
HU11G01458.1	MADS	8.75213	7.01133	11.5907	27.749	8.65136	8.87638	25.056	13.4483
HU04G01027.1	MBF1	279.546	277.77	212.346	159.413	356.396	358.093	232.737	186.349
HU02G02517.1	mTERF	9.03458	6.50473	4.9856	4.16814	8.12688	10.6688	2.0875	3.52843
HU03G00279.1	mTERF	8.00314	8.70993	5.21276	2.58462	12.9002	11.9513	5.65288	2.81115
HU05G00268.1	mTERF	14.4894	11.3556	9.51026	9.65609	17.0766	16.7339	9.20543	8.51785
HU07G00605.1	mTERF	8.44308	5.91055	3.72291	3.77127	8.67919	10.1531	4.07487	5.18702
HU09G01137.1	mTERF	9.68216	11.0073	7.26647	7.68894	13.359	12.2625	5.87173	5.16454
HU11G01370.1	mTERF	9.69638	3.9444	3.89113	4.26478	14.0341	10.6501	5.28352	4.94378
HU11G01539.1	mTERF	21.7723	30.6906	26.9193	27.0942	36.5633	28.755	33.6383	27.8745
HU01G00760.1	MYB	25.4317	31.4729	37.9272	41.8383	19.682	29.2448	30.2462	47.7348
HU01G00820.1	MYB	14.367	28.1936	44.6004	57.4461	23.6639	16.8662	74.9402	32.5231
HU01G01545.1	MYB	13.4797	13.6911	12.396	8.55924	12.4176	13.042	10.5738	9.50197
HU01G02062.1	MYB	7.47219	6.51795	9.11601	12.0448	6.99593	5.11012	4.5218	12.662
HU01G02416.1	MYB	6.06911	6.44669	3.97067	1.1994	7.22091	3.40629	1.05713	0.856301
HU01G02470.1	MYB	32.1674	80.3924	46.8587	73.0022	58.5796	54.2112	13.149	42.8265
HU02G01629.1	MYB	10.8208	4.01641	2.25037	1.31784	60.6264	10.3766	6.29467	0.808349
HU02G01738.1	MYB	13.7988	9.36287	6.39274	6.61024	11.8736	14.5959	8.39369	7.93146
HU03G00234.1	MYB	9.6935	10.31	6.57755	3.43278	3.28225	8.60561	4.27667	5.97529
HU03G01722.1	MYB	60.2559	66.305	53.5098	82.332	9.81932	81.8628	41.317	47.2479
HU03G01725.1	MYB	30.249	32.9653	45.8886	36.6526	31.5216	28.0319	51.2404	32.2409
HU03G02387.1	MYB	15.4809	14.3045	3.43121	1.16344	15.0801	16.2884	4.48481	0.448248
HU04G01397.1	MYB	2.92566	3.0551	12.0068	14.9016	5.33436	4.77806	4.0082	51.15
HU04G01827.1	MYB	17.5108	34.6014	29.0946	21.4191	40.9729	24.9208	66.421	24.1212
HU04G02165.1	MYB	38.8405	68.4511	36.3419	33.9397	49.7199	58.1932	11.2588	33.4124
HU05G00405.1	MYB	27.2429	29.8194	30.595	26.2641	14.5923	26.226	24.3548	34.5562
HU05G01496.1	MYB	15.4317	6.56416	5.32163	3.27285	13.0016	15.0254	6.22246	4.6653
HU05G01750.1	MYB	10.0483	72.7494	41.009	6.46903	0.403849	14.2414	10.5742	10.959
HU05G01751.1	MYB	15.5362	29.7247	32.3289	1.81867	0.822458	18.5067	7.24499	2.34334
HU05G01939.1	MYB	104.079	128.126	124.836	36.4538	45.0656	94.008	85.0643	59.4752
HU06G00401.1	MYB	31.2371	30.3173	21.6247	12.2754	67.6566	31.1805	43.2505	9.33583
HU06G00492.1	MYB	8.87758	7.30793	3.30756	2.10776	14.7368	10.2794	4.37349	2.362
HU06G02559.1	MYB	12.9442	15.2643	12.3948	7.33743	7.69006	16.1629	11.3258	8.87025
HU06G02603.1	MYB	26.3203	37.4925	37.8489	0.29807	0	41.8639	14.0195	1.52315
HU07G00198.1	MYB	11.3287	12.4292	8.41361	59.4602	18.86	11.5576	14.4894	138.908
HU07G00245.1	MYB	13.1018	8.12916	3.80567	1.67439	13.2011	17.8497	3.76183	1.26017
HU07G02187.1	MYB	7.54942	6.3618	1.15452	3.04335	10.5972	11.3651	1.47516	1.10585
HU08G01009.1	MYB	11.2307	12.9972	11.985	24.4357	8.33532	8.41722	20.7922	19.7984
HU08G02301.1	MYB	23.1015	16.5007	16.2165	12.7007	28.1708	23.7925	23.0524	15.3293
HU09G00532.1	MYB	12.0486	9.73309	14.05	16.6108	12.0508	9.54755	11.6003	17.3897
HU09G00809.1	MYB	15.6293	15.4393	7.42568	22.6266	2.42312	18.8409	19.1687	25.8757
HU09G01818.1	MYB	49.8535	35.2539	27.5987	27.4157	48.4029	68.2409	43.3005	28.7651
HU10G00328.1	MYB	11.7718	2.68796	1.24567	0.631098	16.1614	16.3837	2.99277	0.827653
HU11G00323.1	MYB	10.1111	14.4629	15.3907	14.8321	13.0281	10.7204	14.2211	15.2619
HU11G00337.1	MYB	17.0004	12.3867	23.1265	37.1118	14.164	17.2112	45.9424	45.7256
HU11G01561.1	MYB	33.2711	33.4395	17.1685	15.8801	12.8248	40.2907	21.7167	3.96181
HU01G00420.1	NAC	50.1183	52.39	14.4424	3.95224	106.07	85.1216	37.5159	10.9759
HU01G01912.1	NAC	184.617	146.118	56.7693	85.471	132.524	175.067	100.501	31.2155
HU01G02396.1	NAC	16.945	16.7744	7.98115	1.24205	25.2991	12.8297	9.14621	2.25392
HU02G00016.1	NAC	34.722	21.0123	11.2834	6.11826	50.1634	37.4973	18.8284	4.08794
HU02G00350.1	NAC	64.028	123.752	24.1793	8.88259	19.4389	70.036	37.8269	6.29659
HU03G00832.1	NAC	71.6476	71.8388	86.7997	111.722	63.0582	72.4556	81.3327	94.6466
HU03G01381.1	NAC	38.1377	83.596	75.6738	208.131	68.5155	89.2503	243.925	33.3191
HU03G01419.1	NAC	16.0765	15.4685	10.6668	10.0867	18.1403	17.5048	13.2484	11.5151
HU04G01575.1	NAC	21.3764	44.2813	12.9071	5.55891	32.307	30.2601	5.51071	23.2246
HU04G01653.1	NAC	3.06178	6.20608	9.56984	9.67868	5.2178	4.34718	15.3298	7.5954
HU04G01686.1	NAC	21.0003	35.499	63.2153	64.5304	31.9458	22.3648	86.0791	49.9439
HU05G00302.1	NAC	4.44797	2.32292	0.492998	0.218148	11.0301	5.54668	1.07056	0.0685142
HU06G01181.1	NAC	5.24239	4.19021	1.89697	0.306216	13.849	2.73806	0.642267	1.05554
HU07G00854.1	NAC	733.746	778.188	246.002	466.768	442.687	884.134	425.9	202.813
HU07G02058.1	NAC	8.78345	2.5457	1.2895	1.0818	7.59162	9.84254	8.91158	1.34636
HU08G00445.1	NAC	21.5899	12.9182	9.92362	3.36233	125.026	23.4384	6.88313	2.03153
HU08G02199.1	NAC	11.161	7.96422	4.1887	0.645509	13.5288	7.18099	3.87586	1.94928
HU09G00056.1	NAC	31.1808	31.4113	43.1641	45.2243	31.8853	24.4684	98.1255	48.2473
HU09G00230.1	NAC	2.23734	3.11334	6.09865	8.28299	0.348428	1.1904	0.887968	6.85314
HU10G00023.1	NAC	109.721	125.345	37.0802	14.129	222.483	113.455	44.0916	4.38912
HU10G00380.1	NAC	104.47	296.412	226.108	146.545	32.9348	132.639	34.4927	152.797
HU10G01741.1	NAC	26.9425	32.7382	15.7008	6.63871	40.002	33.2409	19.9105	8.90199
HU11G00300.1	NAC	73.134	87.4947	158.048	254.946	78.2932	89.2947	376.361	158.159
HU06G02043.1	OFP	6.84497	1.63376	0.86517	0.130079	7.89974	6.28463	0.413008	0
HU02G00012.1	Orphans	20.55	14.2025	24.85	29.7169	22.0695	13.8197	10.7545	19.0026
HU02G00263.1	Orphans	34.1106	16.5987	17.5226	47.7447	31.7637	33.7804	56.3195	9.66619
HU02G02025.1	Orphans	8.16472	26.2479	17.7499	79.0064	8.34265	10.4912	17.8243	52.674
HU02G03169.1	Orphans	104.608	81.3847	39.8071	26.4453	104.01	109.258	46.3175	43.8656
HU03G00153.1	Orphans	44.9092	28.8319	17.7712	19.7846	0.147239	72.9408	29.8689	31.4895
HU04G01078.1	Orphans	21.2758	18.6386	18.0778	10.646	18.3587	21.0406	19.4481	13.8695
HU05G01289.1	Orphans	14.1722	35.4748	20.0491	46.8218	24.4098	26.6675	52.3494	14.4318
HU05G01628.1	Orphans	18.9658	14.3176	18.4402	24.1097	18.8568	12.4532	15.9975	17.7966
HU05G02099.1	Orphans	4.92445	6.34625	10.2235	21.4299	5.67929	7.84788	4.97905	22.3682
HU06G00263.1	Orphans	61.2489	42.4811	66.7632	98.6121	15.2708	71.1553	94.997	62.4638
HU06G01339.1	Orphans	7.49287	5.32811	7.45424	4.49376	2.86272	6.7483	3.51033	0.0841662
HU06G01458.1	Orphans	25.8855	19.5519	14.7681	10.8165	18.9156	23.2608	16.9949	7.79004
HU06G02151.1	Orphans	16.5333	16.1375	9.15658	6.84589	28.5078	17.7014	8.75609	7.49448
HU06G02260.1	Orphans	15.8202	9.21725	2.94063	0.757718	7.06491	8.38085	3.56657	0.821443
HU07G00748.1	Orphans	8.68116	6.59291	5.60492	0.670701	7.79639	7.61037	4.53237	4.13317
HU09G00144.1	Orphans	4.98278	4.64162	1.70169	0.877785	5.41457	5.08275	2.25818	1.13468
HU10G00019.1	Orphans	13.7546	11.395	12.4361	4.55315	12.4444	16.2467	24.5521	4.66229
HU10G00054.1	Orphans	20.6642	15.5529	20.4856	27.4061	20.6912	17.393	14.4872	25.4106
HU10G00288.1	Orphans	26.4685	57.5831	186.586	197.802	28.0973	29.513	246.826	89.7877
HU10G00888.1	Orphans	9.41406	5.74657	4.24584	2.0829	24.3644	3.52156	0.433351	0.316477
HU07G00433.1	PBF-2-like	56.359	53.9215	44.4444	49.4931	90.6806	68.0246	56.4715	48.6556
HU01G00271.1	PHD	25.0199	22.1949	24.434	32.9112	21.31	14.9081	13.9021	24.1333
HU03G00129.1	PHD	8.30904	4.04911	3.57128	4.33557	8.58567	5.31859	8.81531	5.85702
HU03G02194.1	PHD	24.9494	18.0077	19.0061	34.6056	19.0413	22.4745	20.6544	28.33
HU04G00328.1	PHD	10.913	20.2226	41.7174	43.1631	17.2003	14.9847	71.941	40.7247
HU05G00279.1	PHD	10.1867	8.10772	7.68373	11.8476	13.0668	9.03883	12.9676	14.5123
HU06G02032.1	PHD	34.1502	19.8433	32.729	33.2987	29.0788	25.0873	28.6314	48.3167
HU06G02130.1	PHD	6.72318	4.48679	7.6295	10.3636	8.35148	5.20595	4.73021	11.2871
HU07G01268.1	PHD	5.49602	3.87219	8.06126	11.5875	7.76891	3.59354	8.38335	11.8736
HU08G01928.1	PHD	32.0674	17.5839	19.123	15.6153	51.4044	33.4547	40.7932	13.7584
HU09G01380.1	PHD	9.85711	6.508	11.0884	11.3105	11.2868	7.78804	10.672	11.3365
HU10G01995.1	PHD	42.6199	32.2298	22.553	19.8085	46.2503	48.7268	28.4448	23.0407
HU11G01149.1	PHD	10.1299	8.37954	5.94147	4.77143	7.89459	11.0028	4.36903	6.06286
HU04G00075.1	PLATZ	5.96563	4.90027	1.32534	0.290374	2.61284	10.452	2.23966	0.57621
HU04G00533.1	PLATZ	81.1746	75.0069	38.79	46.6541	37.8171	88.6843	27.1038	26.801
HU05G00239.1	PLATZ	36.6647	1.55779	5.40526	17.4171	45.6127	42.2966	33.4046	20.9026
HU05G02328.1	PLATZ	6.39349	35.2354	22.5607	25.1847	8.74314	6.82769	6.7908	3.50811
HU04G01570.1	Pseudo ARR-B	30.3852	24.5081	27.0371	40.8819	21.7576	28.4984	23.1238	32.7363
HU09G01657.1	Pseudo ARR-B	17.9189	10.4744	18.5322	22.2289	22.3297	16.3	17.5209	20.1589
HU06G02683.1	SBP	30.2274	34.2398	85.9376	152.39	42.5153	28.6704	136.768	80.8779
HU07G00586.1	SBP	48.1004	17.0872	3.88837	2.5199	91.3413	61.2174	10.1532	1.08783
HU10G00048.1	SBP	7.45962	5.10715	23.9714	24.613	24.9761	8.42711	55.5959	16.5009
HU11G01940.1	SBP	14.6032	0.0604089	0.359	0.147746	2.44668	14.9639	17.3112	1.05549
HU01G01160.1	SET	10.5702	8.60927	13.6607	21.4609	15.8522	12.051	10.2122	18.51
HU03G00913.1	SET	11.2024	12.5791	12.673	15.3962	11.1468	10.7396	7.65003	8.538
HU03G02958.1	SET	14.4589	6.27696	6.17839	7.31126	9.41277	11.5125	9.75236	11.9777
HU04G01871.1	SET	40.1118	21.2071	27.069	23.3977	44.6662	26.9394	41.1545	18.6063
HU05G00212.1	SET	7.76242	9.07246	14.6797	70.9317	12.4531	10.3752	27.2021	53.4098
HU06G00259.1	SET	11.5327	7.83548	11.8599	28.5135	7.57777	8.98136	9.92873	27.9331
HU07G00603.1	SET	20.5127	18.4686	15.7218	14.1479	29.0343	23.3656	13.5871	13.2365
HU08G01007.1	SET	24.2978	15.045	16.3789	13.3996	22.6051	16.8753	13.0962	16.6741
HU11G01048.1	SET	16.8048	19.5088	21.1181	29.308	16.1306	19.0477	13.8979	23.5631
HU11G01155.1	SET	10.1737	7.58385	11.1344	23.6798	9.24707	7.14331	10.7015	16.6503
HU06G02604.1	Sigma70-like	1.09918	3.56479	5.6933	8.59012	4.38542	0.718694	1.10526	16.8636
HU01G01116.1	SNF2	7.29215	5.14448	7.28055	18.5702	8.29682	7.0227	14.3261	10.9478
HU03G01325.1	SNF2	12.3216	9.43501	16.2738	19.6037	12.2834	8.03519	11.0672	19.5341
HU06G00885.1	SNF2	10.5146	3.1371	2.94976	2.84181	27.2689	10.112	11.86	7.39165
HU07G00022.1	SNF2	17.7415	12.3215	19.7386	21.4307	17.5026	10.5099	14.7045	22.9463
HU07G01267.1	SNF2	11.7402	8.4686	15.7639	21.8643	12.2285	7.14416	11.8502	21.3134
HU08G01445.1	SNF2	9.13516	8.37992	19.0907	19.8289	12.5269	6.6862	12.2172	29.5782
HU08G02123.1	SNF2	2.94337	2.52067	4.1616	26.3782	4.04818	3.91114	9.81001	16.3481
HU08G02132.1	SNF2	2.02267	1.38992	2.21003	16.7686	2.30406	1.91656	6.1751	9.56915
HU09G00499.1	SNF2	10.642	6.28676	12.1741	17.8448	12.9674	4.49829	8.96745	14.9811
HU10G00766.1	SNF2	16.9105	11.421	12.6396	23.8188	18.0611	14.6315	8.81609	21.9626
HU08G00953.1	SRS	23.9942	17.1464	13.0863	7.06635	36.5954	32.3271	11.6995	8.11354
HU02G02230.1	SWI/SNF-BAF60b	21.8722	17.9097	18.2447	14.645	28.5747	18.6368	13.3415	10.9894
HU03G00163.1	SWI/SNF-BAF60b	12.9744	8.3055	14.2338	20.7754	11.2859	6.71506	10.2539	25.7076
HU03G01366.1	SWI/SNF-BAF60b	18.9003	9.12472	9.32846	14.8053	29.0557	16.5993	16.4174	11.2622
HU05G00141.1	SWI/SNF-BAF60b	45.9732	52.436	46.3076	27.6282	58.7922	56.4919	39.3594	36.9903
HU05G01952.1	SWI/SNF-BAF60b	63.8574	85.5677	73.8006	54.215	101.055	76.5969	63.5773	48.597
HU06G00107.1	SWI/SNF-BAF60b	21.5989	19.5407	23.1681	63.3418	17.7377	18.0173	28.3449	39.5597
HU02G00653.1	TAZ	12.3199	8.20296	11.5483	18.3516	11.1915	8.02809	10.1548	13.7892
HU07G01765.1	TAZ	92.793	117.93	275.168	392.812	65.8088	92.6534	79.7555	589.169
HU08G00564.1	TAZ	25.239	15.7905	7.51835	4.08359	15.5503	24.068	11.7471	12.1224
HU01G02178.1	TCP	8.92332	5.34991	3.92225	1.46949	11.3166	10.8273	1.59142	1.69172
HU01G02271.1	TCP	0.140825	1.03387	4.08729	8.04743	0.0100035	0.271295	0.147569	21.4368
HU01G02426.1	TCP	11.5225	5.39006	3.95061	0.877079	14.3035	10.8468	4.28979	1.54134
HU02G02314.1	TCP	8.89919	7.80233	7.47508	1.07675	8.30733	7.28247	4.01072	7.03941
HU04G00131.1	TCP	44.1705	31.7136	23.1962	32.6445	58.7326	71.6829	113.324	4.94313
HU04G01034.1	TCP	9.0193	6.03383	8.54347	1.99836	10.4352	4.58101	4.68862	3.24037
HU04G01301.1	TCP	14.6407	8.59207	8.55184	2.32447	24.4694	12.4282	8.48359	2.84312
HU10G00041.1	TCP	10.2739	4.60815	5.50631	11.2676	10.9017	13.6089	12.3085	9.41006
HU10G00340.1	TCP	5.54289	5.48146	2.63209	1.58492	8.44789	6.20874	2.84256	0.118251
HU10G01329.1	TCP	57.2532	35.3055	32.2158	11.0524	74.5375	56.7805	32.9308	14.9375
HU02G00566.1	Tify	107.44	433.801	756.496	1034.92	106.06	189.879	1232.54	393.673
HU03G02459.1	Tify	191.425	173.365	192.712	99.1435	173.578	251.049	304.751	86.2541
HU07G01929.1	Tify	185.503	166.324	140.302	190.285	32.3731	294.243	151.095	111.603
HU10G00014.1	Tify	81.8789	45.933	27.9515	35.9537	281.662	111.006	79.4121	2.54607
HU01G01559.1	TRAF	9.11139	7.65064	2.74451	0.610737	13.384	9.50168	3.14323	0.285119
HU02G01354.1	TRAF	28.7983	26.4016	29.4823	16.3039	34.9903	24.0378	22.6968	12.5701
HU06G00360.1	TRAF	9.60845	1.96746	0.700851	0.0399567	6.3926	10.6796	2.3404	0.0480308
HU07G01307.1	TRAF	14.4357	13.2895	18.5706	30.6623	15.9945	14.3861	29.0174	24.2768
HU11G00334.1	TRAF	13.4618	11.3207	30.895	81.3603	21.6039	16.2293	71.7327	36.2353
HU01G00741.1	Trihelix	16.3779	10.7176	10.8718	26.8255	19.0468	14.6112	10.7186	19.8261
HU02G02400.1	Trihelix	12.2075	5.42275	6.1173	6.61131	8.98743	12.0631	10.2701	12.2671
HU05G00126.1	Trihelix	8.1316	15.6747	27.4612	81.0012	14.8994	8.46616	45.0762	33.456
HU10G00010.1	Trihelix	32.6823	22.5631	20.4789	21.1266	22.3711	31.4066	24.7361	21.228
HU11G01071.1	Trihelix	26.068	17.4103	14.5681	5.83814	30.5394	20.186	6.99425	14.2878
HU06G00047.1	TUB	17.7877	19.196	16.7278	25.0392	21.6953	20.3523	14.0869	22.9705
HU07G00963.1	TUB	51.2257	41.4646	25.7846	43.1096	59.4744	51.9405	35.2423	18.1658
HU03G02017.1	ULT	6.2784	8.99296	45.8153	88.4849	6.77168	6.44615	7.32763	24.0572
HU01G00584.1	WRKY	11.289	8.33963	3.53471	10.3813	29.2395	23.4508	24.7776	4.15086
HU02G00374.1	WRKY	24.5846	21.8992	21.1869	28.8179	11.1205	20.0748	17.6331	28.0459
HU02G00385.1	WRKY	7.60587	8.2616	6.77633	1.68803	7.14976	8.6045	3.95533	3.06715
HU02G02628.1	WRKY	8.8262	4.06828	3.53487	0.624995	11.3452	10.0619	10.1016	1.51333
HU02G03012.1	WRKY	75.928	120.383	35.1675	8.82303	163.197	179.021	53.5991	15.116
HU03G00514.1	WRKY	100.529	201.142	161.537	318.024	90.7053	142.106	404.193	119.991
HU03G01032.1	WRKY	6.2252	4.48259	2.04228	0.374008	10.0064	3.74334	2.45049	0.0727246
HU03G01848.1	WRKY	11.6864	11.0578	4.21402	0.925551	1.69947	8.44742	4.37799	1.4537
HU04G00301.1	WRKY	2.40703	3.84047	4.61041	23.5024	2.72414	3.70209	10.4314	9.31586
HU04G01891.1	WRKY	10.7939	13.0127	4.74404	3.84411	40.9653	16.7982	4.24694	3.864
HU04G01916.1	WRKY	13.6866	6.56867	3.78565	7.71447	19.6551	15.0243	5.02606	1.972
HU06G02562.1	WRKY	25.5487	21.5915	4.77073	0.0604475	5.6168	18.0513	12.6512	0
HU06G02594.1	WRKY	35.3179	81.3428	68.8627	77.6416	41.9096	61.6281	90.1037	107.031
HU07G00041.1	WRKY	6.13254	6.01124	1.65499	5.86734	11.1936	6.56749	3.11353	0.30027
HU07G00077.1	WRKY	31.2235	25.2068	33.7142	38.4899	136.524	40.2365	103.969	15.2058
HU08G00283.1	WRKY	11.7396	14.7858	18.6536	19.8208	15.5624	10.6584	13.0576	24.8738
HU09G01148.1	WRKY	19.2155	13.9027	11.2105	1.91339	9.62382	12.7579	9.20946	3.24464
HU09G01332.1	WRKY	24.4736	20.9481	36.015	57.8686	15.9443	19.0083	40.3507	44.1082
HU10G01349.1	WRKY	18.7827	12.09	7.95481	6.79811	29.9912	14.8262	5.32528	7.39059
HU10G01510.1	WRKY	32.0859	25.2713	19.8395	20.1628	24.2526	29.7324	23.5785	17.1747
HU05G01182.1	zf-HD	8.36823	5.7932	4.05688	1.21617	8.85772	11.9564	3.4163	1.24601
HU05G01188.1	zf-HD	47.9068	35.7551	7.77808	0.334757	87.5434	71.9324	23.0907	0.726682
HU06G01172.1	zf-HD	14.624	14.0783	10.7979	2.18623	15.5369	6.30356	3.66975	4.24267
HU10G00358.1	zf-HD	6.99788	14.8324	28.937	39.0741	2.6081	5.11672	7.2459	30.8418
