# Supplementary material for: A chromosome-scale genome sequence of pitaya (Hylocereus undatus) provides novel insights into the genome evolution and regulation of betalain biosynthesis
Source: Hortic Res. 2021 Jul 6;8:164. doi: 10.1038/s41438-021-00612-0 (PMC8260669; doi:10.1038/s41438-021-00612-0)
Supplement: Supplementary file 4 — Supplementary Tables [file 41438_2021_612_MOESM4_ESM.xlsx]

## Sheet: Sheet1
Table S12. The list of TFs from the H. undatus genome
Gene ID	Transcription factor	Description
HU01G00378.1	ABI3VP1	hypothetical protein SOVF_144740 [Spinacia oleracea]
HU01G01285.1	ABI3VP1	PREDICTED: auxin response factor 4 isoform X3 [Beta vulgaris subsp. vulgaris]
HU01G01922.1	ABI3VP1	hypothetical protein F383_19278 [Gossypium arboreum]
HU02G00674.1	ABI3VP1	hypothetical protein SOVF_135450 [Spinacia oleracea]
HU02G00676.1	ABI3VP1	hypothetical protein SOVF_135450 [Spinacia oleracea]
HU02G00682.1	ABI3VP1	hypothetical protein SOVF_135450 [Spinacia oleracea]
HU02G00944.1	ABI3VP1	hypothetical protein SOVF_135450 [Spinacia oleracea]
HU02G00949.1	ABI3VP1	PREDICTED: uncharacterized protein LOC104882266 isoform X2 [Vitis vinifera]
HU02G02488.1	ABI3VP1	hypothetical protein SOVF_053590 [Spinacia oleracea]
HU02G02725.1	ABI3VP1	hypothetical protein BVRB_8g195160 isoform B [Beta vulgaris subsp. vulgaris]
HU02G03164.1	ABI3VP1	PREDICTED: B3 domain-containing protein REM9-like [Beta vulgaris subsp. vulgaris]
HU03G00028.1	ABI3VP1	PREDICTED: B3 domain-containing protein At3g19184 [Beta vulgaris subsp. vulgaris]
HU03G00056.1	ABI3VP1	hypothetical protein SOVF_198550 [Spinacia oleracea]
HU03G00057.1	ABI3VP1	unnamed protein product [Coffea canephora]
HU03G00060.1	ABI3VP1	hypothetical protein JCGZ_10020 [Jatropha curcas]
HU03G00061.1	ABI3VP1	hypothetical protein BVRBg121620 [Beta vulgaris subsp. vulgaris]
HU03G00062.1	ABI3VP1	PREDICTED: B3 domain-containing protein At4g34400-like [Beta vulgaris subsp. vulgaris]
HU03G00647.1	ABI3VP1	PREDICTED: B3 domain-containing protein Os01g0723500-like [Beta vulgaris subsp. vulgaris]
HU03G00757.1	ABI3VP1	PREDICTED: B3 domain-containing protein Os01g0723500-like [Beta vulgaris subsp. vulgaris]
HU03G00974.1	ABI3VP1	PREDICTED: B3 domain-containing protein REM16-like isoform X3 [Beta vulgaris subsp. vulgaris]
HU03G00975.1	ABI3VP1	PREDICTED: B3 domain-containing protein REM16-like [Beta vulgaris subsp. vulgaris]
HU03G00976.1	ABI3VP1	PREDICTED: B3 domain-containing protein REM16-like [Beta vulgaris subsp. vulgaris]
HU03G01345.1	ABI3VP1	PREDICTED: B3 domain-containing protein Os01g0723500-like [Beta vulgaris subsp. vulgaris]
HU03G02396.1	ABI3VP1	PREDICTED: putative leucine-rich repeat receptor-like serine/threonine-protein kinase At2g24130 [Vitis vinifera]
HU04G00393.1	ABI3VP1	AP2/B3-like transcriptional factor family protein, putative [Theobroma cacao]
HU05G00009.1	ABI3VP1	hypothetical protein SOVF_135450 [Spinacia oleracea]
HU05G00029.1	ABI3VP1	hypothetical protein POPTR_0015s01820g [Populus trichocarpa]
HU05G02216.1	ABI3VP1	PREDICTED: B3 domain-containing transcription factor VRN1-like [Beta vulgaris subsp. vulgaris]
HU06G01244.1	ABI3VP1	hypothetical protein SOVF_135450 [Spinacia oleracea]
HU06G01450.1	ABI3VP1	hypothetical protein BVRB_6g152070 [Beta vulgaris subsp. vulgaris]
HU06G01778.1	ABI3VP1	PREDICTED: B3 domain-containing protein REM14-like [Beta vulgaris subsp. vulgaris]
HU06G01780.1	ABI3VP1	PREDICTED: B3 domain-containing protein REM10-like isoform X1 [Nicotiana tomentosiformis]
HU07G01086.1	ABI3VP1	PREDICTED: B3 domain-containing protein At5g42700-like [Beta vulgaris subsp. vulgaris]
HU07G01125.1	ABI3VP1	PREDICTED: B3 domain-containing protein Os01g0723500-like isoform X1 [Beta vulgaris subsp. vulgaris]
HU07G01126.1	ABI3VP1	PREDICTED: B3 domain-containing protein REM16-like isoform X1 [Citrus sinensis]
HU07G01591.1	ABI3VP1	PREDICTED: B3 domain-containing transcription factor ABI3 isoform X1 [Beta vulgaris subsp. vulgaris]
HU07G01592.1	ABI3VP1	hypothetical protein BVRB_7g167370 [Beta vulgaris subsp. vulgaris]
HU07G01785.1	ABI3VP1	hypothetical protein SOVF_135450 [Spinacia oleracea]
HU07G02359.1	ABI3VP1	PREDICTED: B3 domain-containing transcription repressor VAL1-like [Beta vulgaris subsp. vulgaris]
HU08G00057.1	ABI3VP1	hypothetical protein F383_19278 [Gossypium arboreum]
HU08G00201.1	ABI3VP1	PREDICTED: B3 domain-containing protein Os01g0723500-like [Beta vulgaris subsp. vulgaris]
HU08G00202.1	ABI3VP1	PREDICTED: B3 domain-containing protein Os01g0723500-like [Beta vulgaris subsp. vulgaris]
HU08G01452.1	ABI3VP1	PREDICTED: B3 domain-containing protein REM16-like [Beta vulgaris subsp. vulgaris]
HU08G01489.1	ABI3VP1	hypothetical protein BVRBg081300 [Beta vulgaris subsp. vulgaris]
HU09G01014.1	ABI3VP1	hypothetical protein CICLE_v10010395mg [Citrus clementina]
HU09G01058.1	ABI3VP1	hypothetical protein SOVF_053590 [Spinacia oleracea]
HU09G01142.1	ABI3VP1	PREDICTED: B3 domain-containing transcription repressor VAL2-like isoform X1 [Beta vulgaris subsp. vulgaris]
HU09G01190.1	ABI3VP1	PREDICTED: B3 domain-containing protein Os01g0723500-like [Beta vulgaris subsp. vulgaris]
HU09G01191.1	ABI3VP1	PREDICTED: B3 domain-containing protein Os01g0723500-like [Beta vulgaris subsp. vulgaris]
HU09G01254.1	ABI3VP1	hypothetical protein SOVF_200060 [Spinacia oleracea]
HU0G00058.1	ABI3VP1	hypothetical protein SOVF_053590 [Spinacia oleracea]
HU11G00042.1	ABI3VP1	hypothetical protein BVRB_2g045200 [Beta vulgaris subsp. vulgaris]
HU11G00953.1	ABI3VP1	PREDICTED: B3 domain-containing protein Os01g0723500-like isoform X1 [Beta vulgaris subsp. vulgaris]
HU11G01243.1	ABI3VP1	PREDICTED: B3 domain-containing protein Os04g0386900-like [Erythranthe guttatus]
HU11G01302.1	ABI3VP1	PREDICTED: putative B3 domain-containing protein Os03g0621600 [Prunus mume]
HU11G01306.1	ABI3VP1	PREDICTED: putative B3 domain-containing protein Os03g0621600 [Prunus mume]
Novel00459_1	ABI3VP1	--	hypothetical protein BVRB_7g178520 [Beta vulgaris subsp. vulgaris]
Novel02638_0	ABI3VP1	--	PREDICTED: B3 domain-containing protein Os07g0563300-like isoform X1 [Sesamum indicum]
HU02G00530.1	Alfin-like	PREDICTED: PHD finger protein ALFIN-LIKE 4 [Jatropha curcas]
HU04G00697.1	Alfin-like	PREDICTED: PHD finger protein ALFIN-LIKE 1-like [Beta vulgaris subsp. vulgaris]
HU05G00128.1	Alfin-like	PREDICTED: PHD finger protein ALFIN-LIKE 1-like [Gossypium raimondii]
HU05G00957.1	Alfin-like	PREDICTED: PHD finger protein Alfin1-like [Beta vulgaris subsp. vulgaris]
HU07G01961.1	Alfin-like	PHD finger family protein [Populus trichocarpa]
HU01G00612.1	AP2-EREBP	PREDICTED: ethylene-responsive transcription factor ERF003-like [Cicer arietinum]
HU01G00794.1	AP2-EREBP	hypothetical protein SOVF_112720 [Spinacia oleracea]
HU01G00795.1	AP2-EREBP	hypothetical protein SOVF_112720 [Spinacia oleracea]
HU01G01492.1	AP2-EREBP	hypothetical protein SOVF_112720 [Spinacia oleracea]
HU01G01681.1	AP2-EREBP	hypothetical protein SOVF_096080 [Spinacia oleracea]
HU01G02112.1	AP2-EREBP	PREDICTED: ethylene-responsive transcription factor ERF118 isoform X2 [Vitis vinifera]
HU01G02255.1	AP2-EREBP	PREDICTED: ethylene-responsive transcription factor ERF114 [Beta vulgaris subsp. vulgaris]
HU01G02728.1	AP2-EREBP	PREDICTED: ethylene-responsive transcription factor ERF098-like [Beta vulgaris subsp. vulgaris]
HU01G02729.1	AP2-EREBP	PREDICTED: ethylene-responsive transcription factor 1B [Beta vulgaris subsp. vulgaris]
HU02G00507.1	AP2-EREBP	hypothetical protein SOVF_139930 [Spinacia oleracea]
HU02G00585.1	AP2-EREBP	PREDICTED: ethylene-responsive transcription factor RAP2-2-like [Beta vulgaris subsp. vulgaris]
HU02G00749.1	AP2-EREBP	PREDICTED: ethylene-responsive transcription factor-like protein At4g13040 isoform X2 [Beta vulgaris subsp. vulgaris]
HU02G00885.1	AP2-EREBP	hypothetical protein SOVF_092700 [Spinacia oleracea]
HU02G01164.1	AP2-EREBP	PREDICTED: AP2-like ethylene-responsive transcription factor ANT [Vitis vinifera]
HU02G01699.1	AP2-EREBP	PREDICTED: ethylene-responsive transcription factor CRF4 [Beta vulgaris subsp. vulgaris]
HU02G01866.1	AP2-EREBP	PREDICTED: dehydration-responsive element-binding protein 1B [Prunus mume]
HU02G02696.1	AP2-EREBP	PREDICTED: ethylene-responsive transcription factor ERF118-like [Beta vulgaris subsp. vulgaris]
HU02G02837.1	AP2-EREBP	PREDICTED: ethylene-responsive transcription factor ABR1 [Beta vulgaris subsp. vulgaris]
HU02G02858.1	AP2-EREBP	hypothetical protein SOVF_005860 [Spinacia oleracea]
HU02G02859.1	AP2-EREBP	hypothetical protein SOVF_005860 [Spinacia oleracea]
HU02G02917.1	AP2-EREBP	PREDICTED: dehydration-responsive element-binding protein 3 [Beta vulgaris subsp. vulgaris]
HU02G03357.1	AP2-EREBP	ethylene response factor [Actinidia eriantha]
HU02G03358.1	AP2-EREBP	PREDICTED: ethylene-responsive transcription factor ERF096-like [Eucalyptus grandis]
HU03G00532.1	AP2-EREBP	hypothetical protein POPTR_0018s02280g [Populus trichocarpa]
HU03G00540.1	AP2-EREBP	PREDICTED: ethylene-responsive transcription factor ERF084 [Fragaria vesca subsp. vesca]
HU03G00583.1	AP2-EREBP	PREDICTED: ethylene-responsive transcription factor WIN1 [Beta vulgaris subsp. vulgaris]
HU03G00693.1	AP2-EREBP	hypothetical protein SOVF_112720 [Spinacia oleracea]
HU03G00905.1	AP2-EREBP	PREDICTED: ethylene-responsive transcription factor WRI1 [Beta vulgaris subsp. vulgaris]
HU03G01543.1	AP2-EREBP	PREDICTED: AP2-like ethylene-responsive transcription factor BBM [Beta vulgaris subsp. vulgaris]
HU03G01602.1	AP2-EREBP	hypothetical protein SOVF_071040 [Spinacia oleracea]
HU03G01659.1	AP2-EREBP	hypothetical protein BVRBg072290 [Beta vulgaris subsp. vulgaris]
HU03G01685.1	AP2-EREBP	PREDICTED: ethylene-responsive transcription factor ERF087-like [Beta vulgaris subsp. vulgaris]
HU03G01998.1	AP2-EREBP	PREDICTED: ethylene-responsive transcription factor ERF053-like [Beta vulgaris subsp. vulgaris]
HU03G02451.1	AP2-EREBP	PREDICTED: ethylene-responsive transcription factor ERF017-like [Beta vulgaris subsp. vulgaris]
HU03G02891.1	AP2-EREBP	PREDICTED: ethylene-responsive transcription factor ERF043 [Beta vulgaris subsp. vulgaris]
HU04G00141.1	AP2-EREBP	hypothetical protein SOVF_072160 [Spinacia oleracea]
HU04G00142.1	AP2-EREBP	hypothetical protein SOVF_112730 [Spinacia oleracea]
HU04G00286.1	AP2-EREBP	hypothetical protein SOVF_057210 [Spinacia oleracea]
HU04G00309.1	AP2-EREBP	PREDICTED: ethylene-responsive transcription factor ERF061 [Beta vulgaris subsp. vulgaris]
HU04G00768.1	AP2-EREBP	PREDICTED: dehydration-responsive element-binding protein 2E [Beta vulgaris subsp. vulgaris]
HU04G01372.1	AP2-EREBP	PREDICTED: ethylene-responsive transcription factor ERF114-like [Malus domestica]
HU04G01373.1	AP2-EREBP	PREDICTED: ethylene-responsive transcription factor ERF114-like [Malus domestica]
HU04G01824.1	AP2-EREBP	PREDICTED: ethylene-responsive transcription factor ERF098-like [Beta vulgaris subsp. vulgaris]
HU04G01825.1	AP2-EREBP	PREDICTED: ethylene-responsive transcription factor 1B [Beta vulgaris subsp. vulgaris]
HU05G00057.1	AP2-EREBP	hypothetical protein SOVF_066580 [Spinacia oleracea]
HU05G00077.1	AP2-EREBP	hypothetical protein SOVF_057210 [Spinacia oleracea]
HU05G00386.1	AP2-EREBP	hypothetical protein SOVF_064760 [Spinacia oleracea]
HU05G00389.1	AP2-EREBP	AP2-related transcription factor [Mesembryanthemum crystallinum]
HU05G00390.1	AP2-EREBP	hypothetical protein SOVF_011330 [Spinacia oleracea]
HU05G00463.1	AP2-EREBP	PREDICTED: ethylene-responsive transcription factor ERF039 [Beta vulgaris subsp. vulgaris]
HU05G00493.1	AP2-EREBP	ethylene-responsive transcription factor [Coffea arabica]
HU05G00587.1	AP2-EREBP	hypothetical protein SOVF_072160 [Spinacia oleracea]
HU05G00588.1	AP2-EREBP	hypothetical protein SOVF_112730 [Spinacia oleracea]
HU05G00660.1	AP2-EREBP	PREDICTED: AP2/ERF and B3 domain-containing transcription factor At1g50680-like [Beta vulgaris subsp. vulgaris]
HU05G00723.1	AP2-EREBP	PREDICTED: dehydration-responsive element-binding protein 2A-like [Beta vulgaris subsp. vulgaris]
HU05G01824.1	AP2-EREBP	hypothetical protein POPTR_0005s07900g [Populus trichocarpa]
HU05G01890.1	AP2-EREBP	PREDICTED: ethylene-responsive transcription factor ERF098-like [Beta vulgaris subsp. vulgaris]
HU05G01919.1	AP2-EREBP	PREDICTED: floral homeotic protein APETALA 2 [Beta vulgaris subsp. vulgaris]
HU05G01921.1	AP2-EREBP	PREDICTED: ethylene-responsive transcription factor ERF010-like [Beta vulgaris subsp. vulgaris]
HU05G01998.1	AP2-EREBP	PREDICTED: AP2/ERF and B3 domain-containing transcription factor RAV1-like [Beta vulgaris subsp. vulgaris]
HU05G02007.1	AP2-EREBP	PREDICTED: AP2-like ethylene-responsive transcription factor ANT [Beta vulgaris subsp. vulgaris]
HU05G02162.1	AP2-EREBP	PREDICTED: AP2-like ethylene-responsive transcription factor AIL6 [Beta vulgaris subsp. vulgaris]
HU05G02291.1	AP2-EREBP	PREDICTED: ethylene-responsive transcription factor ERF021-like [Beta vulgaris subsp. vulgaris]
HU06G00015.1	AP2-EREBP	PREDICTED: AP2-like ethylene-responsive transcription factor ANT [Beta vulgaris subsp. vulgaris]
HU06G00185.1	AP2-EREBP	PREDICTED: AP2-like ethylene-responsive transcription factor AIL6 [Beta vulgaris subsp. vulgaris]
HU06G00320.1	AP2-EREBP	hypothetical protein SOVF_092180 [Spinacia oleracea]
HU06G00771.1	AP2-EREBP	transcription factor ERF5 [Eriobotrya japonica]
HU06G00852.1	AP2-EREBP	PREDICTED: ethylene-responsive transcription factor ERF109-like [Tarenaya hassleriana]
HU06G00854.1	AP2-EREBP	BnaC03g66140D [Brassica napus]
HU06G00880.1	AP2-EREBP	PREDICTED: transcription factor APETALA2 isoform X1 [Vitis vinifera]
HU06G00882.1	AP2-EREBP	hypothetical protein SOVF_168300 [Spinacia oleracea]
HU06G00886.1	AP2-EREBP	PREDICTED: dehydration-responsive element-binding protein 2C-like isoform X2 [Beta vulgaris subsp. vulgaris]
HU06G01760.1	AP2-EREBP	DREB [Salicornia bigelovii]
HU06G02316.1	AP2-EREBP	ethylene-responsive transcription factor [Coffea arabica]
HU06G02317.1	AP2-EREBP	PREDICTED: ethylene-responsive transcription factor ERF098-like [Nicotiana sylvestris]
HU06G02318.1	AP2-EREBP	PREDICTED: ethylene-responsive transcription factor ERF096-like [Eucalyptus grandis]
HU06G02319.1	AP2-EREBP	PREDICTED: ethylene-responsive transcription factor ERF096-like [Solanum lycopersicum]
HU06G02320.1	AP2-EREBP	PREDICTED: ethylene-responsive transcription factor ERF096-like [Eucalyptus grandis]
HU06G02469.1	AP2-EREBP	AP2 domain CBF protein [Solanum tuberosum]
HU06G02592.1	AP2-EREBP	PREDICTED: ethylene-responsive transcription factor CRF4 [Beta vulgaris subsp. vulgaris]
HU07G00067.1	AP2-EREBP	hypothetical protein SOVF_129130 [Spinacia oleracea]
HU07G00115.1	AP2-EREBP	PREDICTED: ethylene-responsive transcription factor ERF023 [Beta vulgaris subsp. vulgaris]
HU07G00322.1	AP2-EREBP	PREDICTED: ethylene-responsive transcription factor ERF014-like [Gossypium raimondii]
HU07G00599.1	AP2-EREBP	PREDICTED: ethylene-responsive transcription factor ERF035 [Beta vulgaris subsp. vulgaris]
HU07G00738.1	AP2-EREBP	PREDICTED: dehydration-responsive element-binding protein 2D-like [Beta vulgaris subsp. vulgaris]
HU07G00998.1	AP2-EREBP	PREDICTED: ethylene-responsive transcription factor ABR1-like [Beta vulgaris subsp. vulgaris]
HU07G01665.1	AP2-EREBP	PREDICTED: ethylene-responsive transcription factor-like protein At4g13040 isoform X1 [Jatropha curcas]
HU07G01908.1	AP2-EREBP	dehydration-responsive element binding protein [Atriplex canescens]
HU07G02010.1	AP2-EREBP	hypothetical protein SOVF_188360 [Spinacia oleracea]
HU08G00247.1	AP2-EREBP	hypothetical protein SOVF_096080 [Spinacia oleracea]
HU08G00354.1	AP2-EREBP	PREDICTED: AP2-like ethylene-responsive transcription factor ANT [Beta vulgaris subsp. vulgaris]
HU08G00532.1	AP2-EREBP	PREDICTED: ethylene-responsive transcription factor WIN1-like [Beta vulgaris subsp. vulgaris]
HU08G00762.1	AP2-EREBP	hypothetical protein SOVF_198230 isoform A [Spinacia oleracea]
HU08G01163.1	AP2-EREBP	hypothetical protein BVRBg072290 [Beta vulgaris subsp. vulgaris]
HU08G01687.1	AP2-EREBP	PREDICTED: ethylene-responsive transcription factor RAP2-11 [Beta vulgaris subsp. vulgaris]
HU08G02191.1	AP2-EREBP	hypothetical protein SOVF_112560 [Spinacia oleracea]
HU08G02214.1	AP2-EREBP	PREDICTED: pathogenesis-related genes transcriptional activator PTI5-like [Beta vulgaris subsp. vulgaris]
HU09G00346.1	AP2-EREBP	PREDICTED: ethylene-responsive transcription factor ERF118-like [Beta vulgaris subsp. vulgaris]
HU09G00530.1	AP2-EREBP	PREDICTED: ethylene-responsive transcription factor ERF086-like [Beta vulgaris subsp. vulgaris]
HU09G00577.1	AP2-EREBP	PREDICTED: ethylene-responsive transcription factor RAP2-3 [Beta vulgaris subsp. vulgaris]
HU09G00807.1	AP2-EREBP	PREDICTED: AP2-like ethylene-responsive transcription factor TOE3 [Beta vulgaris subsp. vulgaris]
HU09G01358.1	AP2-EREBP	PREDICTED: ethylene-responsive transcription factor ABR1 [Beta vulgaris subsp. vulgaris]
HU09G01373.1	AP2-EREBP	PREDICTED: ethylene-responsive transcription factor ERF003 [Beta vulgaris subsp. vulgaris]
HU09G01420.1	AP2-EREBP	PREDICTED: dehydration-responsive element-binding protein 3 [Beta vulgaris subsp. vulgaris]
HU09G01654.1	AP2-EREBP	PREDICTED: ethylene-responsive transcription factor RAP2-7-like isoform X4 [Beta vulgaris subsp. vulgaris]
HU09G01670.1	AP2-EREBP	Dehydration-responsive element-binding protein 1B, putative [Ricinus communis]
HU09G01748.1	AP2-EREBP	hypothetical protein BVRBg068470 [Beta vulgaris subsp. vulgaris]
HU09G02082.1	AP2-EREBP	PREDICTED: ethylene-responsive transcription factor ERF062 [Beta vulgaris subsp. vulgaris]
HU0G00168.1	AP2-EREBP	hypothetical protein SOVF_005860 [Spinacia oleracea]
HU10G00166.1	AP2-EREBP	PREDICTED: ethylene-responsive transcription factor ESR2-like [Beta vulgaris subsp. vulgaris]
HU10G00569.1	AP2-EREBP	hypothetical protein SOVF_139930 [Spinacia oleracea]
HU10G00603.1	AP2-EREBP	PREDICTED: ethylene-responsive transcription factor ERF118-like [Beta vulgaris subsp. vulgaris]
HU10G00604.1	AP2-EREBP	hypothetical protein SOVF_049430 [Spinacia oleracea]
HU10G00608.1	AP2-EREBP	hypothetical protein SOVF_049430 [Spinacia oleracea]
HU10G00979.1	AP2-EREBP	hypothetical protein SOVF_032700 [Spinacia oleracea]
HU10G01006.1	AP2-EREBP	PREDICTED: AP2-like ethylene-responsive transcription factor At2g41710 [Beta vulgaris subsp. vulgaris]
HU10G01654.1	AP2-EREBP	PREDICTED: ethylene-responsive transcription factor 12 [Beta vulgaris subsp. vulgaris]
HU11G00485.1	AP2-EREBP	hypothetical protein PHAVU_005G170600g [Phaseolus vulgaris]
HU11G00557.1	AP2-EREBP	PREDICTED: AP2-like ethylene-responsive transcription factor AIL5 [Beta vulgaris subsp. vulgaris]
HU11G00732.1	AP2-EREBP	hypothetical protein SOVF_177870 isoform B [Spinacia oleracea]
HU11G00750.1	AP2-EREBP	hypothetical protein SOVF_177870 isoform B [Spinacia oleracea]
HU11G00829.1	AP2-EREBP	PREDICTED: ethylene-responsive transcription factor WIN1-like [Gossypium raimondii]
HU11G01049.1	AP2-EREBP	PREDICTED: ethylene-responsive transcription factor ABR1-like [Beta vulgaris subsp. vulgaris]
HU11G01274.1	AP2-EREBP	PREDICTED: dehydration-responsive element-binding protein 2D-like [Beta vulgaris subsp. vulgaris]
HU11G01367.1	AP2-EREBP	DREBb [Suaeda salsa]
HU11G01475.1	AP2-EREBP	AP2 domain-containing transcription factor family protein [Populus trichocarpa]
HU11G01709.1	AP2-EREBP	hypothetical protein POPTR_0002s16900g [Populus trichocarpa]
HU11G01949.1	AP2-EREBP	PREDICTED: ethylene-responsive transcription factor ERF035 [Beta vulgaris subsp. vulgaris]
Novel01627_0	AP2-EREBP	--	PREDICTED: ethylene-responsive transcription factor ABI4, partial [Beta vulgaris subsp. vulgaris]
HU01G02203.1	ARF	PREDICTED: auxin response factor 2 [Beta vulgaris subsp. vulgaris]
HU01G02244.1	ARF	PREDICTED: auxin response factor 2 [Beta vulgaris subsp. vulgaris]
HU02G01225.1	ARF	PREDICTED: auxin response factor 5 [Beta vulgaris subsp. vulgaris]
HU02G03105.1	ARF	PREDICTED: auxin response factor 19-like [Beta vulgaris subsp. vulgaris]
HU03G00946.1	ARF	PREDICTED: auxin response factor 8 isoform X1 [Beta vulgaris subsp. vulgaris]
HU03G02257.1	ARF	PREDICTED: auxin response factor 6 isoform X2 [Beta vulgaris subsp. vulgaris]
HU03G02449.1	ARF	auxin response factor 19 [Arabidopsis thaliana]
HU04G00334.1	ARF	hypothetical protein SOVF_019820 [Spinacia oleracea]
HU04G01364.1	ARF	PREDICTED: auxin response factor 2 [Beta vulgaris subsp. vulgaris]
HU05G00026.1	ARF	hypothetical protein SOVF_019820 [Spinacia oleracea]
HU05G00988.1	ARF	PREDICTED: auxin response factor 1 [Beta vulgaris subsp. vulgaris]
HU06G02110.1	ARF	auxin response factor 10 [Camellia sinensis]
HU07G00288.1	ARF	PREDICTED: auxin response factor 17 [Jatropha curcas]
HU08G01003.1	ARF	PREDICTED: auxin response factor 8 isoform X1 [Beta vulgaris subsp. vulgaris]
HU09G00703.1	ARF	PREDICTED: auxin response factor 18-like [Beta vulgaris subsp. vulgaris]
HU10G01636.1	ARF	PREDICTED: auxin response factor 3 isoform X2 [Beta vulgaris subsp. vulgaris]
HU11G00393.1	ARF	PREDICTED: auxin response factor 7 isoform X1 [Beta vulgaris subsp. vulgaris]
HU11G01654.1	ARF	hypothetical protein SOVF_141030 [Spinacia oleracea]
HU01G01538.1	ARID	PREDICTED: AT-rich interactive domain-containing protein 5-like [Beta vulgaris subsp. vulgaris]
HU02G00471.1	ARID	PREDICTED: high mobility group B protein 9 isoform X1 [Beta vulgaris subsp. vulgaris]
HU02G00586.1	ARID	PREDICTED: AT-rich interactive domain-containing protein 4 [Beta vulgaris subsp. vulgaris]
HU02G01319.1	ARID	PREDICTED: high mobility group B protein 9 isoform X1 [Beta vulgaris subsp. vulgaris]
HU04G00230.1	ARID	PREDICTED: AT-rich interactive domain-containing protein 2-like [Beta vulgaris subsp. vulgaris]
HU07G00024.1	ARID	PREDICTED: AT-rich interactive domain-containing protein 2 [Beta vulgaris subsp. vulgaris]
HU08G00439.1	ARID	hypothetical protein SOVF_211070 [Spinacia oleracea]
HU09G01239.1	ARID	hypothetical protein SOVF_136820 isoform B [Spinacia oleracea]
HU09G02083.1	ARID	PREDICTED: high mobility group B protein 15 [Beta vulgaris subsp. vulgaris]
Novel01523_2	ARID	--	PREDICTED: lysine-specific demethylase 5B isoform X3 [Beta vulgaris subsp. vulgaris]
HU02G00106.1	ARR-B	PREDICTED: two-component response regulator ARR11 [Beta vulgaris subsp. vulgaris]
HU02G02863.1	ARR-B	PREDICTED: two-component response regulator ARR12 isoform X1 [Beta vulgaris subsp. vulgaris]
HU02G02864.1	ARR-B	PREDICTED: two-component response regulator ARR12 isoform X1 [Beta vulgaris subsp. vulgaris]
HU02G03294.1	ARR-B	PREDICTED: two-component response regulator ARR2 isoform X2 [Beta vulgaris subsp. vulgaris]
HU03G01585.1	ARR-B	unnamed protein product [Vitis vinifera]
HU04G00478.1	ARR-B	PREDICTED: two-component response regulator-like APRR2 isoform X2 [Beta vulgaris subsp. vulgaris]
HU06G02245.1	ARR-B	PREDICTED: two-component response regulator ARR2 isoform X1 [Beta vulgaris subsp. vulgaris]
HU09G01379.1	ARR-B	PREDICTED: two-component response regulator ARR12 isoform X1 [Beta vulgaris subsp. vulgaris]
HU10G00112.1	ARR-B	PREDICTED: two-component response regulator ARR11 [Beta vulgaris subsp. vulgaris]
Novel00689_0	ARR-B	--	PREDICTED: two-component response regulator ARR1-like [Beta vulgaris subsp. vulgaris]
HU01G00565.1	AUX/IAA	PREDICTED: auxin-responsive protein IAA26 [Beta vulgaris subsp. vulgaris]
HU01G00718.1	AUX/IAA	PREDICTED: auxin-responsive protein IAA1 [Beta vulgaris subsp. vulgaris]
HU01G00719.1	AUX/IAA	hypothetical protein SOVF_189920 [Spinacia oleracea]
HU01G00825.1	AUX/IAA	PREDICTED: auxin-responsive protein IAA26 [Beta vulgaris subsp. vulgaris]
HU01G02695.1	AUX/IAA	PREDICTED: auxin-responsive protein IAA14-like [Beta vulgaris subsp. vulgaris]
HU01G02696.1	AUX/IAA	PREDICTED: auxin-induced protein 22D [Beta vulgaris subsp. vulgaris]
HU02G00840.1	AUX/IAA	PREDICTED: auxin-responsive protein IAA13-like [Beta vulgaris subsp. vulgaris]
HU02G00841.1	AUX/IAA	hypothetical protein SOVF_031950 [Spinacia oleracea]
HU02G01211.1	AUX/IAA	PREDICTED: auxin-responsive protein IAA8-like [Beta vulgaris subsp. vulgaris]
HU03G00626.1	AUX/IAA	hypothetical protein SOVF_189920 [Spinacia oleracea]
HU03G00685.1	AUX/IAA	PREDICTED: auxin-responsive protein IAA27-like [Beta vulgaris subsp. vulgaris]
HU03G01065.1	AUX/IAA	hypothetical protein SOVF_074790 [Spinacia oleracea]
HU03G01066.1	AUX/IAA	PREDICTED: auxin-responsive protein IAA4-like [Beta vulgaris subsp. vulgaris]
HU03G01067.1	AUX/IAA	PREDICTED: auxin-responsive protein IAA16 [Gossypium raimondii]
HU03G01084.1	AUX/IAA	PREDICTED: auxin-responsive protein IAA16 [Gossypium raimondii]
HU03G01085.1	AUX/IAA	PREDICTED: auxin-responsive protein IAA4-like [Beta vulgaris subsp. vulgaris]
HU03G01732.1	AUX/IAA	PREDICTED: auxin-responsive protein IAA26 [Beta vulgaris subsp. vulgaris]
HU03G02995.1	AUX/IAA	PREDICTED: auxin-responsive protein IAA29 [Beta vulgaris subsp. vulgaris]
HU04G01928.1	AUX/IAA	PREDICTED: auxin-responsive protein IAA14-like [Beta vulgaris subsp. vulgaris]
HU04G01929.1	AUX/IAA	PREDICTED: auxin-induced protein 22D [Beta vulgaris subsp. vulgaris]
HU05G02286.1	AUX/IAA	PREDICTED: auxin-responsive protein IAA9 [Beta vulgaris subsp. vulgaris]
HU06G00315.1	AUX/IAA	hypothetical protein SOVF_009910 [Spinacia oleracea]
HU06G00316.1	AUX/IAA	hypothetical protein SOVF_009910 [Spinacia oleracea]
HU06G01893.1	AUX/IAA	PREDICTED: auxin-responsive protein IAA4 [Beta vulgaris subsp. vulgaris]
HU07G01545.1	AUX/IAA	hypothetical protein SOVF_031950 [Spinacia oleracea]
HU08G01118.1	AUX/IAA	Indoleacetic acid-induced protein 16 [Theobroma cacao]
HU09G00387.1	AUX/IAA	hypothetical protein SOVF_027800 [Spinacia oleracea]
HU11G00522.1	AUX/IAA	hypothetical protein SOVF_144580 [Spinacia oleracea]
HU11G00569.1	AUX/IAA	hypothetical protein BVRB_8g198610 [Beta vulgaris subsp. vulgaris]
HU11G00661.1	AUX/IAA	hypothetical protein SOVF_144580 [Spinacia oleracea]
HU11G00890.1	AUX/IAA	hypothetical protein SOVF_131820 [Spinacia oleracea]
Novel03383_0	AUX/IAA	--	PREDICTED: auxin-responsive protein IAA16 [Prunus mume]
HU02G01954.1	BBR/BPC	PREDICTED: protein BASIC PENTACYSTEINE1-like [Beta vulgaris subsp. vulgaris]
HU03G00182.1	BBR/BPC	PREDICTED: protein BASIC PENTACYSTEINE4-like [Beta vulgaris subsp. vulgaris]
HU03G00805.1	BBR/BPC	PREDICTED: protein BASIC PENTACYSTEINE1-like [Beta vulgaris subsp. vulgaris]
HU04G00596.1	BBR/BPC	PREDICTED: protein BASIC PENTACYSTEINE7 [Beta vulgaris subsp. vulgaris]
HU04G00597.1	BBR/BPC	PREDICTED: protein BASIC PENTACYSTEINE7 [Beta vulgaris subsp. vulgaris]
HU05G00245.1	BBR/BPC	PREDICTED: protein BASIC PENTACYSTEINE7 [Beta vulgaris subsp. vulgaris]
HU05G02322.1	BBR/BPC	PREDICTED: protein BASIC PENTACYSTEINE7 [Beta vulgaris subsp. vulgaris]
HU07G00777.1	BBR/BPC	PREDICTED: protein BASIC PENTACYSTEINE6-like [Beta vulgaris subsp. vulgaris]
HU07G00788.1	BBR/BPC	PREDICTED: protein BASIC PENTACYSTEINE6-like [Beta vulgaris subsp. vulgaris]
HU11G01246.1	BBR/BPC	PREDICTED: protein BASIC PENTACYSTEINE6-like [Beta vulgaris subsp. vulgaris]
HU04G00659.1	BES1	hypothetical protein SOVF_182220 [Spinacia oleracea]
HU04G00766.1	BES1	PREDICTED: protein BRASSINAZOLE-RESISTANT 2-like [Beta vulgaris subsp. vulgaris]
HU05G02241.1	BES1	PREDICTED: BES1/BZR1 homolog protein 2-like [Beta vulgaris subsp. vulgaris]
HU11G00928.1	BES1	hypothetical protein SOVF_182350, partial [Spinacia oleracea]
HU11G01794.1	BES1	PREDICTED: beta-amylase 7 isoform X1 [Beta vulgaris subsp. vulgaris]
HU01G00020.1	bHLH	hypothetical protein BVRB_9g213890 isoform B [Beta vulgaris subsp. vulgaris]
HU01G00023.1	bHLH	hypothetical protein BVRB_9g213890 isoform B [Beta vulgaris subsp. vulgaris]
HU01G00143.1	bHLH	PREDICTED: transcription factor bHLH95 [Beta vulgaris subsp. vulgaris]
HU01G00195.1	bHLH	PREDICTED: transcription factor bHLH113-like [Beta vulgaris subsp. vulgaris]
HU01G00293.1	bHLH	PREDICTED: transcription factor HBI1 [Beta vulgaris subsp. vulgaris]
HU01G00325.1	bHLH	PREDICTED: transcription factor bHLH113-like [Beta vulgaris subsp. vulgaris]
HU01G00510.1	bHLH	PREDICTED: transcription factor bHLH25-like [Beta vulgaris subsp. vulgaris]
HU01G00702.1	bHLH	PREDICTED: uncharacterized protein LOC104894404 [Beta vulgaris subsp. vulgaris]
HU01G00846.1	bHLH	PREDICTED: transcription factor bHLH87 [Beta vulgaris subsp. vulgaris]
HU01G01259.1	bHLH	PREDICTED: transcription factor bHLH78 [Beta vulgaris subsp. vulgaris]
HU01G01342.1	bHLH	PREDICTED: transcription factor FER-LIKE IRON DEFICIENCY-INDUCED TRANSCRIPTION FACTOR [Beta vulgaris subsp. vulgaris]
HU01G01842.1	bHLH	hypothetical protein SOVF_149800 [Spinacia oleracea]
HU01G02202.1	bHLH	PREDICTED: transcription factor bHLH137 isoform X1 [Beta vulgaris subsp. vulgaris]
HU01G02204.1	bHLH	PREDICTED: transcription factor ICE1-like [Beta vulgaris subsp. vulgaris]
HU01G02233.1	bHLH	PREDICTED: transcription factor bHLH137 isoform X1 [Beta vulgaris subsp. vulgaris]
HU01G02243.1	bHLH	PREDICTED: transcription factor ICE1-like [Beta vulgaris subsp. vulgaris]
HU01G02300.1	bHLH	hypothetical protein SOVF_119480 isoform B [Spinacia oleracea]
HU01G02373.1	bHLH	PREDICTED: transcription factor PIF7 [Beta vulgaris subsp. vulgaris]
HU01G02466.1	bHLH	PREDICTED: transcription factor bHLH79 [Beta vulgaris subsp. vulgaris]
HU01G02692.1	bHLH	PREDICTED: transcription factor UNE12 [Beta vulgaris subsp. vulgaris]
HU01G02715.1	bHLH	PREDICTED: transcription factor bHLH3-like [Beta vulgaris subsp. vulgaris]
HU01G02794.1	bHLH	PREDICTED: transcription factor UNE12 [Beta vulgaris subsp. vulgaris]
HU02G00198.1	bHLH	hypothetical protein SOVF_023740 [Spinacia oleracea]
HU02G00265.1	bHLH	hypothetical protein SOVF_076120 [Spinacia oleracea]
HU02G00311.1	bHLH	PREDICTED: transcription factor PRE3-like [Beta vulgaris subsp. vulgaris]
HU02G00432.1	bHLH	PREDICTED: transcription factor bHLH49 isoform X2 [Beta vulgaris subsp. vulgaris]
HU02G00504.1	bHLH	PREDICTED: transcription factor bHLH30 [Beta vulgaris subsp. vulgaris]
HU02G00788.1	bHLH	Phytochrome interacting factor 3-like 5, putative isoform 1 [Theobroma cacao]
HU02G00791.1	bHLH	Phytochrome interacting factor 3-like 5, putative isoform 1 [Theobroma cacao]
HU02G01059.1	bHLH	bHLH3, partial [Ribes nigrum]
HU02G01071.1	bHLH	PREDICTED: transcription factor bHLH78 [Beta vulgaris subsp. vulgaris]
HU02G01108.1	bHLH	PREDICTED: transcription factor bHLH54-like [Beta vulgaris subsp. vulgaris]
HU02G01165.1	bHLH	PREDICTED: transcription factor bHLH74 [Beta vulgaris subsp. vulgaris]
HU02G01210.1	bHLH	PREDICTED: transcription factor bHLH93 [Beta vulgaris subsp. vulgaris]
HU02G01676.1	bHLH	hypothetical protein SOVF_038470 [Spinacia oleracea]
HU02G01697.1	bHLH	hypothetical protein SOVF_081750 [Spinacia oleracea]
HU02G01896.1	bHLH	PREDICTED: transcription factor bHLH118-like [Beta vulgaris subsp. vulgaris]
HU02G01897.1	bHLH	PREDICTED: transcription factor bHLH120-like [Beta vulgaris subsp. vulgaris]
HU02G01962.1	bHLH	PREDICTED: transcription factor bHLH79 [Beta vulgaris subsp. vulgaris]
HU02G02661.1	bHLH	PREDICTED: transcription factor bHLH130-like isoform X2 [Cucumis melo]
HU02G03362.1	bHLH	PREDICTED: transcription factor bHLH104 [Beta vulgaris subsp. vulgaris]
HU03G00120.1	bHLH	PREDICTED: transcription factor HBI1 [Beta vulgaris subsp. vulgaris]
HU03G00272.1	bHLH	PREDICTED: transcription factor bHLH95 [Beta vulgaris subsp. vulgaris]
HU03G00352.1	bHLH	PREDICTED: transcription factor bHLH121-like [Beta vulgaris subsp. vulgaris]
HU03G00470.1	bHLH	PREDICTED: transcription factor bHLH18 [Vitis vinifera]
HU03G00738.1	bHLH	PREDICTED: transcription factor bHLH35-like [Malus domestica]
HU03G01010.1	bHLH	PREDICTED: transcription factor bHLH104-like [Nelumbo nucifera]
HU03G01063.1	bHLH	PREDICTED: transcription factor UNE12-like [Beta vulgaris subsp. vulgaris]
HU03G01158.1	bHLH	PREDICTED: transcription factor bHLH96-like [Glycine max]
HU03G01260.1	bHLH	PREDICTED: transcription factor bHLH96-like [Glycine max]
HU03G01426.1	bHLH	hypothetical protein BVRBg079320 isoform A [Beta vulgaris subsp. vulgaris]
HU03G01668.1	bHLH	PREDICTED: transcription factor bHLH130 [Beta vulgaris subsp. vulgaris]
HU03G01757.1	bHLH	PREDICTED: transcription factor bHLH87 [Beta vulgaris subsp. vulgaris]
HU03G01762.1	bHLH	PREDICTED: transcription factor bHLH87 [Beta vulgaris subsp. vulgaris]
HU03G02000.1	bHLH	PREDICTED: transcription factor FAMA-like [Beta vulgaris subsp. vulgaris]
HU03G02035.1	bHLH	PREDICTED: transcription factor bHLH126-like [Beta vulgaris subsp. vulgaris]
HU03G02036.1	bHLH	hypothetical protein SOVF_035090 [Spinacia oleracea]
HU03G02152.1	bHLH	Phytochrome interacting factor 3-like 5, putative isoform 1 [Theobroma cacao]
HU04G00120.1	bHLH	PREDICTED: transcription factor bHLH126-like [Beta vulgaris subsp. vulgaris]
HU04G00121.1	bHLH	PREDICTED: glyoxylate/hydroxypyruvate reductase HPR3 [Beta vulgaris subsp. vulgaris]
HU04G00214.1	bHLH	Basic helix-loop-helix DNA-binding superfamily protein, putative isoform 1 [Theobroma cacao]
HU04G00514.1	bHLH	PREDICTED: transcription factor MYC2-like [Beta vulgaris subsp. vulgaris]
HU04G00527.1	bHLH	PREDICTED: transcription factor bHLH71-like [Beta vulgaris subsp. vulgaris]
HU04G00760.1	bHLH	PREDICTED: transcription factor bHLH25-like [Nicotiana tomentosiformis]
HU04G00761.1	bHLH	PREDICTED: transcription factor bHLH18-like [Gossypium raimondii]
HU04G00927.1	bHLH	PREDICTED: transcription factor bHLH84-like [Beta vulgaris subsp. vulgaris]
HU04G01222.1	bHLH	hypothetical protein SOVF_204520 [Spinacia oleracea]
HU04G01352.1	bHLH	hypothetical protein SOVF_211310 isoform A [Spinacia oleracea]
HU04G01363.1	bHLH	PREDICTED: transcription factor ICE1-like [Beta vulgaris subsp. vulgaris]
HU04G01443.1	bHLH	PREDICTED: transcription factor BIM2 [Beta vulgaris subsp. vulgaris]
HU04G01551.1	bHLH	hypothetical protein SOVF_159770 [Spinacia oleracea]
HU04G01797.1	bHLH	PREDICTED: transcription factor bHLH3-like [Beta vulgaris subsp. vulgaris]
HU04G01892.1	bHLH	hypothetical protein SOVF_052800 isoform A [Spinacia oleracea]
HU04G01893.1	bHLH	PREDICTED: transcription factor bHLH101 [Beta vulgaris subsp. vulgaris]
HU04G01911.1	bHLH	PREDICTED: transcription factor bHLH3-like [Beta vulgaris subsp. vulgaris]
HU04G01932.1	bHLH	PREDICTED: transcription factor UNE12 [Beta vulgaris subsp. vulgaris]
HU04G02114.1	bHLH	PREDICTED: uncharacterized protein LOC104894404 [Beta vulgaris subsp. vulgaris]
HU04G02116.1	bHLH	PREDICTED: uncharacterized protein LOC104894404 [Beta vulgaris subsp. vulgaris]
HU04G02117.1	bHLH	PREDICTED: uncharacterized protein LOC104894404 [Beta vulgaris subsp. vulgaris]
HU04G02118.1	bHLH	PREDICTED: uncharacterized protein LOC104098348 [Nicotiana tomentosiformis]
HU04G02205.1	bHLH	hypothetical protein EUTSA_v10010858mg [Eutrema salsugineum]
HU04G02207.1	bHLH	hypothetical protein SOVF_105690 [Spinacia oleracea]
HU05G00230.1	bHLH	PREDICTED: transcription factor MYC2-like [Beta vulgaris subsp. vulgaris]
HU05G00273.1	bHLH	PREDICTED: transcription factor MYC2-like [Beta vulgaris subsp. vulgaris]
HU05G00447.1	bHLH	hypothetical protein SOVF_213250 [Spinacia oleracea]
HU05G01201.1	bHLH	PREDICTED: transcription factor bHLH135 [Glycine max]
HU05G01756.1	bHLH	PREDICTED: putative transcription factor bHLH086 [Beta vulgaris subsp. vulgaris]
HU05G02182.1	bHLH	PREDICTED: transcription factor bHLH30-like [Beta vulgaris subsp. vulgaris]
HU05G02276.1	bHLH	transporter homolog [Mesembryanthemum crystallinum]
HU05G02277.1	bHLH	PREDICTED: transcription factor bHLH25-like [Citrus sinensis]
HU05G02278.1	bHLH	DNA binding protein, putative [Ricinus communis]
HU05G02280.1	bHLH	transporter homolog [Mesembryanthemum crystallinum]
HU05G02281.1	bHLH	PREDICTED: transcription factor bHLH18-like [Beta vulgaris subsp. vulgaris]
HU06G00126.1	bHLH	PREDICTED: transcription factor bHLH121 [Beta vulgaris subsp. vulgaris]
HU06G00196.1	bHLH	PREDICTED: transcription factor bHLH30-like [Beta vulgaris subsp. vulgaris]
HU06G00206.1	bHLH	PREDICTED: LOW QUALITY PROTEIN: transcription factor bHLH96-like [Sesamum indicum]
HU06G00310.1	bHLH	hypothetical protein BVRB_6g153030 [Beta vulgaris subsp. vulgaris]
HU06G00444.1	bHLH	PREDICTED: transcription factor bHLH51 [Beta vulgaris subsp. vulgaris]
HU06G00622.1	bHLH	PREDICTED: putative transcription factor bHLH086 [Beta vulgaris subsp. vulgaris]
HU06G00724.1	bHLH	hypothetical protein SOVF_120700 isoform B [Spinacia oleracea]
HU06G00873.1	bHLH	PREDICTED: transcription factor SPATULA-like isoform X1 [Beta vulgaris subsp. vulgaris]
HU06G01159.1	bHLH	PREDICTED: transcription factor bHLH135 [Glycine max]
HU06G01263.1	bHLH	hypothetical protein SOVF_149800 [Spinacia oleracea]
HU06G01623.1	bHLH	PREDICTED: transcription factor bHLH84-like [Beta vulgaris subsp. vulgaris]
HU06G01624.1	bHLH	PREDICTED: transcription factor bHLH84-like [Beta vulgaris subsp. vulgaris]
HU06G01887.1	bHLH	PREDICTED: transcription factor MYC2-like [Pyrus x bretschneideri]
HU06G01888.1	bHLH	PREDICTED: transcription factor MYC2-like [Malus domestica]
HU06G02322.1	bHLH	PREDICTED: transcription factor bHLH104 [Beta vulgaris subsp. vulgaris]
HU06G02453.1	bHLH	hypothetical protein SOVF_038470 [Spinacia oleracea]
HU06G02454.1	bHLH	hypothetical protein BVRBg067340 [Beta vulgaris subsp. vulgaris]
HU07G00114.1	bHLH	hypothetical protein CICLE_v10019339mg [Citrus clementina]
HU07G00149.1	bHLH	hypothetical protein CICLE_v10019339mg [Citrus clementina]
HU07G00195.1	bHLH	PREDICTED: transcription factor bHLH67 [Beta vulgaris subsp. vulgaris]
HU07G00229.1	bHLH	hypothetical protein SOVF_155000 [Spinacia oleracea]
HU07G00388.1	bHLH	PREDICTED: transcription factor bHLH94-like [Beta vulgaris subsp. vulgaris]
HU07G00693.1	bHLH	hypothetical protein SOVF_111270 [Spinacia oleracea]
HU07G01699.1	bHLH	PREDICTED: transcription factor bHLH78 [Beta vulgaris subsp. vulgaris]
HU08G00005.1	bHLH	hypothetical protein SOVF_149800 [Spinacia oleracea]
HU08G00108.1	bHLH	hypothetical protein SOVF_149800 [Spinacia oleracea]
HU08G00245.1	bHLH	PREDICTED: transcription factor bHLH25-like [Citrus sinensis]
HU08G00270.1	bHLH	PREDICTED: transcription factor bHLH78 [Beta vulgaris subsp. vulgaris]
HU08G00542.1	bHLH	PREDICTED: transcription factor MUTE [Beta vulgaris subsp. vulgaris]
HU08G00568.1	bHLH	PREDICTED: transcription factor bHLH71-like [Beta vulgaris subsp. vulgaris]
HU08G01147.1	bHLH	PREDICTED: transcription factor bHLH130 [Beta vulgaris subsp. vulgaris]
HU08G01149.1	bHLH	PREDICTED: transcription factor bHLH130 [Beta vulgaris subsp. vulgaris]
HU08G01425.1	bHLH	hypothetical protein BVRBg079320 isoform A [Beta vulgaris subsp. vulgaris]
HU08G01441.1	bHLH	PREDICTED: transcription factor bHLH78 [Beta vulgaris subsp. vulgaris]
HU08G01618.1	bHLH	PREDICTED: transcription factor bHLH94-like [Beta vulgaris subsp. vulgaris]
HU08G02233.1	bHLH	PREDICTED: transcription factor bHLH30-like [Beta vulgaris subsp. vulgaris]
HU09G00363.1	bHLH	PREDICTED: transcription factor bHLH75-like [Beta vulgaris subsp. vulgaris]
HU09G01076.1	bHLH	PREDICTED: transcription factor bHLH78 [Beta vulgaris subsp. vulgaris]
HU09G01086.1	bHLH	transcription factor MYC1, partial [Betula luminifera]
HU09G01833.1	bHLH	hypothetical protein SOVF_143890 [Spinacia oleracea]
HU09G01836.1	bHLH	hypothetical protein SOVF_174090 [Spinacia oleracea]
HU09G02029.1	bHLH	PREDICTED: transcription factor bHLH78 [Beta vulgaris subsp. vulgaris]
HU10G00292.1	bHLH	PREDICTED: transcription factor bHLH79 isoform X1 [Beta vulgaris subsp. vulgaris]
HU10G00482.1	bHLH	PREDICTED: transcription factor BIM2 [Beta vulgaris subsp. vulgaris]
HU10G00537.1	bHLH	PREDICTED: transcription factor bHLH78 [Beta vulgaris subsp. vulgaris]
HU10G00550.1	bHLH	PREDICTED: transcription factor bHLH30 [Beta vulgaris subsp. vulgaris]
HU10G00562.1	bHLH	PREDICTED: transcription factor bHLH30 [Beta vulgaris subsp. vulgaris]
HU10G00622.1	bHLH	PREDICTED: transcription factor bHLH75-like [Beta vulgaris subsp. vulgaris]
HU10G00640.1	bHLH	PREDICTED: transcription factor APG-like [Beta vulgaris subsp. vulgaris]
HU10G00941.1	bHLH	hypothetical protein SOVF_143900 [Spinacia oleracea]
HU10G00944.1	bHLH	Basic helix-loop-helix DNA-binding superfamily protein, putative isoform 1 [Theobroma cacao]
HU10G01093.1	bHLH	hypothetical protein BVRBg062800 [Beta vulgaris subsp. vulgaris]
HU10G01095.1	bHLH	PREDICTED: transcription factor bHLH101-like [Beta vulgaris subsp. vulgaris]
HU10G01096.1	bHLH	PREDICTED: transcription factor bHLH101-like [Beta vulgaris subsp. vulgaris]
HU10G01119.1	bHLH	hypothetical protein SOVF_112930 [Spinacia oleracea]
HU10G01250.1	bHLH	PREDICTED: transcription factor bHLH78 [Beta vulgaris subsp. vulgaris]
HU10G01593.1	bHLH	hypothetical protein SOVF_204350, partial [Spinacia oleracea]
HU10G01596.1	bHLH	hypothetical protein SOVF_196050 [Spinacia oleracea]
HU10G01669.1	bHLH	PREDICTED: transcription factor bHLH36-like [Beta vulgaris subsp. vulgaris]
HU10G01670.1	bHLH	PREDICTED: transcription factor bHLH36-like [Beta vulgaris subsp. vulgaris]
HU10G01672.1	bHLH	hypothetical protein VITISV_010916 [Vitis vinifera]
HU10G01675.1	bHLH	hypothetical protein VITISV_010916 [Vitis vinifera]
HU11G00304.1	bHLH	hypothetical protein BVRB_8g199110 [Beta vulgaris subsp. vulgaris]
HU11G00913.1	bHLH	hypothetical protein SOVF_017560 [Spinacia oleracea]
HU11G01328.1	bHLH	hypothetical protein SOVF_111270 [Spinacia oleracea]
HU11G01423.1	bHLH	PREDICTED: transcription factor bHLH94-like [Beta vulgaris subsp. vulgaris]
HU11G01572.1	bHLH	PREDICTED: transcription factor bHLH81-like [Beta vulgaris subsp. vulgaris]
HU11G01593.1	bHLH	PREDICTED: transcription factor bHLH67 [Beta vulgaris subsp. vulgaris]
HU11G01614.1	bHLH	PREDICTED: transcription factor MYC2-like [Beta vulgaris subsp. vulgaris]
HU11G01655.1	bHLH	PREDICTED: transcription factor bHLH13-like [Beta vulgaris subsp. vulgaris]
HU11G01935.1	bHLH	DNA binding protein, putative [Ricinus communis]
Novel01685_0	bHLH	--	PREDICTED: transcription factor bHLH78 [Beta vulgaris subsp. vulgaris]>gi|870863857|gb|KMT15004.1| hypothetical protein BVRBg065070 [Beta vulgaris subsp. vulgaris]
Novel01724_1	bHLH	--	PREDICTED: transcription factor bHLH128-like isoform X2 [Beta vulgaris subsp. vulgaris]
Novel03094_1	bHLH	--	PREDICTED: transcription factor APG-like isoform X1 [Beta vulgaris subsp. vulgaris]>gi|870856602|gb|KMT08221.1| hypothetical protein BVRB_6g142380 isoform B [Beta vulgaris subsp. vulgaris]
Novel03374_0	bHLH	--	PREDICTED: glutathione S-transferase T3-like, partial [Populus euphratica]
HU01G00669.1	BSD	PREDICTED: LOW QUALITY PROTEIN: BSD domain-containing protein 1-like [Nelumbo nucifera]
HU03G00633.1	BSD	PREDICTED: LOW QUALITY PROTEIN: BSD domain-containing protein 1-like [Nelumbo nucifera]
HU03G02245.1	BSD	PREDICTED: probable RNA polymerase II transcription factor B subunit 1-1 isoform X1 [Beta vulgaris subsp. vulgaris]
HU03G02246.1	BSD	PREDICTED: probable RNA polymerase II transcription factor B subunit 1-1 isoform X2 [Beta vulgaris subsp. vulgaris]
HU04G01452.1	BSD	hypothetical protein SOVF_207270, partial [Spinacia oleracea]
HU05G01999.1	BSD	hypothetical protein SOVF_061550 [Spinacia oleracea]
HU06G00008.1	BSD	PREDICTED: uncharacterized protein LOC104894973 [Beta vulgaris subsp. vulgaris]
HU07G01183.1	BSD	PREDICTED: probable RNA polymerase II transcription factor B subunit 1-1 isoform X2 [Vitis vinifera]
HU07G01604.1	BSD	hypothetical protein SOVF_109090 [Spinacia oleracea]
HU11G00897.1	BSD	PREDICTED: putative uncharacterized protein DDB_G0289963 [Beta vulgaris subsp. vulgaris]
HU01G00032.1	bZIP	hypothetical protein SOVF_092640 isoform B [Spinacia oleracea]
HU01G00227.1	bZIP	PREDICTED: uncharacterized protein LOC104883107 [Beta vulgaris subsp. vulgaris]
HU01G01254.1	bZIP	PREDICTED: ABSCISIC ACID-INSENSITIVE 5-like protein 6 isoform X4 [Beta vulgaris subsp. vulgaris]
HU01G01532.1	bZIP	PREDICTED: bZIP transcription factor 60 [Beta vulgaris subsp. vulgaris]
HU01G01958.1	bZIP	PREDICTED: basic leucine zipper 34-like isoform X2 [Beta vulgaris subsp. vulgaris]
HU01G02772.1	bZIP	PREDICTED: ocs element-binding factor 1 [Beta vulgaris subsp. vulgaris]
HU01G02798.1	bZIP	PREDICTED: ocs element-binding factor 1-like [Beta vulgaris subsp. vulgaris]
HU02G00415.1	bZIP	PREDICTED: transcription factor HY5 [Beta vulgaris subsp. vulgaris]
HU02G00438.1	bZIP	PREDICTED: basic leucine zipper 43-like [Beta vulgaris subsp. vulgaris]
HU02G00467.1	bZIP	hypothetical protein BVRB_1g014730 [Beta vulgaris subsp. vulgaris]
HU02G01416.1	bZIP	hypothetical protein SOVF_187760 isoform A [Spinacia oleracea]
HU02G01530.1	bZIP	FD protein [Actinidia chinensis]
HU02G01702.1	bZIP	PREDICTED: common plant regulatory factor 1-like isoform X2 [Beta vulgaris subsp. vulgaris]
HU02G02182.1	bZIP	Basic-leucine zipper transcription factor family protein, putative [Theobroma cacao]
HU02G03064.1	bZIP	PREDICTED: basic leucine zipper 9 [Vitis vinifera]
HU02G03163.1	bZIP	PREDICTED: probable transcription factor PosF21 [Beta vulgaris subsp. vulgaris]
HU02G03273.1	bZIP	PREDICTED: ocs element-binding factor 1-like [Beta vulgaris subsp. vulgaris]
HU02G03474.1	bZIP	PREDICTED: basic leucine zipper 43-like [Beta vulgaris subsp. vulgaris]
HU03G00190.1	bZIP	PREDICTED: uncharacterized protein LOC104883107 [Beta vulgaris subsp. vulgaris]
HU03G00399.1	bZIP	hypothetical protein SOVF_092640 isoform B [Spinacia oleracea]
HU03G01060.1	bZIP	PREDICTED: light-inducible protein CPRF2 [Beta vulgaris subsp. vulgaris]
HU03G02153.1	bZIP	PREDICTED: protein ABSCISIC ACID-INSENSITIVE 5-like [Beta vulgaris subsp. vulgaris]
HU04G00582.1	bZIP	PREDICTED: transcription factor HBP-1a [Beta vulgaris subsp. vulgaris]
HU04G01432.1	bZIP	PREDICTED: G-box-binding factor 3-like [Beta vulgaris subsp. vulgaris]
HU04G01783.1	bZIP	PREDICTED: ocs element-binding factor 1-like [Beta vulgaris subsp. vulgaris]
HU04G01864.1	bZIP	PREDICTED: ocs element-binding factor 1 [Beta vulgaris subsp. vulgaris]
HU05G00258.1	bZIP	hypothetical protein SOVF_028480 [Spinacia oleracea]
HU05G01803.1	bZIP	PREDICTED: basic leucine zipper 43 [Beta vulgaris subsp. vulgaris]
HU05G01812.1	bZIP	hypothetical protein SOVF_068890 [Spinacia oleracea]
HU05G02002.1	bZIP	PREDICTED: basic leucine zipper 43-like [Populus euphratica]
HU05G02056.1	bZIP	PREDICTED: ocs element-binding factor 1-like [Beta vulgaris subsp. vulgaris]
HU05G02142.1	bZIP	PREDICTED: protein FD-like isoform X2 [Beta vulgaris subsp. vulgaris]
HU05G02244.1	bZIP	PREDICTED: G-box-binding factor 1 [Beta vulgaris subsp. vulgaris]
HU05G02332.1	bZIP	hypothetical protein SOVF_028480 [Spinacia oleracea]
HU06G00011.1	bZIP	Ocs element-binding factor, putative [Ricinus communis]
HU06G00072.1	bZIP	PREDICTED: ocs element-binding factor 1 [Erythranthe guttatus]
HU06G00598.1	bZIP	hypothetical protein SOVF_166700 [Spinacia oleracea]
HU06G00737.1	bZIP	PREDICTED: basic leucine zipper 43 [Beta vulgaris subsp. vulgaris]
HU06G00747.1	bZIP	hypothetical protein SOVF_068890 [Spinacia oleracea]
HU06G00942.1	bZIP	PREDICTED: transcription factor RF2b-like [Beta vulgaris subsp. vulgaris]
HU06G00943.1	bZIP	PREDICTED: transcription factor RF2b-like [Beta vulgaris subsp. vulgaris]
HU06G01027.1	bZIP	PREDICTED: transcription factor TGA6 isoform X1 [Beta vulgaris subsp. vulgaris]
HU06G01782.1	bZIP	PREDICTED: probable transcription factor PosF21 [Beta vulgaris subsp. vulgaris]
HU06G02587.1	bZIP	hypothetical protein SOVF_007860 isoform A [Spinacia oleracea]
HU07G00715.1	bZIP	PREDICTED: ocs element-binding factor 1-like [Beta vulgaris subsp. vulgaris]
HU07G00787.1	bZIP	PREDICTED: transcription factor VIP1-like [Beta vulgaris subsp. vulgaris]
HU07G00971.1	bZIP	PREDICTED: G-box-binding factor 4-like [Beta vulgaris subsp. vulgaris]
HU07G02040.1	bZIP	PREDICTED: transcription factor TGA2 isoform X2 [Beta vulgaris subsp. vulgaris]
HU08G01095.1	bZIP	PREDICTED: light-inducible protein CPRF2 [Beta vulgaris subsp. vulgaris]
HU09G00001.1	bZIP	PREDICTED: ocs element-binding factor 1-like [Beta vulgaris subsp. vulgaris]
HU09G00965.1	bZIP	hypothetical protein SOVF_071390 isoform B [Spinacia oleracea]
HU09G01579.1	bZIP	PREDICTED: basic leucine zipper 9 [Jatropha curcas]
HU09G01823.1	bZIP	hypothetical protein SOVF_133080 [Spinacia oleracea]
HU09G01935.1	bZIP	PREDICTED: transcription factor HBP-1b(c38)-like isoform X1 [Beta vulgaris subsp. vulgaris]
HU09G02004.1	bZIP	PREDICTED: ABSCISIC ACID-INSENSITIVE 5-like protein 2 [Beta vulgaris subsp. vulgaris]
HU0G00037.1	bZIP	PREDICTED: light-inducible protein CPRF2 [Beta vulgaris subsp. vulgaris]
HU0G00092.1	bZIP	PREDICTED: basic leucine zipper 43-like [Cucumis sativus]
HU0G00202.1	bZIP	PREDICTED: basic leucine zipper 9 [Jatropha curcas]
HU10G00001.1	bZIP	PREDICTED: transcription factor TGA2-like [Beta vulgaris subsp. vulgaris]
HU10G00503.1	bZIP	PREDICTED: ocs element-binding factor 1-like [Glycine max]
HU10G00504.1	bZIP	PREDICTED: basic leucine zipper 43-like [Beta vulgaris subsp. vulgaris]
HU10G00584.1	bZIP	PREDICTED: transcription factor TGA2-like [Beta vulgaris subsp. vulgaris]
HU10G00920.1	bZIP	hypothetical protein SOVF_133080 [Spinacia oleracea]
HU10G01146.1	bZIP	hypothetical protein SOVF_193430 [Spinacia oleracea]
HU11G01014.1	bZIP	hypothetical protein SOVF_122780 [Spinacia oleracea]
HU11G01062.1	bZIP	PREDICTED: G-box-binding factor 4 [Vitis vinifera]
HU11G01082.1	bZIP	PREDICTED: transcription factor VIP1 [Beta vulgaris subsp. vulgaris]
HU11G01083.1	bZIP	PREDICTED: transcription factor VIP1 [Jatropha curcas]
HU11G01245.1	bZIP	PREDICTED: transcription factor VIP1-like [Beta vulgaris subsp. vulgaris]
HU11G01294.1	bZIP	PREDICTED: ocs element-binding factor 1-like [Beta vulgaris subsp. vulgaris]
HU11G01566.1	bZIP	PREDICTED: uncharacterized protein At4g06598-like [Beta vulgaris subsp. vulgaris]
HU11G01713.1	bZIP	basic leucine zipper protein [Spinacia oleracea]
HU01G01161.1	C2C2-CO-like	PREDICTED: putative zinc finger protein CONSTANS-LIKE 11 isoform X1 [Vitis vinifera]
HU01G01234.1	C2C2-CO-like	PREDICTED: zinc finger protein CONSTANS-LIKE 10 [Beta vulgaris subsp. vulgaris]
HU02G01005.1	C2C2-CO-like	hypothetical protein SOVF_050830 [Spinacia oleracea]
HU02G03425.1	C2C2-CO-like	hypothetical protein SOVF_027210 [Spinacia oleracea]
HU03G02630.1	C2C2-CO-like	hypothetical protein SOVF_131000 [Spinacia oleracea]
HU04G01185.1	C2C2-CO-like	Transcription factor, putative [Theobroma cacao]
HU05G01805.1	C2C2-CO-like	PREDICTED: zinc finger protein CONSTANS-LIKE 2 [Beta vulgaris subsp. vulgaris]
HU06G00744.1	C2C2-CO-like	hypothetical protein SOVF_021810 isoform B [Spinacia oleracea]
HU09G00352.1	C2C2-CO-like	PREDICTED: zinc finger protein CONSTANS-LIKE 16-like [Beta vulgaris subsp. vulgaris]
HU11G00602.1	C2C2-CO-like	hypothetical protein SOVF_131000 [Spinacia oleracea]
HU01G00880.1	C2C2-Dof	hypothetical protein CsaG849890 [Cucumis sativus]
HU01G02303.1	C2C2-Dof	hypothetical protein SOVF_173070 [Spinacia oleracea]
HU01G02405.1	C2C2-Dof	PREDICTED: cyclic dof factor 1 isoform X1 [Beta vulgaris subsp. vulgaris]
HU02G00342.1	C2C2-Dof	PREDICTED: cyclic dof factor 2 [Vitis vinifera]
HU02G01516.1	C2C2-Dof	PREDICTED: dof zinc finger protein DOF2.4-like [Beta vulgaris subsp. vulgaris]
HU03G00898.1	C2C2-Dof	PREDICTED: cyclic dof factor 3-like [Phoenix dactylifera]
HU03G01783.1	C2C2-Dof	PREDICTED: dof zinc finger protein DOF3.1-like [Nelumbo nucifera]
HU03G02125.1	C2C2-Dof	PREDICTED: dof zinc finger protein DOF3.1-like [Beta vulgaris subsp. vulgaris]
HU04G00361.1	C2C2-Dof	PREDICTED: dof zinc finger protein DOF4.6 [Beta vulgaris subsp. vulgaris]
HU04G00790.1	C2C2-Dof	PREDICTED: dof zinc finger protein DOF3.5-like [Beta vulgaris subsp. vulgaris]
HU04G01455.1	C2C2-Dof	conserved hypothetical protein [Ricinus communis]
HU04G02102.1	C2C2-Dof	hypothetical protein SOVF_004030 [Spinacia oleracea]
HU05G00013.1	C2C2-Dof	PREDICTED: dof zinc finger protein DOF4.6 [Beta vulgaris subsp. vulgaris]
HU05G00831.1	C2C2-Dof	PREDICTED: cyclic dof factor 2-like [Beta vulgaris subsp. vulgaris]
HU05G01863.1	C2C2-Dof	DNA binding with one finger 5 family protein [Populus trichocarpa]
HU05G01867.1	C2C2-Dof	PREDICTED: dof zinc finger protein PBF-like [Beta vulgaris subsp. vulgaris]
HU05G02152.1	C2C2-Dof	hypothetical protein CICLE_v10026011mg [Citrus clementina]
HU06G00816.1	C2C2-Dof	DNA binding with one finger 5 family protein [Populus trichocarpa]
HU06G00823.1	C2C2-Dof	PREDICTED: dof zinc finger protein PBF-like [Beta vulgaris subsp. vulgaris]
HU07G00122.1	C2C2-Dof	hypothetical protein SOVF_136060 isoform B [Spinacia oleracea]
HU07G00919.1	C2C2-Dof	PREDICTED: dof zinc finger protein DOF3.5-like [Beta vulgaris subsp. vulgaris]
HU08G02142.1	C2C2-Dof	PREDICTED: dof zinc finger protein DOF1.4-like [Beta vulgaris subsp. vulgaris]
HU08G02178.1	C2C2-Dof	PREDICTED: dof zinc finger protein DOF4.4-like [Gossypium raimondii]
HU08G02181.1	C2C2-Dof	PREDICTED: dof zinc finger protein DOF1.4 isoform X2 [Beta vulgaris subsp. vulgaris]
HU08G02243.1	C2C2-Dof	PREDICTED: dof zinc finger protein DOF1.5 [Beta vulgaris subsp. vulgaris]
HU10G00371.1	C2C2-Dof	hypothetical protein SOVF_169940 [Spinacia oleracea]
HU10G01728.1	C2C2-Dof	PREDICTED: dof zinc finger protein DOF1.4-like [Beta vulgaris subsp. vulgaris]
HU11G00957.1	C2C2-Dof	PREDICTED: dof zinc finger protein DOF3.4-like [Nelumbo nucifera]
HU11G01640.1	C2C2-Dof	PREDICTED: dof zinc finger protein DOF3.7-like [Beta vulgaris subsp. vulgaris]
HU01G00251.1	C2C2-GATA	hypothetical protein SOVF_142550 [Spinacia oleracea]
HU01G00485.1	C2C2-GATA	PREDICTED: GATA transcription factor 24-like [Beta vulgaris subsp. vulgaris]
HU01G00801.1	C2C2-GATA	PREDICTED: GATA transcription factor 12-like [Beta vulgaris subsp. vulgaris]
HU02G00625.1	C2C2-GATA	PREDICTED: GATA transcription factor 28 [Beta vulgaris subsp. vulgaris]
HU02G00871.1	C2C2-GATA	PREDICTED: GATA transcription factor 15-like isoform X1 [Beta vulgaris subsp. vulgaris]
HU02G01972.1	C2C2-GATA	hypothetical protein SOVF_041750 [Spinacia oleracea]
HU02G02924.1	C2C2-GATA	PREDICTED: GATA transcription factor 12-like [Beta vulgaris subsp. vulgaris]
HU02G02972.1	C2C2-GATA	PREDICTED: putative GATA transcription factor 22 [Beta vulgaris subsp. vulgaris]
HU02G03292.1	C2C2-GATA	hypothetical protein SOVF_041750 [Spinacia oleracea]
HU03G00162.1	C2C2-GATA	hypothetical protein SOVF_142550 [Spinacia oleracea]
HU03G00451.1	C2C2-GATA	PREDICTED: GATA transcription factor 24-like [Beta vulgaris subsp. vulgaris]
HU03G00700.1	C2C2-GATA	PREDICTED: GATA transcription factor 12-like [Beta vulgaris subsp. vulgaris]
HU03G01256.1	C2C2-GATA	PREDICTED: GATA transcription factor 17 [Beta vulgaris subsp. vulgaris]
HU04G00417.1	C2C2-GATA	PREDICTED: GATA transcription factor 26 [Beta vulgaris subsp. vulgaris]
HU04G00418.1	C2C2-GATA	hypothetical protein SOVF_097470 [Spinacia oleracea]
HU05G02025.1	C2C2-GATA	hypothetical protein SOVF_006680 [Spinacia oleracea]
HU05G02074.1	C2C2-GATA	PREDICTED: GATA transcription factor 7 [Beta vulgaris subsp. vulgaris]
HU06G00039.1	C2C2-GATA	hypothetical protein SOVF_006680 [Spinacia oleracea]
HU06G00102.1	C2C2-GATA	PREDICTED: GATA transcription factor 7 [Beta vulgaris subsp. vulgaris]
HU06G02242.1	C2C2-GATA	hypothetical protein SOVF_041750 [Spinacia oleracea]
HU07G00811.1	C2C2-GATA	PREDICTED: GATA transcription factor 24 isoform X2 [Beta vulgaris subsp. vulgaris]
HU08G01528.1	C2C2-GATA	PREDICTED: GATA transcription factor 17 [Beta vulgaris subsp. vulgaris]
HU09G00347.1	C2C2-GATA	PREDICTED: uncharacterized protein LOC104896501 [Beta vulgaris subsp. vulgaris]
HU09G01438.1	C2C2-GATA	PREDICTED: GATA transcription factor 12-like [Beta vulgaris subsp. vulgaris]
HU09G01497.1	C2C2-GATA	PREDICTED: putative GATA transcription factor 22 [Beta vulgaris subsp. vulgaris]
HU09G01709.1	C2C2-GATA	hypothetical protein SOVF_042210 [Spinacia oleracea]
HU09G01731.1	C2C2-GATA	hypothetical protein POPTR_0019s04860g [Populus trichocarpa]
HU0G00111.1	C2C2-GATA	PREDICTED: GATA transcription factor 15-like isoform X1 [Beta vulgaris subsp. vulgaris]
HU11G01220.1	C2C2-GATA	PREDICTED: GATA transcription factor 24-like [Beta vulgaris subsp. vulgaris]
Novel00273_1	C2C2-GATA	--	PREDICTED: GATA transcription factor 24-like [Beta vulgaris subsp. vulgaris]
HU03G02916.1	C2C2-YABBY	PREDICTED: axial regulator YABBY 5 [Beta vulgaris subsp. vulgaris]
HU04G00082.1	C2C2-YABBY	hypothetical protein SOVF_134890 [Spinacia oleracea]
HU05G00495.1	C2C2-YABBY	hypothetical protein SOVF_134890 [Spinacia oleracea]
HU07G00561.1	C2C2-YABBY	PREDICTED: axial regulator YABBY 1 isoform X1 [Beta vulgaris subsp. vulgaris]
HU07G02108.1	C2C2-YABBY	PREDICTED: putative axial regulator YABBY 2 isoform X1 [Beta vulgaris subsp. vulgaris]
HU09G00204.1	C2C2-YABBY	PREDICTED: putative axial regulator YABBY 2 isoform X1 [Beta vulgaris subsp. vulgaris]
HU10G00193.1	C2C2-YABBY	PREDICTED: axial regulator YABBY 4 [Beta vulgaris subsp. vulgaris]
HU10G00466.1	C2C2-YABBY	PREDICTED: protein CRABS CLAW [Beta vulgaris subsp. vulgaris]
HU11G00854.1	C2C2-YABBY	hypothetical protein SOVF_129670 [Spinacia oleracea]
HU01G00456.1	C2H2	zinc finger family protein [Populus trichocarpa]
HU01G00675.1	C2H2	PREDICTED: zinc finger protein STOP1 homolog [Beta vulgaris subsp. vulgaris]
HU01G01089.1	C2H2	hypothetical protein SOVF_057660 [Spinacia oleracea]
HU01G01101.1	C2H2	PREDICTED: zinc finger protein MAGPIE [Beta vulgaris subsp. vulgaris]
HU01G01107.1	C2H2	hypothetical protein SOVF_079020 [Spinacia oleracea]
HU01G01344.1	C2H2	hypothetical protein SOVF_040970 [Spinacia oleracea]
HU01G01847.1	C2H2	PREDICTED: uncharacterized protein LOC104604941 [Nelumbo nucifera]
HU01G02346.1	C2H2	PREDICTED: dnaJ homolog subfamily C member 21 [Beta vulgaris subsp. vulgaris]
HU01G02361.1	C2H2	PREDICTED: uncharacterized protein LOC104893969 [Beta vulgaris subsp. vulgaris]
HU01G02376.1	C2H2	hypothetical protein SOVF_064270 [Spinacia oleracea]
HU01G02718.1	C2H2	hypothetical protein [Silene latifolia]
HU02G00243.1	C2H2	PREDICTED: zinc finger protein 5 [Beta vulgaris subsp. vulgaris]
HU02G00327.1	C2H2	PREDICTED: uncharacterized protein LOC104597112 [Nelumbo nucifera]
HU02G00386.1	C2H2	PREDICTED: probable serine/threonine-protein kinase clkA [Beta vulgaris subsp. vulgaris]
HU02G00512.1	C2H2	PREDICTED: protein TRANSPARENT TESTA 1-like [Nelumbo nucifera]
HU02G00686.1	C2H2	PREDICTED: lysine-specific demethylase REF6 [Beta vulgaris subsp. vulgaris]
HU02G01106.1	C2H2	PREDICTED: zinc finger protein ZAT10 [Beta vulgaris subsp. vulgaris]
HU02G01488.1	C2H2	hypothetical protein BVRB_7g174490 [Beta vulgaris subsp. vulgaris]
HU02G01772.1	C2H2	PREDICTED: uncharacterized protein LOC104888530 isoform X1 [Beta vulgaris subsp. vulgaris]
HU02G02024.1	C2H2	C2H2 and C2HC zinc fingers superfamily protein, putative [Theobroma cacao]
HU02G02203.1	C2H2	hypothetical protein SOVF_111430 [Spinacia oleracea]
HU02G02253.1	C2H2	PREDICTED: zinc finger protein JACKDAW [Beta vulgaris subsp. vulgaris]
HU02G02862.1	C2H2	PREDICTED: zinc finger protein 3 [Beta vulgaris subsp. vulgaris]
HU02G02985.1	C2H2	PREDICTED: zinc finger protein NUTCRACKER-like [Beta vulgaris subsp. vulgaris]
HU03G00527.1	C2H2	hypothetical protein VITISV_000223 [Vitis vinifera]
HU03G01432.1	C2H2	PREDICTED: G patch domain-containing protein 8 [Beta vulgaris subsp. vulgaris]
HU03G01656.1	C2H2	PREDICTED: protein TRANSPARENT TESTA 1-like [Nelumbo nucifera]
HU03G01803.1	C2H2	putative histone deacetylase, partial [Stenocereus gummosus]
HU03G01924.1	C2H2	PREDICTED: zinc finger protein MAGPIE [Beta vulgaris subsp. vulgaris]
HU03G01952.1	C2H2	hypothetical protein SOVF_009930 [Spinacia oleracea]
HU03G02034.1	C2H2	PREDICTED: uncharacterized protein LOC104883454 [Beta vulgaris subsp. vulgaris]
HU03G02641.1	C2H2	PREDICTED: zinc finger protein 2 [Erythranthe guttatus]
HU04G00034.1	C2H2	Cys2/His2 zinc-finger transcription factor [Silene latifolia]
HU04G00503.1	C2H2	hypothetical protein BVRBg106070 [Beta vulgaris subsp. vulgaris]
HU04G00984.1	C2H2	PREDICTED: probable lysine-specific demethylase ELF6 [Beta vulgaris subsp. vulgaris]
HU04G01538.1	C2H2	PREDICTED: uncharacterized protein LOC104893969 [Beta vulgaris subsp. vulgaris]
HU04G01541.1	C2H2	PREDICTED: uncharacterized protein LOC104893969 [Beta vulgaris subsp. vulgaris]
HU04G01951.1	C2H2	PREDICTED: zinc finger protein NUTCRACKER [Beta vulgaris subsp. vulgaris]
HU05G00431.1	C2H2	Cys2/His2 zinc-finger transcription factor [Silene latifolia]
HU05G00437.1	C2H2	Cys2/His2 zinc-finger transcription factor [Silene latifolia]
HU05G00522.1	C2H2	PREDICTED: uncharacterized protein LOC104892439 [Beta vulgaris subsp. vulgaris]
HU05G01852.1	C2H2	PREDICTED: protein SENSITIVE TO PROTON RHIZOTOXICITY 1-like [Sesamum indicum]
HU05G02248.1	C2H2	PREDICTED: zinc finger protein NUTCRACKER-like [Beta vulgaris subsp. vulgaris]
HU06G00876.1	C2H2	PREDICTED: zinc finger protein 6-like [Beta vulgaris subsp. vulgaris]
HU06G00981.1	C2H2	PREDICTED: zinc finger protein 1-like [Beta vulgaris subsp. vulgaris]
HU06G01207.1	C2H2	hypothetical protein BVRB_2g046350 [Beta vulgaris subsp. vulgaris]
HU06G01233.1	C2H2	PREDICTED: uncharacterized protein LOC104906182 [Beta vulgaris subsp. vulgaris]
HU06G01327.1	C2H2	hypothetical protein SOVF_152580 [Spinacia oleracea]
HU06G01419.1	C2H2	PREDICTED: uncharacterized zinc finger protein At4g06634 isoform X2 [Beta vulgaris subsp. vulgaris]
HU06G01519.1	C2H2	hypothetical protein SOVF_049570 isoform B [Spinacia oleracea]
HU06G01535.1	C2H2	PREDICTED: zinc finger protein 511 [Vitis vinifera]
HU06G01628.1	C2H2	PREDICTED: zinc finger protein ZAT10-like [Beta vulgaris subsp. vulgaris]
HU06G01700.1	C2H2	hypothetical protein BVRB_2g037530 [Beta vulgaris subsp. vulgaris]
HU06G02397.1	C2H2	hypothetical protein SOVF_076370 [Spinacia oleracea]
HU06G02699.1	C2H2	Transcriptional regulator TAC1 [Morus notabilis]
HU07G00270.1	C2H2	PREDICTED: protein SENSITIVE TO PROTON RHIZOTOXICITY 1 [Beta vulgaris subsp. vulgaris]
HU07G00292.1	C2H2	hypothetical protein SOVF_121200 [Spinacia oleracea]
HU07G00306.1	C2H2	PREDICTED: uncharacterized protein LOC104905404 [Beta vulgaris subsp. vulgaris]
HU07G00411.1	C2H2	PREDICTED: protein TRANSPARENT TESTA 1-like [Beta vulgaris subsp. vulgaris]
HU07G00574.1	C2H2	Cys2/His2 zinc-finger transcription factor [Silene latifolia]
HU07G01780.1	C2H2	PREDICTED: lysine-specific demethylase REF6 [Beta vulgaris subsp. vulgaris]
HU07G01988.1	C2H2	PREDICTED: zinc finger protein NUTCRACKER [Beta vulgaris subsp. vulgaris]
HU07G02035.1	C2H2	PREDICTED: zinc finger protein WIP3 [Beta vulgaris subsp. vulgaris]
HU07G02180.1	C2H2	PREDICTED: uncharacterized protein LOC104899985 [Beta vulgaris subsp. vulgaris]
HU07G02309.1	C2H2	hypothetical protein BVRB_7g174490 [Beta vulgaris subsp. vulgaris]
HU08G00011.1	C2H2	hypothetical protein POPTR_0001s44130g [Populus trichocarpa]
HU08G00886.1	C2H2	PREDICTED: protein SHOOT GRAVITROPISM 5-like [Beta vulgaris subsp. vulgaris]
HU08G01167.1	C2H2	PREDICTED: protein TRANSPARENT TESTA 1-like [Nelumbo nucifera]
HU08G01726.1	C2H2	hypothetical protein SOVF_155010 [Spinacia oleracea]
HU09G00312.1	C2H2	PREDICTED: zinc finger protein NUTCRACKER [Beta vulgaris subsp. vulgaris]
HU09G00769.1	C2H2	PREDICTED: zinc finger protein JACKDAW [Beta vulgaris subsp. vulgaris]
HU09G00920.1	C2H2	hypothetical protein SOVF_005050 [Spinacia oleracea]
HU09G01182.1	C2H2	hypothetical protein SOVF_123370 [Spinacia oleracea]
HU09G01505.1	C2H2	PREDICTED: zinc finger protein NUTCRACKER-like [Beta vulgaris subsp. vulgaris]
HU09G01844.1	C2H2	unnamed protein product [Vitis vinifera]
HU09G01860.1	C2H2	hypothetical protein SOVF_128960 [Spinacia oleracea]
HU09G01986.1	C2H2	PREDICTED: zinc finger protein ZXDC isoform X1 [Beta vulgaris subsp. vulgaris]
HU09G02034.1	C2H2	hypothetical protein SOVF_059590 [Spinacia oleracea]
HU10G00265.1	C2H2	PREDICTED: zinc finger protein 5 [Beta vulgaris subsp. vulgaris]
HU10G00428.1	C2H2	PREDICTED: probable serine/threonine-protein kinase clkA [Beta vulgaris subsp. vulgaris]
HU10G00625.1	C2H2	hypothetical protein SOVF_166150 [Spinacia oleracea]
HU10G00962.1	C2H2	PREDICTED: zinc finger protein WIP2 [Vitis vinifera]
HU10G00963.1	C2H2	PREDICTED: zinc finger protein WIP2 [Vitis vinifera]
HU10G00995.1	C2H2	PREDICTED: zinc finger AN1 and C2H2 domain-containing stress-associated protein 11 [Beta vulgaris subsp. vulgaris]
HU11G00965.1	C2H2	PREDICTED: zinc finger protein ZAT5-like [Beta vulgaris subsp. vulgaris]
HU11G01387.1	C2H2	PREDICTED: uncharacterized protein LOC104892221 [Beta vulgaris subsp. vulgaris]
HU11G01485.1	C2H2	PREDICTED: uncharacterized protein LOC104905404 [Beta vulgaris subsp. vulgaris]
HU11G01532.1	C2H2	PREDICTED: protein SENSITIVE TO PROTON RHIZOTOXICITY 1 [Beta vulgaris subsp. vulgaris]
HU11G01931.1	C2H2	C2H2-type zinc finger protein, putative [Medicago truncatula]
HU11G01932.1	C2H2	Cys2/His2 zinc-finger transcription factor [Silene latifolia]
Novel01097_2	C2H2	--	hypothetical protein BVRBg084690 [Beta vulgaris subsp. vulgaris]
Novel01666_2	C2H2	--	hypothetical protein BVRB_010920 [Beta vulgaris subsp. vulgaris]
HU01G00226.1	C3H	hypothetical protein SOVF_079470 [Spinacia oleracea]
HU01G00905.1	C3H	PREDICTED: splicing factor U2af small subunit B-like [Beta vulgaris subsp. vulgaris]
HU01G01005.1	C3H	PREDICTED: zinc finger CCCH domain-containing protein 5 isoform X2 [Beta vulgaris subsp. vulgaris]
HU01G01125.1	C3H	PREDICTED: zinc finger CCCH domain-containing protein 2-like [Beta vulgaris subsp. vulgaris]
HU01G01231.1	C3H	hypothetical protein SOVF_178160 isoform C [Spinacia oleracea]
HU01G01390.1	C3H	hypothetical protein SOVF_057700 [Spinacia oleracea]
HU01G01629.1	C3H	hypothetical protein SOVF_056110 isoform B [Spinacia oleracea]
HU01G02363.1	C3H	PREDICTED: zinc finger CCCH domain-containing protein 67 [Beta vulgaris subsp. vulgaris]
HU02G00809.1	C3H	hypothetical protein SOVF_124710 [Spinacia oleracea]
HU02G00985.1	C3H	PREDICTED: zinc finger CCCH domain-containing protein 32-like [Beta vulgaris subsp. vulgaris]
HU02G02007.1	C3H	hypothetical protein BVRBg068100 [Beta vulgaris subsp. vulgaris]
HU02G02106.1	C3H	PREDICTED: zinc finger CCCH domain-containing protein 38 [Beta vulgaris subsp. vulgaris]
HU02G02269.1	C3H	PREDICTED: zinc finger CCCH domain-containing protein 17 [Beta vulgaris subsp. vulgaris]
HU02G02494.1	C3H	PREDICTED: splicing factor U2af small subunit B-like isoform X1 [Musa acuminata subsp. malaccensis]
HU02G02669.1	C3H	PREDICTED: E3 ubiquitin-protein ligase makorin [Beta vulgaris subsp. vulgaris]
HU02G02936.1	C3H	PREDICTED: zinc finger CCCH domain-containing protein 23-like [Beta vulgaris subsp. vulgaris]
HU03G00012.1	C3H	NA
HU03G00599.1	C3H	PREDICTED: zinc finger CCCH domain-containing protein 39-like [Vitis vinifera]
HU03G00716.1	C3H	hypothetical protein SOVF_079940 isoform A [Spinacia oleracea]
HU03G01444.1	C3H	hypothetical protein SOVF_025860 isoform A [Spinacia oleracea]
HU03G01511.1	C3H	PREDICTED: zinc finger CCCH domain-containing protein ZFN-like isoform X1 [Beta vulgaris subsp. vulgaris]
HU03G01615.1	C3H	PREDICTED: zinc finger CCCH domain-containing protein 46-like isoform X1 [Beta vulgaris subsp. vulgaris]
HU03G01805.1	C3H	PREDICTED: splicing factor U2af small subunit B-like [Beta vulgaris subsp. vulgaris]
HU03G01941.1	C3H	PREDICTED: zinc finger CCCH domain-containing protein 2-like [Beta vulgaris subsp. vulgaris]
HU03G02096.1	C3H	PREDICTED: zinc finger CCCH domain-containing protein 24 [Beta vulgaris subsp. vulgaris]
HU03G02697.1	C3H	hypothetical protein SOVF_072110 [Spinacia oleracea]
HU03G02771.1	C3H	PREDICTED: zinc finger CCCH domain-containing protein 32-like [Beta vulgaris subsp. vulgaris]
HU04G01184.1	C3H	PREDICTED: splicing factor U2af small subunit B-like [Beta vulgaris subsp. vulgaris]
HU04G01477.1	C3H	hypothetical protein SOVF_206710 [Spinacia oleracea]
HU04G01583.1	C3H	PREDICTED: zinc finger CCCH domain-containing protein 56-like [Beta vulgaris subsp. vulgaris]
HU05G00908.1	C3H	PREDICTED: uncharacterized protein LOC104894407 isoform X1 [Beta vulgaris subsp. vulgaris]
HU05G01448.1	C3H	hypothetical protein SOVF_075640 [Spinacia oleracea]
HU05G01720.1	C3H	PREDICTED: zinc finger CCCH domain-containing protein 14 [Beta vulgaris subsp. vulgaris]
HU05G01794.1	C3H	hypothetical protein SOVF_032560 [Spinacia oleracea]
HU05G02078.1	C3H	PREDICTED: zinc finger CCCH domain-containing protein 44 [Beta vulgaris subsp. vulgaris]
HU06G00645.1	C3H	PREDICTED: zinc finger CCCH domain-containing protein 14 [Beta vulgaris subsp. vulgaris]
HU06G01113.1	C3H	PREDICTED: zinc finger CCCH domain-containing protein 53 [Beta vulgaris subsp. vulgaris]
HU06G01752.1	C3H	PREDICTED: zinc finger CCCH domain-containing protein 37 [Beta vulgaris subsp. vulgaris]
HU06G02044.1	C3H	PREDICTED: zinc finger CCCH domain-containing protein 40-like [Beta vulgaris subsp. vulgaris]
HU06G02465.1	C3H	PREDICTED: zinc finger CCCH domain-containing protein 48 [Beta vulgaris subsp. vulgaris]
HU07G00096.1	C3H	PREDICTED: zinc finger CCCH domain-containing protein 1 [Cucumis melo]
HU07G01420.1	C3H	PREDICTED: zinc finger CCCH domain-containing protein 31 isoform X2 [Beta vulgaris subsp. vulgaris]
HU07G01781.1	C3H	PREDICTED: zinc finger CCCH domain-containing protein 67 [Beta vulgaris subsp. vulgaris]
HU07G01923.1	C3H	PREDICTED: zinc finger CCCH domain-containing protein 62-like [Beta vulgaris subsp. vulgaris]
HU07G02156.1	C3H	PREDICTED: zinc finger CCCH domain-containing protein 66-like [Beta vulgaris subsp. vulgaris]
HU07G02173.1	C3H	PREDICTED: zinc finger CCCH domain-containing protein 25 [Beta vulgaris subsp. vulgaris]
HU08G00286.1	C3H	PREDICTED: zinc finger CCCH domain-containing protein 18-like isoform X3 [Beta vulgaris subsp. vulgaris]
HU08G00718.1	C3H	PREDICTED: zinc finger CCCH domain-containing protein 16 isoform X2 [Beta vulgaris subsp. vulgaris]
HU08G00838.1	C3H	hypothetical protein SOVF_166860 isoform B, partial [Spinacia oleracea]
HU08G01111.1	C3H	PREDICTED: zinc finger CCCH domain-containing protein 67-like [Beta vulgaris subsp. vulgaris]
HU08G01200.1	C3H	PREDICTED: zinc finger CCCH domain-containing protein 24 [Beta vulgaris subsp. vulgaris]
HU08G01222.1	C3H	PREDICTED: zinc finger CCCH domain-containing protein 46-like isoform X1 [Beta vulgaris subsp. vulgaris]
HU08G01335.1	C3H	PREDICTED: zinc finger CCCH domain-containing protein ZFN-like isoform X1 [Beta vulgaris subsp. vulgaris]
HU08G01341.1	C3H	PREDICTED: zinc finger CCCH domain-containing protein ZFN-like isoform X1 [Beta vulgaris subsp. vulgaris]
HU08G01831.1	C3H	PREDICTED: zinc finger CCCH domain-containing protein 67 [Beta vulgaris subsp. vulgaris]
HU08G01864.1	C3H	PREDICTED: zinc finger CCCH domain-containing protein 39 [Beta vulgaris subsp. vulgaris]
HU08G01870.1	C3H	PREDICTED: zinc finger CCCH domain-containing protein 24-like [Beta vulgaris subsp. vulgaris]
HU09G00164.1	C3H	PREDICTED: zinc finger CCCH domain-containing protein 66-like [Beta vulgaris subsp. vulgaris]
HU09G00410.1	C3H	PREDICTED: zinc finger CCCH domain-containing protein 15 isoform X2 [Beta vulgaris subsp. vulgaris]
HU09G00531.1	C3H	PREDICTED: zinc finger CCCH domain-containing protein 32-like isoform X1 [Beta vulgaris subsp. vulgaris]
HU09G00811.1	C3H	PREDICTED: zinc finger CCCH domain-containing protein 11 [Beta vulgaris subsp. vulgaris]
HU09G01465.1	C3H	PREDICTED: zinc finger CCCH domain-containing protein 23-like [Beta vulgaris subsp. vulgaris]
HU09G01797.1	C3H	PREDICTED: zinc finger CCCH domain-containing protein 14-like [Beta vulgaris subsp. vulgaris]
HU09G01798.1	C3H	PREDICTED: zinc finger CCCH domain-containing protein 14-like [Beta vulgaris subsp. vulgaris]
HU10G00596.1	C3H	PREDICTED: zinc finger CCCH domain-containing protein 48-like [Beta vulgaris subsp. vulgaris]
HU10G00654.1	C3H	PREDICTED: zinc finger CCCH domain-containing protein 15 isoform X1 [Beta vulgaris subsp. vulgaris]
HU10G00655.1	C3H	PREDICTED: uncharacterized protein LOC100252711 [Vitis vinifera]
HU10G00982.1	C3H	hypothetical protein SOVF_199540 [Spinacia oleracea]
HU10G01534.1	C3H	PREDICTED: zinc finger CCCH domain-containing protein 6 [Beta vulgaris subsp. vulgaris]
HU10G01711.1	C3H	PREDICTED: zinc finger CCCH domain-containing protein 46-like isoform X1 [Beta vulgaris subsp. vulgaris]
HU11G00058.1	C3H	PREDICTED: zinc finger CCCH domain-containing protein 22 [Beta vulgaris subsp. vulgaris]
HU11G00295.1	C3H	hypothetical protein SOVF_064590 isoform A [Spinacia oleracea]
HU11G00912.1	C3H	PREDICTED: 30-kDa cleavage and polyadenylation specificity factor 30 [Beta vulgaris subsp. vulgaris]
HU01G00091.1	CAMTA	PREDICTED: calmodulin-binding transcription activator 2 isoform X1 [Beta vulgaris subsp. vulgaris]
HU02G00043.1	CAMTA	hypothetical protein CISIN_1g044976mg [Citrus sinensis]
HU03G00325.1	CAMTA	PREDICTED: calmodulin-binding transcription activator 2 isoform X1 [Beta vulgaris subsp. vulgaris]
HU10G00052.1	CAMTA	PREDICTED: calmodulin-binding transcription activator 4 [Beta vulgaris subsp. vulgaris]
HU01G01359.1	CCAAT	PREDICTED: nuclear transcription factor Y subunit B-3 [Vitis vinifera]
HU01G01609.1	CCAAT	PREDICTED: nuclear transcription factor Y subunit B-3 [Vitis vinifera]
HU01G01846.1	CCAAT	PREDICTED: probable histone H2A.3 [Tarenaya hassleriana]
HU01G02163.1	CCAAT	hypothetical protein CARUB_v10017963mg [Capsella rubella]
HU02G00060.1	CCAAT	PREDICTED: nuclear transcription factor Y subunit C-5 [Populus euphratica]
HU02G00531.1	CCAAT	PREDICTED: nuclear transcription factor Y subunit A-3 [Beta vulgaris subsp. vulgaris]
HU02G00977.1	CCAAT	PREDICTED: nuclear transcription factor Y subunit B-5 [Beta vulgaris subsp. vulgaris]
HU02G01492.1	CCAAT	Histone H2B [Medicago truncatula]
HU02G01493.1	CCAAT	putative histone [Medicago truncatula]
HU02G03079.1	CCAAT	PREDICTED: protein Dr1 homolog isoform X1 [Gossypium raimondii]
HU03G00884.1	CCAAT	PREDICTED: nuclear transcription factor Y subunit A-10-like [Beta vulgaris subsp. vulgaris]
HU03G01131.1	CCAAT	PREDICTED: histone H2AX [Beta vulgaris subsp. vulgaris]
HU03G01169.1	CCAAT	hypothetical protein SOVF_032780 [Spinacia oleracea]
HU03G01201.1	CCAAT	PREDICTED: nuclear transcription factor Y subunit B-4 [Beta vulgaris subsp. vulgaris]
HU03G01407.1	CCAAT	Nuclear transcription factor Y subunit B-7 [Morus notabilis]
HU03G01637.1	CCAAT	PREDICTED: nuclear transcription factor Y subunit A-1-like [Beta vulgaris subsp. vulgaris]
HU03G02097.1	CCAAT	hypothetical protein SOVF_172220, partial [Spinacia oleracea]
HU05G01316.1	CCAAT	PREDICTED: dr1-associated corepressor [Beta vulgaris subsp. vulgaris]
HU06G00982.1	CCAAT	hypothetical protein SOVF_083410 [Spinacia oleracea]
HU07G00043.1	CCAAT	hypothetical protein SOVF_190030 [Spinacia oleracea]
HU07G01180.1	CCAAT	PREDICTED: nuclear transcription factor Y subunit A-7 [Vitis vinifera]
HU07G02046.1	CCAAT	hypothetical protein SOVF_118630 [Spinacia oleracea]
HU08G00010.1	CCAAT	Histone H2A [Medicago truncatula]
HU08G00303.1	CCAAT	nuclear transcription factor Y subunit B-13 [Vernicia fordii]
HU08G00304.1	CCAAT	PREDICTED: nuclear transcription factor Y subunit B-3-like [Brassica rapa]
HU08G01204.1	CCAAT	PREDICTED: nuclear transcription factor Y subunit A-1-like [Beta vulgaris subsp. vulgaris]
HU08G01437.1	CCAAT	PREDICTED: nuclear transcription factor Y subunit B-3 [Beta vulgaris subsp. vulgaris]
HU08G01458.1	CCAAT	PREDICTED: nuclear transcription factor Y subunit C-3-like isoform X2 [Beta vulgaris subsp. vulgaris]
HU08G01482.1	CCAAT	PREDICTED: nuclear transcription factor Y subunit B-4 [Eucalyptus grandis]
HU09G00535.1	CCAAT	PREDICTED: nuclear transcription factor Y subunit B-5-like [Nelumbo nucifera]
HU09G01589.1	CCAAT	PREDICTED: protein Dr1 homolog isoform X1 [Gossypium raimondii]
HU09G01852.1	CCAAT	PREDICTED: nuclear transcription factor Y subunit A-4-like isoform X1 [Beta vulgaris subsp. vulgaris]
HU11G00311.1	CCAAT	PREDICTED: nuclear transcription factor Y subunit A-7-like isoform X1 [Beta vulgaris subsp. vulgaris]
HU11G01727.1	CCAAT	NA
HU11G01734.1	CCAAT	PREDICTED: nuclear transcription factor Y subunit B-9-like [Beta vulgaris subsp. vulgaris]
Novel00365_2	CCAAT	--	T26F17.20 [Arabidopsis thaliana]
Novel02324	CCAAT	--	unnamed protein product [Coffea canephora]
Novel02502_1	CCAAT	--	PREDICTED: nuclear transcription factor Y subunit B-1-like [Cicer arietinum]
HU03G01394.1	Coactivator p15	hypothetical protein SOVF_149820 [Spinacia oleracea]
HU11G01658.1	Coactivator p15	hypothetical protein BVRB_1g002940 [Beta vulgaris subsp. vulgaris]
HU03G01039.1	CPP	PREDICTED: CRC domain-containing protein TSO1-like isoform X1 [Beta vulgaris subsp. vulgaris]
HU06G02066.1	CPP	PREDICTED: protein tesmin/TSO1-like CXC 2 [Beta vulgaris subsp. vulgaris]
HU08G01086.1	CPP	hypothetical protein SOVF_137700 isoform C [Spinacia oleracea]
HU09G01405.1	CPP	hypothetical protein BVRB_2g032000 [Beta vulgaris subsp. vulgaris]
HU11G00137.1	CPP	hypothetical protein SOVF_178640 [Spinacia oleracea]
HU11G00667.1	CPP	hypothetical protein SOVF_153770 [Spinacia oleracea]
HU01G00048.1	CSD	PREDICTED: glycine-rich protein 2 [Beta vulgaris subsp. vulgaris]
HU03G00379.1	CSD	PREDICTED: glycine-rich protein 2 [Setaria italica]
HU06G00130.1	CSD	PREDICTED: cold shock domain-containing protein 3-like [Beta vulgaris subsp. vulgaris]
HU11G01482.1	CSD	hypothetical protein SOVF_212940 [Spinacia oleracea]
HU02G03234.1	DBP	protein phosphatase 2C [Mesembryanthemum crystallinum]
HU04G01716.1	DBP	protein phosphatase-2C [Mesembryanthemum crystallinum]
HU08G01721.1	DBP	PREDICTED: probable protein phosphatase 2C 27 [Beta vulgaris subsp. vulgaris]
HU02G01480.1	DDT	PREDICTED: uncharacterized protein LOC104426396 [Eucalyptus grandis]
HU03G00984.1	DDT	PREDICTED: DDT domain-containing protein DDB_G0282237 [Beta vulgaris subsp. vulgaris]
HU03G01809.1	DDT	PREDICTED: uncharacterized protein LOC104903613 [Beta vulgaris subsp. vulgaris]
HU06G01746.1	DDT	hypothetical protein BVRB_005110 [Beta vulgaris subsp. vulgaris]
HU08G01033.1	DDT	PREDICTED: DDT domain-containing protein DDB_G0282237 [Beta vulgaris subsp. vulgaris]
HU08G01230.1	DDT	PREDICTED: uncharacterized protein LOC104890055 [Beta vulgaris subsp. vulgaris]
Novel02790_2	DDT	--	PREDICTED: uncharacterized protein LOC104907411 isoform X3 [Beta vulgaris subsp. vulgaris]
HU01G02480.1	E2F-DP	PREDICTED: E2F transcription factor-like E2FE isoform X1 [Beta vulgaris subsp. vulgaris]
HU01G02577.1	E2F-DP	PREDICTED: transcription factor-like protein DPB [Beta vulgaris subsp. vulgaris]
HU04G02065.1	E2F-DP	PREDICTED: transcription factor-like protein DPB [Beta vulgaris subsp. vulgaris]
HU04G02154.1	E2F-DP	PREDICTED: E2F transcription factor-like E2FE isoform X1 [Beta vulgaris subsp. vulgaris]
HU07G02080.1	E2F-DP	transcription factor (E2F) [Oxybasis rubra]
HU09G00224.1	E2F-DP	transcription factor (E2F) [Oxybasis rubra]
Novel01372_1	E2F-DP	--	PREDICTED: E2F transcription factor-like E2FE isoform X1 [Beta vulgaris subsp. vulgaris]>gi|870859033|gb|KMT10497.1| hypothetical protein BVRBg116210 [Beta vulgaris subsp. vulgaris]
HU03G00906.1	EIL	hypothetical protein BVRBg096120 [Beta vulgaris subsp. vulgaris]
HU03G00907.1	EIL	hypothetical protein BVRBg096120 [Beta vulgaris subsp. vulgaris]
HU03G01269.1	EIL	PREDICTED: ETHYLENE INSENSITIVE 3-like 1 protein [Beta vulgaris subsp. vulgaris]
HU03G01270.1	EIL	hypothetical protein BVRBg096120 [Beta vulgaris subsp. vulgaris]
HU03G01271.1	EIL	hypothetical protein BVRBg096120 [Beta vulgaris subsp. vulgaris]
HU03G02071.1	EIL	Ethylene insensitive 3 family protein [Theobroma cacao]
HU08G00974.1	EIL	PREDICTED: ETHYLENE INSENSITIVE 3-like 1 protein [Beta vulgaris subsp. vulgaris]
HU08G01140.1	EIL	hypothetical protein SOVF_005440 [Spinacia oleracea]
HU10G00484.1	EIL	PREDICTED: putative ETHYLENE INSENSITIVE 3-like 4 protein [Beta vulgaris subsp. vulgaris]
HU01G00651.1	FAR1	PREDICTED: protein FAR1-RELATED SEQUENCE 8 [Beta vulgaris subsp. vulgaris]
HU05G01024.1	FAR1	PREDICTED: protein FAR1-RELATED SEQUENCE 11 [Beta vulgaris subsp. vulgaris]
HU06G01861.1	FAR1	PREDICTED: protein FAR1-RELATED SEQUENCE 11-like [Beta vulgaris subsp. vulgaris]
HU06G01892.1	FAR1	FAR1 DNA-binding domain protein [Medicago truncatula]
HU07G02034.1	FAR1	PREDICTED: protein FAR1-RELATED SEQUENCE 4 isoform X1 [Beta vulgaris subsp. vulgaris]
HU07G02140.1	FAR1	hypothetical protein BVRB_7g171780 [Beta vulgaris subsp. vulgaris]
HU08G00159.1	FAR1	PREDICTED: protein FAR-RED IMPAIRED RESPONSE 1 isoform X1 [Beta vulgaris subsp. vulgaris]
HU08G00409.1	FAR1	PREDICTED: protein FAR-RED ELONGATED HYPOCOTYL 3 isoform X2 [Beta vulgaris subsp. vulgaris]
Novel00553_2	FAR1	--	FAR1; Zinc finger, SWIM-type [Medicago truncatula]
Novel00570_1	FAR1	--	PREDICTED: protein FAR1-RELATED SEQUENCE 5-like [Beta vulgaris subsp. vulgaris]
Novel00835_2	FAR1	--	PREDICTED: protein FAR1-RELATED SEQUENCE 6 [Beta vulgaris subsp. vulgaris]
Novel00935_2	FAR1	--	FAR1; Zinc finger, SWIM-type [Medicago truncatula]
Novel00948_2	FAR1	--	PREDICTED: protein FAR1-RELATED SEQUENCE 11-like [Beta vulgaris subsp. vulgaris]
Novel01260	FAR1	--	PREDICTED: protein FAR1-RELATED SEQUENCE 5-like [Beta vulgaris subsp. vulgaris]
Novel01420_2	FAR1	--	PREDICTED: protein FAR1-RELATED SEQUENCE 5-like [Beta vulgaris subsp. vulgaris]
Novel01963_2	FAR1	--	PREDICTED: protein FAR1-RELATED SEQUENCE 11-like isoform X1 [Beta vulgaris subsp. vulgaris]>gi|731320614|ref|XP_010670906.1| PREDICTED: protein FAR1-RELATED SEQUENCE 11-like isoform X1 [Beta vulgaris subsp. vulgaris]>gi|870865455|gb|KMT16505.1| hypothetical protein BVRBg048020 isoform B [Beta vulgaris subsp. vulgaris]
Novel02198_2	FAR1	--	Protein FAR1-RELATED SEQUENCE 11 [Glycine soja]
Novel02730_2	FAR1	--	PREDICTED: protein FAR1-RELATED SEQUENCE 3-like [Vitis vinifera]>gi|731414084|ref|XP_010659011.1| PREDICTED: protein FAR1-RELATED SEQUENCE 3-like [Vitis vinifera]>gi|731414086|ref|XP_010659012.1| PREDICTED: protein FAR1-RELATED SEQUENCE 3-like [Vitis vinifera]
Novel02791	FAR1	--	PREDICTED: protein FAR1-RELATED SEQUENCE 3-like [Vitis vinifera]>gi|731414084|ref|XP_010659011.1| PREDICTED: protein FAR1-RELATED SEQUENCE 3-like [Vitis vinifera]>gi|731414086|ref|XP_010659012.1| PREDICTED: protein FAR1-RELATED SEQUENCE 3-like [Vitis vinifera]
Novel03148_1	FAR1	--	PREDICTED: protein FAR1-RELATED SEQUENCE 5-like [Beta vulgaris subsp. vulgaris]
Novel03193_2	FAR1	--	PREDICTED: protein FAR1-RELATED SEQUENCE 5-like [Beta vulgaris subsp. vulgaris]
Novel03306_1	FAR1	--	PREDICTED: protein FAR1-RELATED SEQUENCE 5-like [Beta vulgaris subsp. vulgaris]
Novel03394	FAR1	--	PREDICTED: protein FAR1-RELATED SEQUENCE 11-like [Beta vulgaris subsp. vulgaris]
Novel03493_0	FAR1	--	PREDICTED: protein FAR1-RELATED SEQUENCE 5-like [Vitis vinifera]
HU02G00752.1	FHA	hypothetical protein SOVF_020070 [Spinacia oleracea]
HU02G02020.1	FHA	hypothetical protein SOVF_197530 [Spinacia oleracea]
HU04G01267.1	FHA	hypothetical protein SOVF_157840 [Spinacia oleracea]
HU05G00023.1	FHA	PREDICTED: FHA domain-containing protein DDL-like isoform X2 [Beta vulgaris subsp. vulgaris]
HU05G01799.1	FHA	hypothetical protein SOVF_145820 [Spinacia oleracea]
HU05G01882.1	FHA	PREDICTED: zeaxanthin epoxidase, chloroplastic [Beta vulgaris subsp. vulgaris]
HU06G00861.1	FHA	PREDICTED: zeaxanthin epoxidase, chloroplastic [Beta vulgaris subsp. vulgaris]
HU06G01415.1	FHA	PREDICTED: nijmegen breakage syndrome 1 protein [Beta vulgaris subsp. vulgaris]
HU06G01417.1	FHA	hypothetical protein SOVF_066070 isoform A [Spinacia oleracea]
HU06G02002.1	FHA	hypothetical protein SOVF_088430, partial [Spinacia oleracea]
HU07G00531.1	FHA	PREDICTED: myosin-10 isoform X2 [Beta vulgaris subsp. vulgaris]
HU07G00747.1	FHA	PREDICTED: uncharacterized protein LOC104888902 [Beta vulgaris subsp. vulgaris]
HU07G01664.1	FHA	hypothetical protein SOVF_020070 [Spinacia oleracea]
HU07G02133.1	FHA	PREDICTED: zeaxanthin epoxidase, chloroplastic [Beta vulgaris subsp. vulgaris]
HU08G02323.1	FHA	PREDICTED: nuclear inhibitor of protein phosphatase 1 [Beta vulgaris subsp. vulgaris]
HU09G01151.1	FHA	PREDICTED: uncharacterized protein LOC105648685 [Jatropha curcas]
HU11G01262.1	FHA	PREDICTED: uncharacterized protein LOC104888902 [Beta vulgaris subsp. vulgaris]
HU11G01531.1	FHA	hypothetical protein SOVF_104430 [Spinacia oleracea]
Novel03309_2	FHA	--	PREDICTED: protein phosphatase 2C 70 [Beta vulgaris subsp. vulgaris]>gi|870842202|gb|KMS95681.1| hypothetical protein BVRB_005940 [Beta vulgaris subsp. vulgaris]
HU01G00391.1	G2-like	hypothetical protein SOVF_030140 [Spinacia oleracea]
HU01G02194.1	G2-like	hypothetical protein SOVF_016700 [Spinacia oleracea]
HU02G00513.1	G2-like	PREDICTED: transcription factor LUX [Beta vulgaris subsp. vulgaris]
HU02G00652.1	G2-like	PREDICTED: protein PHR1-LIKE 1 [Beta vulgaris subsp. vulgaris]
HU02G00852.1	G2-like	hypothetical protein SOVF_143000 [Spinacia oleracea]
HU02G01586.1	G2-like	PREDICTED: transcription factor PCL1 [Nelumbo nucifera]
HU03G00040.1	G2-like	hypothetical protein SOVF_030140 [Spinacia oleracea]
HU03G01932.1	G2-like	hypothetical protein SOVF_085980 [Spinacia oleracea]
HU03G02800.1	G2-like	hypothetical protein SOVF_054190 [Spinacia oleracea]
HU04G00571.1	G2-like	PREDICTED: probable transcription factor KAN2 isoform X1 [Beta vulgaris subsp. vulgaris]
HU04G00624.1	G2-like	PREDICTED: uncharacterized protein LOC104893092 [Beta vulgaris subsp. vulgaris]
HU04G00738.1	G2-like	hypothetical protein SOVF_016700 [Spinacia oleracea]
HU05G00226.1	G2-like	PREDICTED: probable transcription factor KAN2 isoform X1 [Beta vulgaris subsp. vulgaris]
HU05G00309.1	G2-like	PREDICTED: two-component response regulator-like APRR2 isoform X2 [Beta vulgaris subsp. vulgaris]
HU05G01423.1	G2-like	PREDICTED: two-component response regulator ARR10-like [Beta vulgaris subsp. vulgaris]
HU05G01585.1	G2-like	PREDICTED: transcription factor PCL1-like [Beta vulgaris subsp. vulgaris]
HU05G01605.1	G2-like	PREDICTED: transcription factor PCL1-like [Beta vulgaris subsp. vulgaris]
HU05G01871.1	G2-like	PREDICTED: uncharacterized protein LOC104895588 [Beta vulgaris subsp. vulgaris]
HU05G02337.1	G2-like	PREDICTED: transcription factor LUX [Beta vulgaris subsp. vulgaris]
HU06G00435.1	G2-like	PREDICTED: two-component response regulator ARR10-like [Beta vulgaris subsp. vulgaris]
HU06G00555.1	G2-like	PREDICTED: transcription factor PCL1-like [Beta vulgaris subsp. vulgaris]
HU06G00830.1	G2-like	PREDICTED: uncharacterized protein LOC104895588 [Beta vulgaris subsp. vulgaris]
HU06G01541.1	G2-like	PREDICTED: uncharacterized protein LOC104895284 [Beta vulgaris subsp. vulgaris]
HU06G02139.1	G2-like	PREDICTED: myb family transcription factor APL isoform X2 [Beta vulgaris subsp. vulgaris]
HU06G02141.1	G2-like	PREDICTED: myb family transcription factor APL isoform X2 [Beta vulgaris subsp. vulgaris]
HU07G01385.1	G2-like	hypothetical protein SOVF_016700 [Spinacia oleracea]
HU07G01806.1	G2-like	PREDICTED: protein PHR1-LIKE 1 [Beta vulgaris subsp. vulgaris]
HU07G02239.1	G2-like	PREDICTED: transcription factor LUX [Jatropha curcas]
HU08G01040.1	G2-like	CDPK substrate protein 1 [Mesembryanthemum crystallinum]
HU08G01950.1	G2-like	hypothetical protein BVRB_8g185950 [Beta vulgaris subsp. vulgaris]
HU09G01729.1	G2-like	PREDICTED: uncharacterized protein LOC104889245 isoform X4 [Beta vulgaris subsp. vulgaris]
HU09G01804.1	G2-like	hypothetical protein SOVF_024760 [Spinacia oleracea]
HU09G01961.1	G2-like	hypothetical protein SOVF_203360 [Spinacia oleracea]
HU09G02003.1	G2-like	PREDICTED: protein PHR1-LIKE 1-like isoform X1 [Beta vulgaris subsp. vulgaris]
HU10G00370.1	G2-like	PREDICTED: protein PHR1-LIKE 1-like [Malus domestica]
HU10G00575.1	G2-like	PREDICTED: transcription factor LUX [Beta vulgaris subsp. vulgaris]
HU10G00911.1	G2-like	hypothetical protein SOVF_024760 [Spinacia oleracea]
HU10G01144.1	G2-like	hypothetical protein SOVF_203360 [Spinacia oleracea]
HU10G01216.1	G2-like	PREDICTED: protein PHR1-LIKE 1-like isoform X2 [Beta vulgaris subsp. vulgaris]
HU10G01234.1	G2-like	hypothetical protein BVRBg064740 isoform B [Beta vulgaris subsp. vulgaris]
HU11G00951.1	G2-like	PREDICTED: probable transcription factor KAN4 [Beta vulgaris subsp. vulgaris]
HU01G00421.1	GeBP	PREDICTED: mediator-associated protein 1 [Cucumis melo]
HU03G01094.1	GeBP	PREDICTED: mediator-associated protein 1 isoform X1 [Beta vulgaris subsp. vulgaris]
HU03G02267.1	GeBP	PREDICTED: mediator-associated protein 1-like [Cucumis melo]
HU08G01104.1	GeBP	PREDICTED: mediator-associated protein 1 isoform X1 [Beta vulgaris subsp. vulgaris]
HU08G02051.1	GeBP	PREDICTED: mediator-associated protein 1 [Cucumis melo]
HU0G00024.1	GeBP	PREDICTED: mediator-associated protein 1 isoform X1 [Beta vulgaris subsp. vulgaris]
HU10G01875.1	GeBP	PREDICTED: mediator-associated protein 1-like [Nelumbo nucifera]
HU11G00090.1	GeBP	PREDICTED: mediator-associated protein 1-like [Beta vulgaris subsp. vulgaris]
HU01G00550.1	GNAT	hypothetical protein SOVF_012840 [Spinacia oleracea]
HU01G00560.1	GNAT	hypothetical protein SOVF_012840 [Spinacia oleracea]
HU01G01150.1	GNAT	Acyl-CoA N-acyltransferases (NAT) superfamily protein, putative [Theobroma cacao]
HU01G01192.1	GNAT	PREDICTED: N-alpha-acetyltransferase 11 [Beta vulgaris subsp. vulgaris]
HU02G00441.1	GNAT	PREDICTED: uncharacterized N-acetyltransferase ycf52 [Beta vulgaris subsp. vulgaris]
HU02G00670.1	GNAT	unnamed protein product [Coffea canephora]
HU02G00812.1	GNAT	PREDICTED: histone acetyltransferase type B catalytic subunit [Beta vulgaris subsp. vulgaris]
HU02G00953.1	GNAT	unnamed protein product [Coffea canephora]
HU02G02345.1	GNAT	hypothetical protein SOVF_180650 [Spinacia oleracea]
HU02G02437.1	GNAT	PREDICTED: glucosamine 6-phosphate N-acetyltransferase [Beta vulgaris subsp. vulgaris]
HU02G03236.1	GNAT	hypothetical protein SOVF_079070 [Spinacia oleracea]
HU02G03471.1	GNAT	PREDICTED: uncharacterized N-acetyltransferase ycf52 [Nelumbo nucifera]
HU03G02426.1	GNAT	PREDICTED: uncharacterized protein LOC104883459 [Beta vulgaris subsp. vulgaris]
HU03G02602.1	GNAT	PREDICTED: uncharacterized protein LOC104901787 [Beta vulgaris subsp. vulgaris]
HU04G00936.1	GNAT	PREDICTED: probable acetyltransferase NATA1-like [Beta vulgaris subsp. vulgaris]
HU04G01588.1	GNAT	PREDICTED: histone acetyltransferase MCC1 [Beta vulgaris subsp. vulgaris]
HU04G01935.1	GNAT	PREDICTED: histone acetyltransferase GCN5 isoform X1 [Sesamum indicum]
HU05G01970.1	GNAT	N-acetyltransferase, putative [Ricinus communis]
HU05G01987.1	GNAT	PREDICTED: probable amino-acid acetyltransferase NAGS2, chloroplastic isoform X1 [Beta vulgaris subsp. vulgaris]
HU06G00341.1	GNAT	Silencing group B protein [Theobroma cacao]
HU06G00354.1	GNAT	PREDICTED: probable amino-acid acetyltransferase NAGS2, chloroplastic isoform X1 [Beta vulgaris subsp. vulgaris]
HU06G00370.1	GNAT	PREDICTED: probable N-acetyltransferase HLS1 [Beta vulgaris subsp. vulgaris]
HU06G00969.1	GNAT	PREDICTED: acetyltransferase NSI [Beta vulgaris subsp. vulgaris]
HU06G01485.1	GNAT	PREDICTED: uncharacterized protein YIR042C [Vitis vinifera]
HU06G01554.1	GNAT	hypothetical protein SOVF_186440 isoform A [Spinacia oleracea]
HU06G02042.1	GNAT	PREDICTED: probable acetyltransferase NATA1-like [Beta vulgaris subsp. vulgaris]
HU06G02055.1	GNAT	PREDICTED: uncharacterized protein YIR042C [Vitis vinifera]
HU06G02112.1	GNAT	PREDICTED: uncharacterized protein LOC105650906 [Jatropha curcas]
HU07G01143.1	GNAT	PREDICTED: probable N-acetyltransferase HLS1 [Beta vulgaris subsp. vulgaris]
HU08G02289.1	GNAT	Acyl-CoA N-acyltransferases (NAT) superfamily protein [Theobroma cacao]
HU08G02290.1	GNAT	Acyl-CoA N-acyltransferases (NAT) superfamily protein [Theobroma cacao]
HU09G00638.1	GNAT	hypothetical protein SOVF_022730 [Spinacia oleracea]
HU09G00989.1	GNAT	PREDICTED: glucosamine 6-phosphate N-acetyltransferase [Beta vulgaris subsp. vulgaris]
HU09G01167.1	GNAT	PREDICTED: acetyltransferase NSI isoform X1 [Beta vulgaris subsp. vulgaris]
HU09G01970.1	GNAT	PREDICTED: uncharacterized protein YIR042C [Vitis vinifera]
HU09G01971.1	GNAT	PREDICTED: uncharacterized protein YIR042C [Vitis vinifera]
HU09G01972.1	GNAT	hypothetical protein SOVF_005640 [Spinacia oleracea]
HU10G00247.1	GNAT	PREDICTED: uncharacterized protein LOC104897435 [Beta vulgaris subsp. vulgaris]
HU10G01090.1	GNAT	PREDICTED: uncharacterized protein LOC104889428 [Beta vulgaris subsp. vulgaris]
HU10G01491.1	GNAT	hypothetical protein SOVF_054120 [Spinacia oleracea]
HU11G00635.1	GNAT	PREDICTED: uncharacterized protein LOC104901787 [Beta vulgaris subsp. vulgaris]
HU11G00973.1	GNAT	unknown [Lotus japonicus]
HU11G01604.1	GNAT	PREDICTED: N-alpha-acetyltransferase 40 isoform X2 [Beta vulgaris subsp. vulgaris]
HU01G00472.1	GRAS	hypothetical protein SOVF_058490 [Spinacia oleracea]
HU01G00833.1	GRAS	PREDICTED: scarecrow-like protein 18 [Beta vulgaris subsp. vulgaris]
HU01G01391.1	GRAS	PREDICTED: scarecrow-like protein 21 [Beta vulgaris subsp. vulgaris]
HU01G01633.1	GRAS	NA
HU01G01850.1	GRAS	GRAS family transcription factor [Dianthus caryophyllus]
HU02G01569.1	GRAS	PREDICTED: scarecrow-like protein 33 [Beta vulgaris subsp. vulgaris]
HU02G01570.1	GRAS	PREDICTED: scarecrow-like protein 30 [Beta vulgaris subsp. vulgaris]
HU02G01571.1	GRAS	hypothetical protein SOVF_142310 [Spinacia oleracea]
HU02G01572.1	GRAS	PREDICTED: scarecrow-like protein 34 isoform X2 [Beta vulgaris subsp. vulgaris]
HU02G01573.1	GRAS	PREDICTED: scarecrow-like protein 30 [Beta vulgaris subsp. vulgaris]
HU02G03005.1	GRAS	hypothetical protein SOVF_107360 [Spinacia oleracea]
HU02G03154.1	GRAS	PREDICTED: protein SHORT-ROOT-like [Beta vulgaris subsp. vulgaris]
HU03G01737.1	GRAS	PREDICTED: scarecrow-like protein 18 [Beta vulgaris subsp. vulgaris]
HU03G02797.1	GRAS	PREDICTED: DELLA protein GAI1-like [Beta vulgaris subsp. vulgaris]
HU04G00047.1	GRAS	PREDICTED: scarecrow-like protein 6 isoform X1 [Beta vulgaris subsp. vulgaris]
HU04G00048.1	GRAS	hypothetical protein SOVF_034090 isoform B [Spinacia oleracea]
HU04G00148.1	GRAS	PREDICTED: scarecrow-like protein 28 [Beta vulgaris subsp. vulgaris]
HU04G00776.1	GRAS	PREDICTED: scarecrow-like protein 21 [Beta vulgaris subsp. vulgaris]
HU05G00466.1	GRAS	hypothetical protein SOVF_034090 isoform B [Spinacia oleracea]
HU05G01267.1	GRAS	PREDICTED: scarecrow-like protein 3 isoform X2 [Vitis vinifera]
HU05G01592.1	GRAS	PREDICTED: scarecrow-like protein 33 [Beta vulgaris subsp. vulgaris]
HU05G01597.1	GRAS	hypothetical protein SOVF_009860 [Spinacia oleracea]
HU05G01983.1	GRAS	hypothetical protein SOVF_071960 [Spinacia oleracea]
HU05G02245.1	GRAS	PREDICTED: scarecrow-like protein 15 [Beta vulgaris subsp. vulgaris]
HU06G00029.1	GRAS	PREDICTED: scarecrow-like protein 4 [Sesamum indicum]
HU06G00283.1	GRAS	PREDICTED: scarecrow-like protein 15 [Beta vulgaris subsp. vulgaris]
HU06G00358.1	GRAS	hypothetical protein SOVF_071960 [Spinacia oleracea]
HU06G00376.1	GRAS	hypothetical protein CICLE_v10025567mg [Citrus clementina]
HU06G00568.1	GRAS	PREDICTED: scarecrow-like protein 33 [Beta vulgaris subsp. vulgaris]
HU06G02537.1	GRAS	PREDICTED: scarecrow-like protein 8 [Beta vulgaris subsp. vulgaris]
HU07G00272.1	GRAS	PREDICTED: scarecrow-like protein 21 [Beta vulgaris subsp. vulgaris]
HU07G02246.1	GRAS	PREDICTED: scarecrow-like protein 34 isoform X2 [Beta vulgaris subsp. vulgaris]
HU07G02248.1	GRAS	PREDICTED: scarecrow-like protein 33 [Beta vulgaris subsp. vulgaris]
HU07G02249.1	GRAS	PREDICTED: scarecrow-like protein 33 [Beta vulgaris subsp. vulgaris]
HU08G00014.1	GRAS	PREDICTED: scarecrow-like protein 21 [Beta vulgaris subsp. vulgaris]
HU08G00019.1	GRAS	PREDICTED: scarecrow-like protein 21 [Beta vulgaris subsp. vulgaris]
HU08G00229.1	GRAS	PREDICTED: scarecrow-like protein 21 [Beta vulgaris subsp. vulgaris]
HU08G00230.1	GRAS	PREDICTED: scarecrow-like protein 21 [Beta vulgaris subsp. vulgaris]
HU08G00284.1	GRAS	hypothetical protein PHAVU_008G286000g [Phaseolus vulgaris]
HU08G00367.1	GRAS	PREDICTED: scarecrow-like protein 3 [Beta vulgaris subsp. vulgaris]
HU08G01232.1	GRAS	PREDICTED: scarecrow-like protein 3 [Beta vulgaris subsp. vulgaris]
HU08G02295.1	GRAS	PREDICTED: scarecrow-like protein 21 [Beta vulgaris subsp. vulgaris]
HU08G02296.1	GRAS	PREDICTED: scarecrow-like protein 21 [Beta vulgaris subsp. vulgaris]
HU10G00709.1	GRAS	PREDICTED: DELLA protein GAI-like [Beta vulgaris subsp. vulgaris]
HU10G01731.1	GRAS	PREDICTED: scarecrow-like protein 21 [Beta vulgaris subsp. vulgaris]
HU11G00778.1	GRAS	PREDICTED: DELLA protein SLR1-like [Nelumbo nucifera]
HU11G01125.1	GRAS	scarecrow-like protein [Sesuvium portulacastrum]
HU11G01134.1	GRAS	scarecrow-like protein [Sesuvium portulacastrum]
HU11G01529.1	GRAS	PREDICTED: scarecrow-like protein 21 [Beta vulgaris subsp. vulgaris]
HU02G01161.1	GRF	PREDICTED: growth-regulating factor 1-like isoform X1 [Vitis vinifera]
HU02G02417.1	GRF	hypothetical protein SOVF_115120 isoform A [Spinacia oleracea]
HU03G02392.1	GRF	PREDICTED: growth-regulating factor 1 [Beta vulgaris subsp. vulgaris]
HU04G00391.1	GRF	hypothetical protein BVRBg104140 isoform A [Beta vulgaris subsp. vulgaris]
HU04G01757.1	GRF	hypothetical protein SOVF_138880 isoform B [Spinacia oleracea]
HU05G02004.1	GRF	PREDICTED: growth-regulating factor 2-like [Beta vulgaris subsp. vulgaris]
HU06G00013.1	GRF	PREDICTED: growth-regulating factor 2-like [Beta vulgaris subsp. vulgaris]
HU07G01949.1	GRF	PREDICTED: growth-regulating factor 5 isoform X1 [Beta vulgaris subsp. vulgaris]
HU09G00074.1	GRF	PREDICTED: growth-regulating factor 7 [Beta vulgaris subsp. vulgaris]
HU09G00944.1	GRF	hypothetical protein SOVF_115120 isoform A [Spinacia oleracea]
HU11G01891.1	GRF	PREDICTED: growth-regulating factor 9 [Beta vulgaris subsp. vulgaris]
HU01G00202.1	HB	hypothetical protein SOVF_145940 [Spinacia oleracea]
HU01G00769.1	HB	PREDICTED: homeobox-leucine zipper protein GLABRA 2 [Beta vulgaris subsp. vulgaris]
HU01G00802.1	HB	PREDICTED: homeobox-leucine zipper protein ATHB-15-like isoform X1 [Beta vulgaris subsp. vulgaris]
HU01G01279.1	HB	PREDICTED: homeobox-leucine zipper protein REVOLUTA-like [Beta vulgaris subsp. vulgaris]
HU01G02443.1	HB	PREDICTED: homeobox-leucine zipper protein HAT5-like [Beta vulgaris subsp. vulgaris]
HU02G00180.1	HB	PREDICTED: homeobox protein knotted-1-like 6 isoform X2 [Beta vulgaris subsp. vulgaris]
HU02G00284.1	HB	PREDICTED: homeobox-leucine zipper protein HAT5-like isoform X1 [Beta vulgaris subsp. vulgaris]
HU02G00309.1	HB	hypothetical protein SOVF_194980 [Spinacia oleracea]
HU02G01179.1	HB	PREDICTED: homeobox-leucine zipper protein HAT22 isoform X3 [Vitis vinifera]
HU02G01180.1	HB	PREDICTED: homeotic protein knotted-1 [Beta vulgaris subsp. vulgaris]
HU02G01455.1	HB	hypothetical protein BVRB_7g174860 [Beta vulgaris subsp. vulgaris]
HU02G01823.1	HB	PREDICTED: homeobox-leucine zipper protein HDG1-like isoform X3 [Beta vulgaris subsp. vulgaris]
HU02G02060.1	HB	PREDICTED: uncharacterized protein LOC104903449 [Beta vulgaris subsp. vulgaris]
HU02G02730.1	HB	PREDICTED: WUSCHEL-related homeobox 8 [Beta vulgaris subsp. vulgaris]
HU02G02753.1	HB	PREDICTED: homeobox-leucine zipper protein ATHB-40-like [Beta vulgaris subsp. vulgaris]
HU02G02927.1	HB	PREDICTED: homeobox-leucine zipper protein ATHB-8-like [Beta vulgaris subsp. vulgaris]
HU02G02961.1	HB	PREDICTED: homeobox protein ATH1 [Beta vulgaris subsp. vulgaris]
HU03G00701.1	HB	PREDICTED: homeobox-leucine zipper protein ATHB-15-like isoform X1 [Beta vulgaris subsp. vulgaris]
HU03G00967.1	HB	PREDICTED: homeobox-leucine zipper protein ROC8 [Vitis vinifera]
HU03G01040.1	HB	PREDICTED: homeobox-leucine zipper protein ATHB-16-like [Beta vulgaris subsp. vulgaris]
HU03G01929.1	HB	PREDICTED: uncharacterized protein LOC104903449 [Beta vulgaris subsp. vulgaris]
HU03G02183.1	HB	hypothetical protein SOVF_200660 [Spinacia oleracea]
HU03G02263.1	HB	hypothetical protein SOVF_085250 [Spinacia oleracea]
HU04G00129.1	HB	hypothetical protein SOVF_023070 [Spinacia oleracea]
HU04G00243.1	HB	hypothetical protein SOVF_027110 [Spinacia oleracea]
HU04G00569.1	HB	PREDICTED: homeobox-leucine zipper protein HDG5 isoform X1 [Beta vulgaris subsp. vulgaris]
HU04G00788.1	HB	hypothetical protein SOVF_186530 [Spinacia oleracea]
HU04G00890.1	HB	PREDICTED: homeobox-leucine zipper protein HOX11 [Beta vulgaris subsp. vulgaris]
HU04G01748.1	HB	hypothetical protein SOVF_154640 [Spinacia oleracea]
HU04G02192.1	HB	PREDICTED: homeobox-leucine zipper protein HAT5-like [Beta vulgaris subsp. vulgaris]
HU05G00224.1	HB	PREDICTED: homeobox-leucine zipper protein HDG5 isoform X1 [Beta vulgaris subsp. vulgaris]
HU05G00399.1	HB	PREDICTED: homeobox-leucine zipper protein HAT4-like isoform X3 [Beta vulgaris subsp. vulgaris]
HU05G00576.1	HB	hypothetical protein SOVF_023070 [Spinacia oleracea]
HU05G00845.1	HB	PREDICTED: WUSCHEL-related homeobox 11 [Beta vulgaris subsp. vulgaris]
HU05G01486.1	HB	PREDICTED: WUSCHEL-related homeobox 5-like [Beta vulgaris subsp. vulgaris]
HU05G01560.1	HB	hypothetical protein SOVF_085250 [Spinacia oleracea]
HU05G02111.1	HB	hypothetical protein BVRB_6g130720 [Beta vulgaris subsp. vulgaris]
HU05G02203.1	HB	PREDICTED: homeobox-leucine zipper protein ATHB-6-like [Beta vulgaris subsp. vulgaris]
HU05G02230.1	HB	PREDICTED: BEL1-like homeodomain protein 4 [Beta vulgaris subsp. vulgaris]
HU05G02264.1	HB	PREDICTED: homeobox-leucine zipper protein HAT22-like [Beta vulgaris subsp. vulgaris]
HU05G02341.1	HB	hypothetical protein SOVF_085250 [Spinacia oleracea]
HU06G00122.1	HB	PREDICTED: protein WUSCHEL [Beta vulgaris subsp. vulgaris]
HU06G00211.1	HB	PREDICTED: homeobox-leucine zipper protein ATHB-6-like [Beta vulgaris subsp. vulgaris]
HU06G00262.1	HB	PREDICTED: BEL1-like homeodomain protein 4 [Beta vulgaris subsp. vulgaris]
HU06G00300.1	HB	PREDICTED: homeobox-leucine zipper protein HAT22-like [Beta vulgaris subsp. vulgaris]
HU06G00484.1	HB	PREDICTED: WUSCHEL-related homeobox 5-like [Beta vulgaris subsp. vulgaris]
HU06G00531.1	HB	PREDICTED: BEL1-like homeodomain protein 9 [Beta vulgaris subsp. vulgaris]
HU06G01154.1	HB	hypothetical protein SOVF_037020 [Spinacia oleracea]
HU06G01634.1	HB	PREDICTED: uncharacterized protein LOC104903449 [Beta vulgaris subsp. vulgaris]
HU06G01745.1	HB	PREDICTED: homeobox-leucine zipper protein HAT5-like [Nelumbo nucifera]
HU06G02196.1	HB	PREDICTED: pathogenesis-related homeodomain protein [Beta vulgaris subsp. vulgaris]
HU06G02485.1	HB	PREDICTED: homeobox-leucine zipper protein HDG1-like isoform X3 [Beta vulgaris subsp. vulgaris]
HU07G00135.1	HB	PREDICTED: homeobox-leucine zipper protein ATHB-12 [Beta vulgaris subsp. vulgaris]
HU07G00475.1	HB	PREDICTED: homeobox-leucine zipper protein ANTHOCYANINLESS 2 [Beta vulgaris subsp. vulgaris]
HU07G00727.1	HB	PREDICTED: BEL1-like homeodomain protein 11 [Beta vulgaris subsp. vulgaris]
HU07G00728.1	HB	PREDICTED: BEL1-like homeodomain protein 3 isoform X1 [Beta vulgaris subsp. vulgaris]
HU07G01389.1	HB	PREDICTED: homeobox protein LUMINIDEPENDENS isoform X2 [Beta vulgaris subsp. vulgaris]
HU07G02094.1	HB	hypothetical protein SOVF_008480 [Spinacia oleracea]
HU07G02328.1	HB	PREDICTED: WUSCHEL-related homeobox 3-like [Nelumbo nucifera]
HU08G00958.1	HB	PREDICTED: uncharacterized protein LOC104890076 [Beta vulgaris subsp. vulgaris]
HU08G00993.1	HB	PREDICTED: uncharacterized protein LOC104907411 isoform X1 [Beta vulgaris subsp. vulgaris]
HU08G01238.1	HB	PREDICTED: uncharacterized protein LOC104890076 [Beta vulgaris subsp. vulgaris]
HU08G01927.1	HB	class I KNOX homeobox transcription factor STM-like 2 [Prunus persica]
HU08G01997.1	HB	PREDICTED: homeobox-leucine zipper protein MERISTEM L1-like [Beta vulgaris subsp. vulgaris]
HU08G02028.1	HB	PREDICTED: homeobox-leucine zipper protein MERISTEM L1-like [Beta vulgaris subsp. vulgaris]
HU08G02212.1	HB	hypothetical protein SOVF_101380, partial [Spinacia oleracea]
HU09G00082.1	HB	hypothetical protein SOVF_154640 [Spinacia oleracea]
HU09G00216.1	HB	hypothetical protein SOVF_008480 [Spinacia oleracea]
HU09G01213.1	HB	PREDICTED: WUSCHEL-related homeobox 8 [Beta vulgaris subsp. vulgaris]
HU09G01240.1	HB	PREDICTED: homeobox-leucine zipper protein ATHB-40-like [Beta vulgaris subsp. vulgaris]
HU09G01440.1	HB	PREDICTED: homeobox-leucine zipper protein ATHB-8-like [Beta vulgaris subsp. vulgaris]
HU09G01486.1	HB	PREDICTED: homeobox protein ATH1 [Beta vulgaris subsp. vulgaris]
HU09G01611.1	HB	PREDICTED: homeobox-leucine zipper protein HAT3 [Beta vulgaris subsp. vulgaris]
HU09G01782.1	HB	PREDICTED: homeobox-leucine zipper protein HOX11 [Beta vulgaris subsp. vulgaris]
HU09G01784.1	HB	PREDICTED: homeobox-leucine zipper protein HOX11 [Beta vulgaris subsp. vulgaris]
HU10G00185.1	HB	PREDICTED: homeobox protein knotted-1-like 6 isoform X1 [Beta vulgaris subsp. vulgaris]
HU10G00310.1	HB	PREDICTED: homeobox-leucine zipper protein HAT5-like isoform X2 [Beta vulgaris subsp. vulgaris]
HU10G00330.1	HB	PREDICTED: homeobox-leucine zipper protein ATHB-13-like [Beta vulgaris subsp. vulgaris]
HU10G00899.1	HB	PREDICTED: homeobox-leucine zipper protein HOX11 [Beta vulgaris subsp. vulgaris]
HU10G01548.1	HB	PREDICTED: WUSCHEL-related homeobox 4 [Fragaria vesca subsp. vesca]
HU10G01917.1	HB	PREDICTED: homeobox-leucine zipper protein MERISTEM L1-like [Beta vulgaris subsp. vulgaris]
HU10G01996.1	HB	homeodomain protein ARBORKNOX1 [Populus tremula x Populus alba]
HU10G01997.1	HB	homeodomain protein ARBORKNOX1 [Populus tremula x Populus alba]
HU11G00148.1	HB	hypothetical protein SOVF_093040 [Spinacia oleracea]
HU11G01284.1	HB	PREDICTED: BEL1-like homeodomain protein 3 isoform X1 [Beta vulgaris subsp. vulgaris]
HU11G01617.1	HB	PREDICTED: homeobox-leucine zipper protein ATHB-12 [Beta vulgaris subsp. vulgaris]
HU11G01619.1	HB	PREDICTED: homeobox-leucine zipper protein ATHB-12 [Beta vulgaris subsp. vulgaris]
HU11G01836.1	HB	PREDICTED: homeobox-leucine zipper protein ANTHOCYANINLESS 2 [Beta vulgaris subsp. vulgaris]
HU11G01960.1	HB	PREDICTED: homeobox-leucine zipper protein HAT3 [Beta vulgaris subsp. vulgaris]
Novel02732_1	HB	--	PREDICTED: uncharacterized protein LOC104907411 isoform X3 [Beta vulgaris subsp. vulgaris]
HU01G02656.1	HMG	PREDICTED: FACT complex subunit SSRP1 [Cucumis melo]
HU04G00297.1	HMG	PREDICTED: high mobility group B protein 13-like [Beta vulgaris subsp. vulgaris]
HU04G01963.1	HMG	structure-specific recognition protein, putative [Ricinus communis]
HU04G01974.1	HMG	PREDICTED: high mobility group B protein 7 [Beta vulgaris subsp. vulgaris]
HU07G00952.1	HMG	PREDICTED: high mobility group B protein 14 isoform X2 [Beta vulgaris subsp. vulgaris]
HU09G01206.1	HMG	PREDICTED: HMG1/2-like protein isoform X2 [Erythranthe guttatus]
HU09G01208.1	HMG	hypothetical protein M569_09780, partial [Genlisea aurea]
HU03G00765.1	HRT	PREDICTED: uncharacterized protein LOC104901555 [Beta vulgaris subsp. vulgaris]
HU02G01818.1	HSF	hypothetical protein SOVF_083250 [Spinacia oleracea]
HU02G02398.1	HSF	PREDICTED: heat stress transcription factor A-3 isoform X1 [Beta vulgaris subsp. vulgaris]
HU03G00715.1	HSF	PREDICTED: heat stress transcription factor A-7a-like [Beta vulgaris subsp. vulgaris]
HU03G01604.1	HSF	PREDICTED: heat stress transcription factor B-4-like [Beta vulgaris subsp. vulgaris]
HU03G02854.1	HSF	PREDICTED: heat stress transcription factor C-1 [Beta vulgaris subsp. vulgaris]
HU04G00163.1	HSF	hypothetical protein SOVF_201140 [Spinacia oleracea]
HU04G01591.1	HSF	PREDICTED: heat stress transcription factor A-1e [Beta vulgaris subsp. vulgaris]
HU04G01952.1	HSF	PREDICTED: heat stress transcription factor A-2c-like [Beta vulgaris subsp. vulgaris]
HU05G00210.1	HSF	PREDICTED: heat shock factor protein HSF8-like [Beta vulgaris subsp. vulgaris]
HU05G01887.1	HSF	hypothetical protein CICLE_v10026058mg [Citrus clementina]
HU06G02489.1	HSF	hypothetical protein SOVF_083250 [Spinacia oleracea]
HU08G00645.1	HSF	PREDICTED: heat shock factor protein HSF8-like [Beta vulgaris subsp. vulgaris]
HU08G01904.1	HSF	PREDICTED: heat stress transcription factor A-4c [Beta vulgaris subsp. vulgaris]
HU09G01507.1	HSF	PREDICTED: heat shock factor protein HSF30 [Nelumbo nucifera]
HU10G00758.1	HSF	hypothetical protein SOVF_158990 isoform A [Spinacia oleracea]
HU10G01009.1	HSF	PREDICTED: heat stress transcription factor B-3 [Beta vulgaris subsp. vulgaris]
HU10G01257.1	HSF	hypothetical protein SOVF_083250 [Spinacia oleracea]
HU10G01285.1	HSF	hypothetical protein SOVF_178240 [Spinacia oleracea]
HU10G01592.1	HSF	Heat stress transcription factor B-4 -like protein [Gossypium arboreum]
HU11G00478.1	HSF	PREDICTED: heat stress transcription factor C-1 [Beta vulgaris subsp. vulgaris]
HU01G02496.1	IWS1	PREDICTED: uncharacterized protein LOC100248456 [Vitis vinifera]
HU02G02839.1	IWS1	PREDICTED: probable mediator of RNA polymerase II transcription subunit 26c [Beta vulgaris subsp. vulgaris]
HU03G01889.1	IWS1	PREDICTED: transcription elongation factor A protein 1 [Jatropha curcas]
HU04G02135.1	IWS1	PREDICTED: uncharacterized protein LOC104885724 [Beta vulgaris subsp. vulgaris]
HU04G02137.1	IWS1	PREDICTED: uncharacterized protein LOC104885724 [Beta vulgaris subsp. vulgaris]
HU08G00440.1	IWS1	PREDICTED: transcription elongation factor A protein 3 [Beta vulgaris subsp. vulgaris]
HU09G01953.1	IWS1	hypothetical protein SOVF_203930 isoform A [Spinacia oleracea]
HU10G01378.1	IWS1	PREDICTED: protein IWS1 homolog [Beta vulgaris subsp. vulgaris]
HU11G01592.1	IWS1	PREDICTED: transcription elongation factor A protein 1 [Jatropha curcas]
HU11G01663.1	IWS1	PREDICTED: transcription elongation factor A protein 1 [Jatropha curcas]
HU01G02749.1	Jumonji	hypothetical protein SOVF_045080 [Spinacia oleracea]
HU03G01002.1	Jumonji	PREDICTED: lysine-specific demethylase JMJ18 [Beta vulgaris subsp. vulgaris]
HU03G02308.1	Jumonji	hypothetical protein SOVF_061180 [Spinacia oleracea]
HU04G00570.1	Jumonji	PREDICTED: lysine-specific demethylase JMJ706 [Beta vulgaris subsp. vulgaris]
HU04G02082.1	Jumonji	PREDICTED: jmjC domain-containing protein 4 [Beta vulgaris subsp. vulgaris]
HU04G02190.1	Jumonji	PREDICTED: lysine-specific demethylase JMJ25-like [Beta vulgaris subsp. vulgaris]
HU05G00225.1	Jumonji	PREDICTED: lysine-specific demethylase JMJ706 [Beta vulgaris subsp. vulgaris]
HU06G02643.1	Jumonji	transcription factor, putative [Ricinus communis]
HU08G01047.1	Jumonji	PREDICTED: lysine-specific demethylase JMJ18 [Beta vulgaris subsp. vulgaris]
HU08G01486.1	Jumonji	PREDICTED: lysine-specific demethylase JMJ25 [Beta vulgaris subsp. vulgaris]
HU08G01830.1	Jumonji	PREDICTED: F-box protein At5g06550 [Beta vulgaris subsp. vulgaris]
HU08G02085.1	Jumonji	PREDICTED: uncharacterized protein LOC104900526 [Beta vulgaris subsp. vulgaris]
HU10G01333.1	Jumonji	hypothetical protein SOVF_061180 [Spinacia oleracea]
HU10G01987.1	Jumonji	PREDICTED: lysine-specific demethylase JMJ25-like isoform X2 [Beta vulgaris subsp. vulgaris]
HU04G01377.1	LFY	PREDICTED: floricaula/leafy homolog [Beta vulgaris subsp. vulgaris]
HU07G00786.1	LFY	hypothetical protein SOVF_056050 [Spinacia oleracea]
HU01G02490.1	LIM	PREDICTED: LIM domain-containing protein WLIM1-like [Beta vulgaris subsp. vulgaris]
HU02G01123.1	LIM	hypothetical protein SOVF_080450 [Spinacia oleracea]
HU04G00181.1	LIM	PREDICTED: LIM domain-containing protein WLIM2b-like [Beta vulgaris subsp. vulgaris]
HU05G00623.1	LIM	PREDICTED: LIM domain-containing protein WLIM2b-like [Beta vulgaris subsp. vulgaris]
HU05G01498.1	LIM	PREDICTED: LIM domain-containing protein WLIM2b [Beta vulgaris subsp. vulgaris]
HU06G00496.1	LIM	PREDICTED: LIM domain-containing protein WLIM2b [Beta vulgaris subsp. vulgaris]
HU07G00458.1	LIM	PREDICTED: LIM domain-containing protein PLIM2c-like [Beta vulgaris subsp. vulgaris]
HU10G01623.1	LIM	PREDICTED: LIM domain-containing protein WLIM2b [Beta vulgaris subsp. vulgaris]
HU11G01817.1	LIM	PREDICTED: LIM domain-containing protein PLIM2c-like [Beta vulgaris subsp. vulgaris]
HU01G00949.1	LOB	PREDICTED: LOB domain-containing protein 9-like [Fragaria vesca subsp. vesca]
HU01G01056.1	LOB	PREDICTED: LOB domain-containing protein 2 [Beta vulgaris subsp. vulgaris]
HU01G02110.1	LOB	PREDICTED: LOB domain-containing protein 41-like [Nicotiana sylvestris]
HU01G02452.1	LOB	PREDICTED: LOB domain-containing protein 27-like [Beta vulgaris subsp. vulgaris]
HU01G02562.1	LOB	PREDICTED: protein LATERAL ORGAN BOUNDARIES-like isoform X1 [Glycine max]
HU01G02719.1	LOB	PREDICTED: LOB domain-containing protein 16-like [Beta vulgaris subsp. vulgaris]
HU01G02720.1	LOB	PREDICTED: LOB domain-containing protein 29 [Beta vulgaris subsp. vulgaris]
HU02G01105.1	LOB	PREDICTED: LOB domain-containing protein 37-like [Musa acuminata subsp. malaccensis]
HU02G01436.1	LOB	hypothetical protein BVRB_7g175180 [Beta vulgaris subsp. vulgaris]
HU02G01864.1	LOB	PREDICTED: LOB domain-containing protein 24-like [Beta vulgaris subsp. vulgaris]
HU02G02982.1	LOB	PREDICTED: LOB domain-containing protein 7-like, partial [Phoenix dactylifera]
HU03G02155.1	LOB	PREDICTED: LOB domain-containing protein 1-like [Beta vulgaris subsp. vulgaris]
HU04G01801.1	LOB	PREDICTED: LOB domain-containing protein 29 [Beta vulgaris subsp. vulgaris]
HU04G01802.1	LOB	PREDICTED: LOB domain-containing protein 16-like [Beta vulgaris subsp. vulgaris]
HU04G01812.1	LOB	PREDICTED: LOB domain-containing protein 16-like [Beta vulgaris subsp. vulgaris]
HU04G01813.1	LOB	PREDICTED: LOB domain-containing protein 29 [Beta vulgaris subsp. vulgaris]
HU04G02072.1	LOB	PREDICTED: protein LATERAL ORGAN BOUNDARIES [Beta vulgaris subsp. vulgaris]
HU05G01368.1	LOB	PREDICTED: LOB domain-containing protein 15 [Vitis vinifera]
HU05G01408.1	LOB	hypothetical protein SOVF_190130 [Spinacia oleracea]
HU05G01427.1	LOB	PREDICTED: LOB domain-containing protein 21 isoform X1 [Eucalyptus grandis]
HU05G01580.1	LOB	PREDICTED: LOB domain-containing protein 33-like [Beta vulgaris subsp. vulgaris]
HU05G01674.1	LOB	PREDICTED: LOB domain-containing protein 41 [Beta vulgaris subsp. vulgaris]
HU05G01873.1	LOB	PREDICTED: LOB domain-containing protein 36-like [Beta vulgaris subsp. vulgaris]
HU05G01967.1	LOB	PREDICTED: LOB domain-containing protein 37 [Beta vulgaris subsp. vulgaris]
HU06G00374.1	LOB	hypothetical protein SOVF_209690 [Spinacia oleracea]
HU06G00375.1	LOB	hypothetical protein SOVF_209690 [Spinacia oleracea]
HU06G00417.1	LOB	hypothetical protein SOVF_190130 [Spinacia oleracea]
HU06G00439.1	LOB	PREDICTED: LOB domain-containing protein 21 [Beta vulgaris subsp. vulgaris]
HU06G00551.1	LOB	PREDICTED: LOB domain-containing protein 33-like [Beta vulgaris subsp. vulgaris]
HU06G00678.1	LOB	hypothetical protein SOVF_080370 [Spinacia oleracea]
HU06G00831.1	LOB	PREDICTED: LOB domain-containing protein 36-like [Beta vulgaris subsp. vulgaris]
HU07G00515.1	LOB	hypothetical protein PHAVU_010G084900g [Phaseolus vulgaris]
HU07G00516.1	LOB	PREDICTED: LOB domain-containing protein 18 [Beta vulgaris subsp. vulgaris]
HU07G00536.1	LOB	PREDICTED: LOB domain-containing protein 18 [Beta vulgaris subsp. vulgaris]
HU07G00537.1	LOB	hypothetical protein PHAVU_010G084900g [Phaseolus vulgaris]
HU07G01848.1	LOB	hypothetical protein BVRB_7g177580 [Beta vulgaris subsp. vulgaris]
HU07G01994.1	LOB	hypothetical protein BVRB_7g170650 [Beta vulgaris subsp. vulgaris]
HU07G02339.1	LOB	hypothetical protein SOVF_148870 [Spinacia oleracea]
HU07G02356.1	LOB	PREDICTED: LOB domain-containing protein 15-like [Beta vulgaris subsp. vulgaris]
HU08G00746.1	LOB	PREDICTED: LOB domain-containing protein 1-like [Beta vulgaris subsp. vulgaris]
HU08G00824.1	LOB	PREDICTED: LOB domain-containing protein 9-like [Fragaria vesca subsp. vesca]
HU08G01292.1	LOB	PREDICTED: LOB domain-containing protein 6 [Beta vulgaris subsp. vulgaris]
HU09G00846.1	LOB	PREDICTED: LOB domain-containing protein 4 [Beta vulgaris subsp. vulgaris]
HU09G01185.1	LOB	PREDICTED: LOB domain-containing protein 41-like [Brassica rapa]
HU09G01645.1	LOB	hypothetical protein SOVF_024640 [Spinacia oleracea]
HU10G00612.1	LOB	PREDICTED: LOB domain-containing protein 41-like [Pyrus x bretschneideri]
HU11G01882.1	LOB	hypothetical protein SOVF_132280 [Spinacia oleracea]
HU11G01883.1	LOB	PREDICTED: LOB domain-containing protein 18 [Beta vulgaris subsp. vulgaris]
Novel01382_2	LOB	--	PREDICTED: LOB domain-containing protein 20 [Beta vulgaris subsp. vulgaris]>gi|870859921|gb|KMT11291.1| hypothetical protein BVRBg109750 [Beta vulgaris subsp. vulgaris]
HU02G00784.1	LUG	hypothetical protein BVRB_7g167480 [Beta vulgaris subsp. vulgaris]
HU03G02806.1	LUG	PREDICTED: transcriptional corepressor LEUNIG-like isoform X1 [Beta vulgaris subsp. vulgaris]
HU10G01666.1	LUG	PREDICTED: transcriptional corepressor LEUNIG-like isoform X1 [Beta vulgaris subsp. vulgaris]
HU11G00112.1	LUG	PREDICTED: transcriptional corepressor LEUNIG isoform X1 [Prunus mume]
HU01G00053.1	MADS	PREDICTED: MADS-box protein AGL24-like [Beta vulgaris subsp. vulgaris]
HU01G00064.1	MADS	hypothetical protein PHAVU_002G183400g [Phaseolus vulgaris]
HU01G00111.1	MADS	hypothetical protein SOVF_025530 [Spinacia oleracea]
HU01G00488.1	MADS	PREDICTED: MADS-box transcription factor 23-like [Beta vulgaris subsp. vulgaris]
HU01G00489.1	MADS	PREDICTED: MADS-box transcription factor 23-like [Beta vulgaris subsp. vulgaris]
HU01G00534.1	MADS	hypothetical protein PHAVU_007G047900g [Phaseolus vulgaris]
HU01G01627.1	MADS	hypothetical protein BVRBg065680 [Beta vulgaris subsp. vulgaris]
HU01G02169.1	MADS	hypothetical protein VITISV_019406 [Vitis vinifera]
HU01G02308.1	MADS	hypothetical protein SOVF_030750 [Spinacia oleracea]
HU01G02309.1	MADS	PREDICTED: MADS-box protein CMB1-like [Beta vulgaris subsp. vulgaris]
HU01G02402.1	MADS	hypothetical protein SOVF_099040 isoform B [Spinacia oleracea]
HU02G00024.1	MADS	PREDICTED: MADS-box protein JOINTLESS-like isoform X2 [Nicotiana tomentosiformis]
HU02G00039.1	MADS	PREDICTED: agamous-like MADS-box protein AGL9 homolog [Populus euphratica]
HU02G00040.1	MADS	PREDICTED: MADS-box transcription factor 23-like isoform X2 [Beta vulgaris subsp. vulgaris]
HU02G00235.1	MADS	PREDICTED: agamous-like MADS-box protein AGL61 [Beta vulgaris subsp. vulgaris]
HU02G00417.1	MADS	PREDICTED: truncated transcription factor CAULIFLOWER A [Beta vulgaris subsp. vulgaris]
HU02G00616.1	MADS	hypothetical protein SOVF_209410 [Spinacia oleracea]
HU02G01951.1	MADS	PREDICTED: agamous-like MADS-box protein AGL61 [Tarenaya hassleriana]
HU03G00164.1	MADS	hypothetical protein VITISV_005131 [Vitis vinifera]
HU03G00312.1	MADS	hypothetical protein BVRB_9g215500 [Beta vulgaris subsp. vulgaris]
HU03G00313.1	MADS	PREDICTED: agamous-like MADS-box protein AGL62 [Beta vulgaris subsp. vulgaris]
HU03G00377.1	MADS	PREDICTED: MADS-box protein AGL24-like [Beta vulgaris subsp. vulgaris]
HU03G00437.1	MADS	hypothetical protein SOVF_137460 isoform A [Spinacia oleracea]
HU03G00456.1	MADS	PREDICTED: MADS-box transcription factor 23 [Jatropha curcas]
HU03G00486.1	MADS	PREDICTED: agamous-like MADS-box protein AGL62 [Solanum lycopersicum]
HU03G01050.1	MADS	hypothetical protein EUGRSUZ_E02827, partial [Eucalyptus grandis]
HU03G01248.1	MADS	PREDICTED: agamous-like MADS-box protein AGL80 [Beta vulgaris subsp. vulgaris]
HU03G01337.1	MADS	hypothetical protein M569_12731, partial [Genlisea aurea]
HU03G01429.1	MADS	MADS-box protein AGL45-II [Arabidopsis thaliana]
HU03G01430.1	MADS	PREDICTED: agamous-like MADS-box protein AGL80 [Gossypium raimondii]
HU03G02942.1	MADS	dormancy associated MADS-box protein [Euphorbia esula]
HU04G00127.1	MADS	hypothetical protein SOVF_023090 isoform B [Spinacia oleracea]
HU04G00880.1	MADS	PREDICTED: agamous-like MADS-box protein AGL80 [Vitis vinifera]
HU04G00881.1	MADS	AP3-like protein [Balanophora laxiflora]
HU04G01466.1	MADS	PREDICTED: truncated transcription factor CAULIFLOWER A [Beta vulgaris subsp. vulgaris]
HU05G00903.1	MADS	SLM2 [Silene latifolia subsp. alba]
HU05G01774.1	MADS	PREDICTED: developmental protein SEPALLATA 1 isoform X3 [Beta vulgaris subsp. vulgaris]
HU05G01775.1	MADS	hypothetical protein SOVF_169520 isoform B [Spinacia oleracea]
HU05G01814.1	MADS	PREDICTED: MADS-box transcription factor 27-like [Beta vulgaris subsp. vulgaris]
HU05G02180.1	MADS	PREDICTED: MADS-box protein JOINTLESS [Beta vulgaris subsp. vulgaris]
HU05G02294.1	MADS	PREDICTED: MADS-box transcription factor 23-like isoform X3 [Gossypium raimondii]
HU06G00098.1	MADS	flower buds specific protein AP3 [Silene vulgaris]
HU06G00717.1	MADS	hypothetical protein SOVF_169520 isoform B [Spinacia oleracea]
HU06G01362.1	MADS	PREDICTED: agamous-like MADS-box protein AGL61 [Nelumbo nucifera]
HU06G01896.1	MADS	PREDICTED: agamous-like MADS-box protein AGL80 [Beta vulgaris subsp. vulgaris]
HU06G02638.1	MADS	PREDICTED: MADS-box protein FBP24 isoform X1 [Beta vulgaris subsp. vulgaris]
HU07G00518.1	MADS	suppressor of overexpression of constans 1 [Gypsophila paniculata]
HU07G00520.1	MADS	PREDICTED: truncated transcription factor CAULIFLOWER A isoform X1 [Beta vulgaris subsp. vulgaris]
HU07G00660.1	MADS	hypothetical protein SOVF_195360 [Spinacia oleracea]
HU07G00687.1	MADS	hypothetical protein SOVF_195360 [Spinacia oleracea]
HU07G00795.1	MADS	AGAMOUS-like 16 [Theobroma cacao]
HU07G00796.1	MADS	unnamed protein product [Vitis vinifera]
HU07G01063.1	MADS	PREDICTED: agamous-like MADS-box protein AGL11 [Beta vulgaris subsp. vulgaris]
HU07G01532.1	MADS	PREDICTED: agamous-like MADS-box protein AGL62 [Beta vulgaris subsp. vulgaris]
HU08G00288.1	MADS	hypothetical protein BVRBg065680 [Beta vulgaris subsp. vulgaris]
HU08G00563.1	MADS	hypothetical protein VITISV_031478 [Vitis vinifera]
HU08G00631.1	MADS	PREDICTED: agamous-like MADS-box protein AGL80 [Beta vulgaris subsp. vulgaris]
HU08G01892.1	MADS	PREDICTED: floral homeotic protein AGAMOUS isoform X2 [Beta vulgaris subsp. vulgaris]
HU08G02002.1	MADS	hypothetical protein BVRB_1g016870 [Beta vulgaris subsp. vulgaris]
HU08G02068.1	MADS	hypothetical protein BVRB_1g016870 [Beta vulgaris subsp. vulgaris]
HU09G00130.1	MADS	PREDICTED: MADS-box protein FBP24 isoform X1 [Beta vulgaris subsp. vulgaris]
HU10G00049.1	MADS	unnamed protein product [Vitis vinifera]
HU10G00374.1	MADS	hypothetical protein BVRB_6g153660 isoform B [Beta vulgaris subsp. vulgaris]
HU10G00469.1	MADS	PREDICTED: MADS-box protein CMB1-like [Beta vulgaris subsp. vulgaris]
HU10G01695.1	MADS	hypothetical protein SOVF_209410 [Spinacia oleracea]
HU10G01837.1	MADS	PREDICTED: agamous-like MADS-box protein AGL80 [Pyrus x bretschneideri]
HU11G00984.1	MADS	PREDICTED: agamous-like MADS-box protein AGL12 isoform X1 [Beta vulgaris subsp. vulgaris]
HU11G01233.1	MADS	MADS-box transcription factor 27 [Morus notabilis]
HU11G01234.1	MADS	MADS-box transcription factor ANR1 [Glycine soja]
HU11G01267.1	MADS	SLM3 [Silene latifolia subsp. alba]
HU11G01340.1	MADS	hypothetical protein SOVF_195360 [Spinacia oleracea]
HU11G01445.1	MADS	hypothetical protein SOVF_047830 [Spinacia oleracea]
HU11G01458.1	MADS	hypothetical protein SOVF_162180 isoform A [Spinacia oleracea]
HU11G01859.1	MADS	suppressor of overexpression of constans 1 [Gypsophila paniculata]
HU04G01027.1	MBF1	PREDICTED: multiprotein-bridging factor 1a [Vitis vinifera]
HU11G00434.1	MBF1	hypothetical protein SOVF_085800 [Spinacia oleracea]
HU10G01201.1	MED6	PREDICTED: mediator of RNA polymerase II transcription subunit 6 [Beta vulgaris subsp. vulgaris]
HU11G01085.1	MED7	PREDICTED: mediator of RNA polymerase II transcription subunit 7a [Solanum lycopersicum]
HU01G00302.1	mTERF	PREDICTED: uncharacterized protein LOC104904356 [Beta vulgaris subsp. vulgaris]
HU01G01630.1	mTERF	PREDICTED: uncharacterized protein LOC104891826 [Beta vulgaris subsp. vulgaris]
HU01G01631.1	mTERF	hypothetical protein SOVF_056120 [Spinacia oleracea]
HU01G02608.1	mTERF	PREDICTED: uncharacterized protein LOC101765684 [Setaria italica]
HU02G00345.1	mTERF	hypothetical protein SOVF_110910 [Spinacia oleracea]
HU02G00647.1	mTERF	hypothetical protein SOVF_179540, partial [Spinacia oleracea]
HU02G02517.1	mTERF	hypothetical protein BVRB_7g158290 [Beta vulgaris subsp. vulgaris]
HU02G02591.1	mTERF	hypothetical protein SOVF_055130 [Spinacia oleracea]
HU02G02615.1	mTERF	hypothetical protein SOVF_055130 [Spinacia oleracea]
HU03G00279.1	mTERF	PREDICTED: uncharacterized protein LOC104904102 [Beta vulgaris subsp. vulgaris]
HU04G01474.1	mTERF	hypothetical protein SOVF_139010 [Spinacia oleracea]
HU05G00262.1	mTERF	hypothetical protein SOVF_055130 [Spinacia oleracea]
HU05G00263.1	mTERF	hypothetical protein SOVF_055130 [Spinacia oleracea]
HU05G00264.1	mTERF	PREDICTED: uncharacterized protein LOC104232196 [Nicotiana sylvestris]
HU05G00266.1	mTERF	PREDICTED: uncharacterized protein LOC104904276 [Beta vulgaris subsp. vulgaris]
HU05G00267.1	mTERF	hypothetical protein SOVF_055130 [Spinacia oleracea]
HU05G00268.1	mTERF	hypothetical protein SOVF_055130 [Spinacia oleracea]
HU07G00605.1	mTERF	PREDICTED: uncharacterized protein LOC104905295 [Beta vulgaris subsp. vulgaris]
HU07G01429.1	mTERF	PREDICTED: uncharacterized protein LOC104894122 [Beta vulgaris subsp. vulgaris]
HU07G01430.1	mTERF	PREDICTED: uncharacterized protein LOC104894122 [Beta vulgaris subsp. vulgaris]
HU07G01431.1	mTERF	PREDICTED: uncharacterized protein LOC105646176 [Jatropha curcas]
HU07G01432.1	mTERF	PREDICTED: uncharacterized protein LOC100254688 [Vitis vinifera]
HU08G00983.1	mTERF	hypothetical protein PRUPE_ppa021790mg [Prunus persica]
HU08G00995.1	mTERF	PREDICTED: uncharacterized protein LOC104120551 [Nicotiana tomentosiformis]
HU08G01774.1	mTERF	PREDICTED: uncharacterized protein LOC104901258 [Beta vulgaris subsp. vulgaris]
HU09G00013.1	mTERF	hypothetical protein SOVF_177820 [Spinacia oleracea]
HU09G00722.1	mTERF	PREDICTED: uncharacterized protein LOC104901258 [Beta vulgaris subsp. vulgaris]
HU09G01137.1	mTERF	hypothetical protein SOVF_204320 [Spinacia oleracea]
HU09G01138.1	mTERF	hypothetical protein SOVF_055130 [Spinacia oleracea]
HU09G01393.1	mTERF	hypothetical protein SOVF_055130 [Spinacia oleracea]
HU10G01558.1	mTERF	PREDICTED: uncharacterized protein LOC104884030 [Beta vulgaris subsp. vulgaris]
HU10G01932.1	mTERF	PREDICTED: uncharacterized protein LOC104882823 [Beta vulgaris subsp. vulgaris]
HU10G01936.1	mTERF	PREDICTED: uncharacterized protein LOC104882823 [Beta vulgaris subsp. vulgaris]
HU11G00580.1	mTERF	PREDICTED: uncharacterized protein LOC104216058 [Nicotiana sylvestris]
HU11G00587.1	mTERF	PREDICTED: uncharacterized protein LOC104647140 [Solanum lycopersicum]
HU11G00608.1	mTERF	PREDICTED: uncharacterized protein LOC104647140 [Solanum lycopersicum]
HU11G00611.1	mTERF	PREDICTED: uncharacterized protein LOC104231431 [Nicotiana sylvestris]
HU11G00971.1	mTERF	PREDICTED: uncharacterized protein LOC104890343 [Beta vulgaris subsp. vulgaris]
HU11G01370.1	mTERF	PREDICTED: uncharacterized protein LOC104882482 [Vitis vinifera]
HU11G01539.1	mTERF	PREDICTED: uncharacterized protein LOC104900809 isoform X2 [Beta vulgaris subsp. vulgaris]
Novel01313_2	mTERF	--	PREDICTED: uncharacterized protein LOC104647140 [Solanum lycopersicum]
Novel01314_0	mTERF	--	PREDICTED: uncharacterized protein LOC104904276 [Beta vulgaris subsp. vulgaris]>gi|870848070|gb|KMT00359.1| hypothetical protein BVRB_9g216680 [Beta vulgaris subsp. vulgaris]
Novel01498	mTERF	--	PREDICTED: uncharacterized protein LOC104898171 [Beta vulgaris subsp. vulgaris]>gi|870854802|gb|KMT06550.1| hypothetical protein BVRB_7g157220 [Beta vulgaris subsp. vulgaris]
Novel01668_1	mTERF	--	PREDICTED: uncharacterized protein LOC104898171 [Beta vulgaris subsp. vulgaris]>gi|870854802|gb|KMT06550.1| hypothetical protein BVRB_7g157220 [Beta vulgaris subsp. vulgaris]
Novel01669_0	mTERF	--	PREDICTED: uncharacterized protein LOC104898171 [Beta vulgaris subsp. vulgaris]>gi|870854802|gb|KMT06550.1| hypothetical protein BVRB_7g157220 [Beta vulgaris subsp. vulgaris]
Novel02432_0	mTERF	--	PREDICTED: uncharacterized protein LOC104894122 [Beta vulgaris subsp. vulgaris]>gi|870858941|gb|KMT10405.1| hypothetical protein BVRBg115340 [Beta vulgaris subsp. vulgaris]
HU01G00040.1	MYB	PREDICTED: myb-related protein 308 [Beta vulgaris subsp. vulgaris]
HU01G00182.1	MYB	hypothetical protein BVRB_9g223840 [Beta vulgaris subsp. vulgaris]
HU01G00294.1	MYB	PREDICTED: protein RADIALIS-like 3 [Beta vulgaris subsp. vulgaris]
HU01G00299.1	MYB	PREDICTED: protein RADIALIS-like 2 [Beta vulgaris subsp. vulgaris]
HU01G00311.1	MYB	hypothetical protein SOVF_064930 isoform B [Spinacia oleracea]
HU01G00760.1	MYB	hypothetical protein SOVF_008020 [Spinacia oleracea]
HU01G00820.1	MYB	PREDICTED: transcription factor MYB1R1 [Beta vulgaris subsp. vulgaris]
HU01G01147.1	MYB	PREDICTED: myb protein-like [Beta vulgaris subsp. vulgaris]
HU01G01237.1	MYB	hypothetical protein CISIN_1g039708mg [Citrus sinensis]
HU01G01376.1	MYB	PREDICTED: transcriptional adapter ADA2-like isoform X1 [Beta vulgaris subsp. vulgaris]
HU01G01545.1	MYB	PREDICTED: SWI/SNF complex subunit SWI3B [Beta vulgaris subsp. vulgaris]
HU01G01556.1	MYB	PREDICTED: myb-related protein 315 [Beta vulgaris subsp. vulgaris]
HU01G01712.1	MYB	PREDICTED: myb-like protein A [Beta vulgaris subsp. vulgaris]
HU01G01851.1	MYB	DNA-binding bromodomain-containing protein, putative isoform 1 [Theobroma cacao]
HU01G02062.1	MYB	PREDICTED: snRNA-activating protein complex subunit 4 [Beta vulgaris subsp. vulgaris]
HU01G02416.1	MYB	PREDICTED: myb-related protein 306 [Beta vulgaris subsp. vulgaris]
HU01G02470.1	MYB	transcription factor MYB1R1-like [Malus domestica]
HU01G02535.1	MYB	PREDICTED: transcription factor MYB98-like [Beta vulgaris subsp. vulgaris]
HU01G02568.1	MYB	PREDICTED: transcription factor MYB86-like [Beta vulgaris subsp. vulgaris]
HU01G02733.1	MYB	PREDICTED: myb-related protein Myb4 [Beta vulgaris subsp. vulgaris]
HU01G02757.1	MYB	hypothetical protein BVRBg121510 [Beta vulgaris subsp. vulgaris]
HU02G00255.1	MYB	hypothetical protein SOVF_094630 [Spinacia oleracea]
HU02G00307.1	MYB	hypothetical protein SOVF_036300 isoform B [Spinacia oleracea]
HU02G00344.1	MYB	PREDICTED: transcription factor MYB28-like [Beta vulgaris subsp. vulgaris]
HU02G00537.1	MYB	PREDICTED: uncharacterized protein LOC104899762 isoform X2 [Beta vulgaris subsp. vulgaris]
HU02G01175.1	MYB	hypothetical protein BVRB_1g014550 [Beta vulgaris subsp. vulgaris]
HU02G01484.1	MYB	hypothetical protein SOVF_186320 [Spinacia oleracea]
HU02G01629.1	MYB	hypothetical protein SOVF_093710 [Spinacia oleracea]
HU02G01738.1	MYB	PREDICTED: protein REVEILLE 6-like isoform X1 [Beta vulgaris subsp. vulgaris]
HU02G01803.1	MYB	PREDICTED: myb-related protein 306-like [Beta vulgaris subsp. vulgaris]
HU02G01804.1	MYB	PREDICTED: transcription factor LAF1-like [Beta vulgaris subsp. vulgaris]
HU02G02742.1	MYB	PREDICTED: transcription factor DIVARICATA-like [Prunus mume]
HU02G02792.1	MYB	PREDICTED: transcription factor RAX2-like [Citrus sinensis]
HU02G02937.1	MYB	PREDICTED: transcription factor RAX1-like [Beta vulgaris subsp. vulgaris]
HU02G03077.1	MYB	PREDICTED: protein RADIALIS-like 3 isoform X1 [Phoenix dactylifera]
HU02G03349.1	MYB	PREDICTED: myb-related protein Myb4-like [Beta vulgaris subsp. vulgaris]
HU03G00118.1	MYB	hypothetical protein SOVF_043370 [Spinacia oleracea]
HU03G00119.1	MYB	PREDICTED: protein RADIALIS-like 4 [Prunus mume]
HU03G00234.1	MYB	hypothetical protein BVRB_9g223840 [Beta vulgaris subsp. vulgaris]
HU03G00391.1	MYB	PREDICTED: myb-related protein 308 [Beta vulgaris subsp. vulgaris]
HU03G00868.1	MYB	PREDICTED: transcription factor DIVARICATA [Beta vulgaris subsp. vulgaris]
HU03G00993.1	MYB	PREDICTED: transcription repressor MYB6-like [Beta vulgaris subsp. vulgaris]
HU03G01194.1	MYB	PREDICTED: protein ALWAYS EARLY 2-like isoform X2 [Beta vulgaris subsp. vulgaris]
HU03G01421.1	MYB	hypothetical protein SOVF_070050, partial [Spinacia oleracea]
HU03G01425.1	MYB	PREDICTED: cell division cycle 5-like protein [Beta vulgaris subsp. vulgaris]
HU03G01576.1	MYB	PREDICTED: transcription factor GAMYB-like [Beta vulgaris subsp. vulgaris]
HU03G01646.1	MYB	PREDICTED: transcription factor MYB86-like [Beta vulgaris subsp. vulgaris]
HU03G01722.1	MYB	PREDICTED: transcription factor MYB34-like [Citrus sinensis]
HU03G01725.1	MYB	PREDICTED: transcription factor MYB1R1 [Beta vulgaris subsp. vulgaris]
HU03G02345.1	MYB	PREDICTED: transcription factor DIVARICATA [Beta vulgaris subsp. vulgaris]
HU03G02387.1	MYB	PREDICTED: transcription factor MYB23 [Beta vulgaris subsp. vulgaris]
HU03G02636.1	MYB	hypothetical protein SOVF_162020 [Spinacia oleracea]
HU03G02696.1	MYB	PREDICTED: transcription factor RAX1-like [Beta vulgaris subsp. vulgaris]
HU04G00092.1	MYB	hypothetical protein SOVF_095660 [Spinacia oleracea]
HU04G00166.1	MYB	PREDICTED: uncharacterized protein LOC104892321 [Beta vulgaris subsp. vulgaris]
HU04G00255.1	MYB	PREDICTED: transcription factor MYB21-like [Pyrus x bretschneideri]
HU04G00540.1	MYB	PREDICTED: transcription factor MYB39 [Beta vulgaris subsp. vulgaris]
HU04G00639.1	MYB	PREDICTED: uncharacterized protein LOC105774421 [Gossypium raimondii]
HU04G00912.1	MYB	PREDICTED: myb-related protein 306 isoform X2 [Beta vulgaris subsp. vulgaris]
HU04G01397.1	MYB	PREDICTED: transcription factor DIVARICATA [Beta vulgaris subsp. vulgaris]
HU04G01688.1	MYB	PREDICTED: transcription factor MYB108-like [Beta vulgaris subsp. vulgaris]
HU04G01695.1	MYB	PREDICTED: transcription factor MYB108-like [Beta vulgaris subsp. vulgaris]
HU04G01703.1	MYB	PREDICTED: transcription factor MYB108-like [Beta vulgaris subsp. vulgaris]
HU04G01710.1	MYB	PREDICTED: transcription factor MYB108-like [Beta vulgaris subsp. vulgaris]
HU04G01781.1	MYB	PREDICTED: uncharacterized protein LOC104888156 [Beta vulgaris subsp. vulgaris]
HU04G01827.1	MYB	PREDICTED: myb-related protein Myb4 [Beta vulgaris subsp. vulgaris]
HU04G02069.1	MYB	PREDICTED: transcription factor MYB86-like [Beta vulgaris subsp. vulgaris]
HU04G02097.1	MYB	PREDICTED: transcription factor MYB98-like [Beta vulgaris subsp. vulgaris]
HU04G02165.1	MYB	PREDICTED: transcription factor MYB1R1-like [Beta vulgaris subsp. vulgaris]
HU04G02172.1	MYB	PREDICTED: myb-related protein 315 isoform X2 [Vitis vinifera]
HU04G02219.1	MYB	PREDICTED: myb-related protein 306 [Beta vulgaris subsp. vulgaris]
HU05G00142.1	MYB	PREDICTED: SWI/SNF complex subunit SWI3A isoform X2 [Beta vulgaris subsp. vulgaris]
HU05G00205.1	MYB	PREDICTED: transcription factor MYB39 [Beta vulgaris subsp. vulgaris]
HU05G00405.1	MYB	PREDICTED: transcription factor MYB1R1 [Beta vulgaris subsp. vulgaris]
HU05G00510.1	MYB	PREDICTED: protein ODORANT1-like [Beta vulgaris subsp. vulgaris]
HU05G00846.1	MYB	PREDICTED: myb-like protein Q [Beta vulgaris subsp. vulgaris]
HU05G00859.1	MYB	hypothetical protein SOVF_162020 [Spinacia oleracea]
HU05G00874.1	MYB	PREDICTED: myb-related protein B [Beta vulgaris subsp. vulgaris]
HU05G01190.1	MYB	hypothetical protein SOVF_112750 [Spinacia oleracea]
HU05G01435.1	MYB	PREDICTED: myb protein-like [Beta vulgaris subsp. vulgaris]
HU05G01496.1	MYB	hypothetical protein SOVF_063320 [Spinacia oleracea]
HU05G01522.1	MYB	PREDICTED: uncharacterized protein LOC104903953 [Beta vulgaris subsp. vulgaris]
HU05G01655.1	MYB	PREDICTED: transcription factor DIVARICATA-like [Beta vulgaris subsp. vulgaris]
HU05G01750.1	MYB	PREDICTED: transcription repressor MYB6-like [Beta vulgaris subsp. vulgaris]
HU05G01751.1	MYB	PREDICTED: transcription repressor MYB6-like [Beta vulgaris subsp. vulgaris]
HU05G01773.1	MYB	PREDICTED: transcription factor MYB82 [Beta vulgaris subsp. vulgaris]
HU05G01850.1	MYB	PREDICTED: transcription factor MYB39-like [Beta vulgaris subsp. vulgaris]
HU05G01939.1	MYB	hypothetical protein SOVF_127650 [Spinacia oleracea]
HU05G02018.1	MYB	PREDICTED: transcription factor RAX3 [Beta vulgaris subsp. vulgaris]
HU05G02030.1	MYB	hypothetical protein SOVF_127700 [Spinacia oleracea]
HU05G02088.1	MYB	hypothetical protein SOVF_127700 [Spinacia oleracea]
HU06G00027.1	MYB	PREDICTED: transcription factor RAX3 [Beta vulgaris subsp. vulgaris]
HU06G00045.1	MYB	PREDICTED: protein RADIALIS-like 1 [Beta vulgaris subsp. vulgaris]
HU06G00401.1	MYB	hypothetical protein SOVF_127650 [Spinacia oleracea]
HU06G00492.1	MYB	PREDICTED: transcription factor DIVARICATA-like [Beta vulgaris subsp. vulgaris]
HU06G00505.1	MYB	hypothetical protein SOVF_002270 isoform A [Spinacia oleracea]
HU06G00609.1	MYB	PREDICTED: transcription factor MYB82 [Beta vulgaris subsp. vulgaris]
HU06G00791.1	MYB	PREDICTED: transcription factor MYB39-like [Beta vulgaris subsp. vulgaris]
HU06G01121.1	MYB	hypothetical protein SOVF_108350 [Spinacia oleracea]
HU06G01167.1	MYB	hypothetical protein SOVF_112750 [Spinacia oleracea]
HU06G01182.1	MYB	PREDICTED: probable serine/threonine-protein kinase DDB_G0276461 [Beta vulgaris subsp. vulgaris]
HU06G01206.1	MYB	PREDICTED: transcription factor DIVARICATA-like [Musa acuminata subsp. malaccensis]
HU06G01234.1	MYB	PREDICTED: transcription factor DIVARICATA-like [Musa acuminata subsp. malaccensis]
HU06G01325.1	MYB	PREDICTED: myb-related protein 315 [Vitis vinifera]
HU06G01932.1	MYB	PREDICTED: transcription factor MYB108-like [Beta vulgaris subsp. vulgaris]
HU06G02253.1	MYB	PREDICTED: transcription repressor MYB6-like [Beta vulgaris subsp. vulgaris]
HU06G02289.1	MYB	PREDICTED: myb-related protein 3R-1-like [Beta vulgaris subsp. vulgaris]
HU06G02302.1	MYB	PREDICTED: myb-related protein Myb4-like [Beta vulgaris subsp. vulgaris]
HU06G02412.1	MYB	PREDICTED: transcription factor LAF1-like [Beta vulgaris subsp. vulgaris]
HU06G02498.1	MYB	PREDICTED: transcription factor LAF1-like [Beta vulgaris subsp. vulgaris]
HU06G02499.1	MYB	PREDICTED: transcription factor LAF1-like [Beta vulgaris subsp. vulgaris]
HU06G02559.1	MYB	PREDICTED: protein REVEILLE 6-like isoform X1 [Beta vulgaris subsp. vulgaris]
HU06G02603.1	MYB	hypothetical protein POPTR_0012s01420g [Populus trichocarpa]
HU07G00033.1	MYB	hypothetical protein SOVF_146430 isoform A [Spinacia oleracea]
HU07G00119.1	MYB	PREDICTED: myb-related protein 308-like [Beta vulgaris subsp. vulgaris]
HU07G00151.1	MYB	PREDICTED: myb-related protein 308-like [Beta vulgaris subsp. vulgaris]
HU07G00198.1	MYB	hypothetical protein SOVF_161680 isoform B [Spinacia oleracea]
HU07G00217.1	MYB	PREDICTED: myb-related protein 308-like [Beta vulgaris subsp. vulgaris]
HU07G00245.1	MYB	PREDICTED: transcription repressor MYB6-like [Beta vulgaris subsp. vulgaris]
HU07G00824.1	MYB	PREDICTED: uncharacterized protein LOC104905510 [Beta vulgaris subsp. vulgaris]
HU07G00858.1	MYB	PREDICTED: SWI/SNF complex subunit SWI3C isoform X2 [Beta vulgaris subsp. vulgaris]
HU07G01004.1	MYB	MYB transcription factor [Mirabilis jalapa]
HU07G01146.1	MYB	PREDICTED: transcription factor LAF1-like [Beta vulgaris subsp. vulgaris]
HU07G01254.1	MYB	PREDICTED: telomere repeat-binding factor 1-like [Beta vulgaris subsp. vulgaris]
HU07G01529.1	MYB	hypothetical protein SOVF_143000 [Spinacia oleracea]
HU07G02179.1	MYB	hypothetical protein PRUPE_ppa018123mg [Prunus persica]
HU07G02187.1	MYB	hypothetical protein SOVF_093710 [Spinacia oleracea]
HU07G02311.1	MYB	hypothetical protein SOVF_186320 [Spinacia oleracea]
HU08G00427.1	MYB	PREDICTED: myb-related protein 315 [Beta vulgaris subsp. vulgaris]
HU08G00677.1	MYB	PREDICTED: transcription factor MYB108-like [Beta vulgaris subsp. vulgaris]
HU08G01009.1	MYB	PREDICTED: protein REVEILLE 2 isoform X1 [Beta vulgaris subsp. vulgaris]
HU08G01038.1	MYB	PREDICTED: transcription repressor MYB6-like [Beta vulgaris subsp. vulgaris]
HU08G01057.1	MYB	PREDICTED: myb-related protein Myb4-like [Jatropha curcas]
HU08G01197.1	MYB	PREDICTED: transcription factor MYB86-like [Beta vulgaris subsp. vulgaris]
HU08G01287.1	MYB	hypothetical protein BVRBg074370 [Beta vulgaris subsp. vulgaris]
HU08G01315.1	MYB	PREDICTED: uncharacterized protein LOC104890194 [Beta vulgaris subsp. vulgaris]
HU08G01429.1	MYB	PREDICTED: transcription factor MYB86 [Beta vulgaris subsp. vulgaris]
HU08G01550.1	MYB	Myb domain protein 113, putative [Theobroma cacao]
HU08G02087.1	MYB	PREDICTED: protein ODORANT1-like [Beta vulgaris subsp. vulgaris]
HU08G02301.1	MYB	PREDICTED: transcriptional adapter ADA2b [Beta vulgaris subsp. vulgaris]
HU09G00330.1	MYB	PREDICTED: protein ODORANT1 [Beta vulgaris subsp. vulgaris]
HU09G00364.1	MYB	hypothetical protein SOVF_183450 [Spinacia oleracea]
HU09G00532.1	MYB	PREDICTED: protein ALWAYS EARLY 3 isoform X1 [Beta vulgaris subsp. vulgaris]
HU09G00604.1	MYB	Myb domain protein 79 isoform 1 [Theobroma cacao]
HU09G00809.1	MYB	hypothetical protein BVRB_7g179580 isoform B [Beta vulgaris subsp. vulgaris]
HU09G00840.1	MYB	PREDICTED: myb-related protein Myb4-like [Camelina sativa]
HU09G01224.1	MYB	PREDICTED: transcription factor DIVARICATA-like [Beta vulgaris subsp. vulgaris]
HU09G01229.1	MYB	PREDICTED: transcription factor DIVARICATA-like [Beta vulgaris subsp. vulgaris]
HU09G01284.1	MYB	hypothetical protein SOVF_186320 [Spinacia oleracea]
HU09G01318.1	MYB	PREDICTED: myb-related protein 3R-1-like [Beta vulgaris subsp. vulgaris]
HU09G01395.1	MYB	PREDICTED: myb-related protein 3R-1-like [Beta vulgaris subsp. vulgaris]
HU09G01487.1	MYB	PREDICTED: myb-like protein J [Nicotiana tomentosiformis]
HU09G01632.1	MYB	PREDICTED: uncharacterized protein LOC104886820 [Beta vulgaris subsp. vulgaris]
HU09G01725.1	MYB	PREDICTED: uncharacterized protein LOC104889245 isoform X3 [Beta vulgaris subsp. vulgaris]
HU09G01818.1	MYB	PREDICTED: telomere repeat-binding factor 1 [Beta vulgaris subsp. vulgaris]
HU10G00276.1	MYB	PREDICTED: transcription factor MYB1R1 [Beta vulgaris subsp. vulgaris]
HU10G00328.1	MYB	hypothetical protein SOVF_036300 isoform B [Spinacia oleracea]
HU10G00373.1	MYB	PREDICTED: transcription factor MYB28-like [Beta vulgaris subsp. vulgaris]
HU10G00513.1	MYB	hypothetical protein BVRB_1g022230 [Beta vulgaris subsp. vulgaris]
HU10G00623.1	MYB	hypothetical protein SOVF_183450 [Spinacia oleracea]
HU10G00919.1	MYB	PREDICTED: telomere repeat-binding factor 1 [Beta vulgaris subsp. vulgaris]
HU10G00980.1	MYB	hypothetical protein SOVF_032710 [Spinacia oleracea]
HU10G01804.1	MYB	PREDICTED: transcription factor MYB34-like [Cucumis melo]
HU10G01806.1	MYB	PREDICTED: transcription factor MYB39 [Nelumbo nucifera]
HU10G01810.1	MYB	PREDICTED: protein ODORANT1-like [Beta vulgaris subsp. vulgaris]
HU10G01811.1	MYB	PREDICTED: transcription factor MYB39 [Nelumbo nucifera]
HU11G00210.1	MYB	PREDICTED: transcription factor RAX2 [Beta vulgaris subsp. vulgaris]
HU11G00323.1	MYB	hypothetical protein SOVF_216750, partial [Spinacia oleracea]
HU11G00337.1	MYB	PREDICTED: transcription factor MYB23 [Beta vulgaris subsp. vulgaris]
HU11G00493.1	MYB	hypothetical protein SOVF_071520 isoform A [Spinacia oleracea]
HU11G00517.1	MYB	PREDICTED: transcription factor RAX2-like [Citrus sinensis]
HU11G00576.1	MYB	hypothetical protein SOVF_162020 [Spinacia oleracea]
HU11G00902.1	MYB	PREDICTED: dnaJ homolog subfamily C member 2 [Eucalyptus grandis]
HU11G01047.1	MYB	PREDICTED: myb-related protein 305-like [Beta vulgaris subsp. vulgaris]
HU11G01126.1	MYB	PREDICTED: transcription factor LAF1-like [Beta vulgaris subsp. vulgaris]
HU11G01133.1	MYB	PREDICTED: transcription factor LAF1-like [Beta vulgaris subsp. vulgaris]
HU11G01561.1	MYB	hypothetical protein SOVF_126040 [Spinacia oleracea]
HU11G01582.1	MYB	PREDICTED: myb-related protein 308-like [Beta vulgaris subsp. vulgaris]
HU11G01590.1	MYB	hypothetical protein PHAVU_009G259600g [Phaseolus vulgaris]
HU11G01642.1	MYB	PREDICTED: myb-related protein 308-like [Beta vulgaris subsp. vulgaris]
HU11G01751.1	MYB	hypothetical protein SOVF_146430 isoform A [Spinacia oleracea]
HU11G01815.1	MYB	PREDICTED: myb-related protein Myb4 [Beta vulgaris subsp. vulgaris]
HU11G01953.1	MYB	PREDICTED: transcription factor WER [Beta vulgaris subsp. vulgaris]
Novel00475_2	MYB	--
Novel00632_2	MYB	--	PREDICTED: putative Myb family transcription factor At1g14600 [Beta vulgaris subsp. vulgaris]>gi|870855313|gb|KMT07046.1| hypothetical protein BVRB_6g153750 [Beta vulgaris subsp. vulgaris]
HU01G00060.1	NAC	PREDICTED: NAC domain-containing protein 86-like [Beta vulgaris subsp. vulgaris]
HU01G00420.1	NAC	hypothetical protein SOVF_133980 [Spinacia oleracea]
HU01G01336.1	NAC	PREDICTED: protein CUP-SHAPED COTYLEDON 1 [Beta vulgaris subsp. vulgaris]
HU01G01551.1	NAC	PREDICTED: protein CUP-SHAPED COTYLEDON 3 [Beta vulgaris subsp. vulgaris]
HU01G01910.1	NAC	putative NAC transcription factor [Suaeda liaotungensis]
HU01G01912.1	NAC	PREDICTED: NAC transcription factor 25 [Amborella trichopoda]
HU01G02030.1	NAC	PREDICTED: NAC domain-containing protein 76-like [Beta vulgaris subsp. vulgaris]
HU01G02105.1	NAC	PREDICTED: protein CUP-SHAPED COTYLEDON 1 [Beta vulgaris subsp. vulgaris]
HU01G02216.1	NAC	PREDICTED: NAC transcription factor 29 [Fragaria vesca subsp. vesca]
HU01G02396.1	NAC	PREDICTED: NAC domain-containing protein 100 [Beta vulgaris subsp. vulgaris]
HU01G02747.1	NAC	PREDICTED: protein CUP-SHAPED COTYLEDON 3-like [Beta vulgaris subsp. vulgaris]
HU02G00016.1	NAC	hypothetical protein SOVF_017620 [Spinacia oleracea]
HU02G00325.1	NAC	PREDICTED: putative NAC domain-containing protein 94 [Beta vulgaris subsp. vulgaris]
HU02G00350.1	NAC	hypothetical protein SOVF_029270 [Spinacia oleracea]
HU02G00505.1	NAC	hypothetical protein SOVF_042010, partial [Spinacia oleracea]
HU02G01957.1	NAC	NAC domain-containing protein 7 [Glycine soja]
HU02G02419.1	NAC	hypothetical protein SOVF_184590 isoform B [Spinacia oleracea]
HU02G03060.1	NAC	PREDICTED: protein CUP-SHAPED COTYLEDON 1 [Beta vulgaris subsp. vulgaris]
HU03G00363.1	NAC	PREDICTED: NAC domain-containing protein 86-like [Beta vulgaris subsp. vulgaris]
HU03G00770.1	NAC	PREDICTED: NAC transcription factor NAM-B2-like [Beta vulgaris subsp. vulgaris]
HU03G00832.1	NAC	hypothetical protein SOVF_028340 [Spinacia oleracea]
HU03G00963.1	NAC	PREDICTED: NAC domain-containing protein 86-like [Beta vulgaris subsp. vulgaris]
HU03G00965.1	NAC	hypothetical protein SOVF_077990 [Spinacia oleracea]
HU03G01381.1	NAC	PREDICTED: NAC domain-containing protein 2-like [Beta vulgaris subsp. vulgaris]
HU03G01415.1	NAC	PREDICTED: NAC domain-containing protein 78-like [Beta vulgaris subsp. vulgaris]
HU03G01417.1	NAC	hypothetical protein SOVF_070070 [Spinacia oleracea]
HU03G01419.1	NAC	PREDICTED: NAC domain-containing protein 78-like [Beta vulgaris subsp. vulgaris]
HU03G01928.1	NAC	PREDICTED: NAC domain-containing protein 8-like [Beta vulgaris subsp. vulgaris]
HU03G01999.1	NAC	PREDICTED: protein FEZ-like [Populus euphratica]
HU03G02275.1	NAC	PREDICTED: protein BEARSKIN1 [Beta vulgaris subsp. vulgaris]
HU03G02380.1	NAC	PREDICTED: NAC transcription factor 25-like [Citrus sinensis]
HU03G02704.1	NAC	PREDICTED: probable nuclear hormone receptor HR38 isoform X1 [Beta vulgaris subsp. vulgaris]
HU04G00086.1	NAC	PREDICTED: NADH dehydrogenase (ubiquinone) complex I, assembly factor 6 [Beta vulgaris subsp. vulgaris]
HU04G00486.1	NAC	putative NAC transcription factor [Suaeda liaotungensis]
HU04G01001.1	NAC	PREDICTED: protein CUP-SHAPED COTYLEDON 3-like [Beta vulgaris subsp. vulgaris]
HU04G01141.1	NAC	PREDICTED: NAC domain-containing protein 76-like [Beta vulgaris subsp. vulgaris]
HU04G01162.1	NAC	PREDICTED: NAC domain-containing protein 21/22-like isoform X1 [Beta vulgaris subsp. vulgaris]
HU04G01575.1	NAC	PREDICTED: NAC domain-containing protein 100 [Beta vulgaris subsp. vulgaris]
HU04G01653.1	NAC	hypothetical protein SOVF_023520 [Spinacia oleracea]
HU04G01686.1	NAC	hypothetical protein SOVF_023520 [Spinacia oleracea]
HU04G01838.1	NAC	PREDICTED: protein CUP-SHAPED COTYLEDON 3-like [Beta vulgaris subsp. vulgaris]
HU05G00302.1	NAC	putative NAC transcription factor [Suaeda liaotungensis]
HU05G00497.1	NAC	PREDICTED: NAC domain-containing protein 7-like isoform X1 [Beta vulgaris subsp. vulgaris]
HU05G00603.1	NAC	PREDICTED: protein CUP-SHAPED COTYLEDON 1 [Beta vulgaris subsp. vulgaris]
HU05G00958.1	NAC	PREDICTED: protein CUP-SHAPED COTYLEDON 1 [Beta vulgaris subsp. vulgaris]
HU05G01179.1	NAC	PREDICTED: NAC domain-containing protein 100-like [Beta vulgaris subsp. vulgaris]
HU05G01191.1	NAC	hypothetical protein SOVF_184590 isoform B [Spinacia oleracea]
HU05G02103.1	NAC	PREDICTED: NAC domain-containing protein 7 isoform X2 [Vitis vinifera]
HU06G00112.1	NAC	PREDICTED: NAC domain-containing protein 7 isoform X1 [Vitis vinifera]
HU06G01181.1	NAC	PREDICTED: NAC domain-containing protein 100-like [Nelumbo nucifera]
HU06G01400.1	NAC	PREDICTED: NAC domain-containing protein 8-like [Beta vulgaris subsp. vulgaris]
HU06G01682.1	NAC	hypothetical protein BVRB_2g046230 [Beta vulgaris subsp. vulgaris]
HU07G00181.1	NAC	PREDICTED: NAC domain-containing protein 43 [Beta vulgaris subsp. vulgaris]
HU07G00186.1	NAC	PREDICTED: NAC domain-containing protein 43 [Beta vulgaris subsp. vulgaris]
HU07G00263.1	NAC	PREDICTED: NAC domain-containing protein 76 [Beta vulgaris subsp. vulgaris]
HU07G00854.1	NAC	NAC domain-containing protein 2 [Morus notabilis]
HU07G02058.1	NAC	PREDICTED: NAC domain-containing protein 90-like [Jatropha curcas]
HU08G00445.1	NAC	PREDICTED: NAC domain-containing protein 72 [Beta vulgaris subsp. vulgaris]
HU08G00521.1	NAC	PREDICTED: protein CUP-SHAPED COTYLEDON 1 [Beta vulgaris subsp. vulgaris]
HU08G00888.1	NAC	PREDICTED: NAC domain-containing protein 2 [Beta vulgaris subsp. vulgaris]
HU08G01013.1	NAC	PREDICTED: NAC domain-containing protein 86-like [Beta vulgaris subsp. vulgaris]
HU08G01016.1	NAC	hypothetical protein SOVF_077990 [Spinacia oleracea]
HU08G01430.1	NAC	PREDICTED: NAC domain-containing protein 78-like [Beta vulgaris subsp. vulgaris]
HU08G02126.1	NAC	PREDICTED: NAC transcription factor 25-like [Beta vulgaris subsp. vulgaris]
HU08G02135.1	NAC	PREDICTED: NAC transcription factor 25-like [Beta vulgaris subsp. vulgaris]
HU08G02199.1	NAC	PREDICTED: NAC domain-containing protein 8 [Beta vulgaris subsp. vulgaris]
HU09G00056.1	NAC	NAC transcription factor [Suaeda liaotungensis]
HU09G00230.1	NAC	hypothetical protein SOVF_068500 isoform A [Spinacia oleracea]
HU09G00237.1	NAC	PREDICTED: NAC domain-containing protein 90-like [Jatropha curcas]
HU09G00238.1	NAC	PREDICTED: NAC domain-containing protein 90-like [Jatropha curcas]
HU09G01011.1	NAC	hypothetical protein SOVF_115210 [Spinacia oleracea]
HU09G01017.1	NAC	hypothetical protein SOVF_115210 [Spinacia oleracea]
HU09G01575.1	NAC	PREDICTED: protein CUP-SHAPED COTYLEDON 1 [Beta vulgaris subsp. vulgaris]
HU10G00023.1	NAC	hypothetical protein SOVF_017620 [Spinacia oleracea]
HU10G00380.1	NAC	hypothetical protein SOVF_029270 [Spinacia oleracea]
HU10G00564.1	NAC	hypothetical protein SOVF_042010, partial [Spinacia oleracea]
HU10G01741.1	NAC	PREDICTED: NAC transcription factor 25-like [Beta vulgaris subsp. vulgaris]
HU11G00300.1	NAC	PREDICTED: NAC domain-containing protein 74-like [Beta vulgaris subsp. vulgaris]
HU11G01180.1	NAC	PREDICTED: NAC domain-containing protein 2-like [Nicotiana sylvestris]
HU11G01542.1	NAC	PREDICTED: NAC domain-containing protein 76 [Beta vulgaris subsp. vulgaris]
HU11G01605.1	NAC	PREDICTED: NAC domain-containing protein 43 [Beta vulgaris subsp. vulgaris]
Novel02627_1	NAC	--	PREDICTED: NAC domain-containing protein 8 [Beta vulgaris subsp. vulgaris]
Novel03090_2	NAC	--	PREDICTED: NAC domain-containing protein 8 [Beta vulgaris subsp. vulgaris]>gi|870844408|gb|KMS97388.1| hypothetical protein BVRB_6g155570 [Beta vulgaris subsp. vulgaris]
HU01G00745.1	OFP	PREDICTED: transcription repressor OFP14 [Beta vulgaris subsp. vulgaris]
HU01G02634.1	OFP	PREDICTED: transcription repressor OFP12-like [Beta vulgaris subsp. vulgaris]
HU02G02511.1	OFP	PREDICTED: transcription repressor OFP13 [Beta vulgaris subsp. vulgaris]
HU02G02512.1	OFP	PREDICTED: transcription repressor OFP6 [Beta vulgaris subsp. vulgaris]
HU03G00644.1	OFP	PREDICTED: transcription repressor OFP14 [Beta vulgaris subsp. vulgaris]
HU03G00759.1	OFP	PREDICTED: transcription repressor OFP14 [Beta vulgaris subsp. vulgaris]
HU03G00871.1	OFP	PREDICTED: transcription repressor OFP13 [Beta vulgaris subsp. vulgaris]
HU03G02857.1	OFP	hypothetical protein BVRB_8g196310 [Beta vulgaris subsp. vulgaris]
HU04G01655.1	OFP	hypothetical protein SOVF_087840 [Spinacia oleracea]
HU04G01684.1	OFP	hypothetical protein SOVF_087840 [Spinacia oleracea]
HU04G01994.1	OFP	PREDICTED: transcription repressor OFP12-like [Beta vulgaris subsp. vulgaris]
HU05G02252.1	OFP	PREDICTED: transcription repressor OFP7 [Beta vulgaris subsp. vulgaris]
HU06G02043.1	OFP	PREDICTED: transcription repressor OFP11 [Vitis vinifera]
HU07G02078.1	OFP	PREDICTED: transcription repressor OFP6 [Vitis vinifera]
HU08G00922.1	OFP	conserved hypothetical protein [Ricinus communis]
HU08G01905.1	OFP	PREDICTED: transcription repressor OFP5 [Beta vulgaris subsp. vulgaris]
HU08G01924.1	OFP	hypothetical protein BVRB_8g185410 [Beta vulgaris subsp. vulgaris]
HU09G01055.1	OFP	hypothetical protein SOVF_054310 [Spinacia oleracea]
HU09G01111.1	OFP	hypothetical protein SOVF_168210 [Spinacia oleracea]
HU10G02002.1	OFP	hypothetical protein BVRB_8g185410 [Beta vulgaris subsp. vulgaris]
HU11G00481.1	OFP	hypothetical protein POPTR_0018s08740g [Populus trichocarpa]
HU01G00257.1	Orphans	PREDICTED: B-box zinc finger protein 20 isoform X2 [Beta vulgaris subsp. vulgaris]
HU01G01378.1	Orphans	PREDICTED: histidine kinase 2 [Beta vulgaris subsp. vulgaris]
HU01G01872.1	Orphans	PREDICTED: B-box zinc finger protein 32 [Beta vulgaris subsp. vulgaris]
HU01G02476.1	Orphans	PREDICTED: two-component response regulator ARR6-like isoform X2 [Beta vulgaris subsp. vulgaris]
HU01G02684.1	Orphans	hypothetical protein SOVF_155500 [Spinacia oleracea]
HU01G02769.1	Orphans	PREDICTED: histidine kinase CKI1 [Beta vulgaris subsp. vulgaris]
HU02G00012.1	Orphans	B-box type zinc finger protein with CCT domain, putative isoform 1 [Theobroma cacao]
HU02G00047.1	Orphans	PREDICTED: histidine kinase 3 [Beta vulgaris subsp. vulgaris]
HU02G00258.1	Orphans	PREDICTED: paired amphipathic helix protein Sin3-like 3 isoform X2 [Beta vulgaris subsp. vulgaris]
HU02G00263.1	Orphans	hypothetical protein SOVF_150780 isoform B [Spinacia oleracea]
HU02G00626.1	Orphans	PREDICTED: B-box zinc finger protein 32 [Beta vulgaris subsp. vulgaris]
HU02G01458.1	Orphans	PREDICTED: two-component response regulator-like APRR1 [Beta vulgaris subsp. vulgaris]
HU02G02025.1	Orphans	PREDICTED: ethylene receptor 2 [Beta vulgaris subsp. vulgaris]
HU02G02309.1	Orphans	PREDICTED: zinc finger protein CONSTANS-LIKE 14-like isoform X1 [Beta vulgaris subsp. vulgaris]
HU02G03169.1	Orphans	PREDICTED: B-box zinc finger protein 24 [Beta vulgaris subsp. vulgaris]
HU02G03306.1	Orphans	hypothetical protein SOVF_058330 [Spinacia oleracea]
HU03G00153.1	Orphans	PREDICTED: B-box zinc finger protein 20 isoform X1 [Beta vulgaris subsp. vulgaris]
HU03G00171.1	Orphans	PREDICTED: B-box zinc finger protein 19 [Vitis vinifera]
HU03G02031.1	Orphans	PREDICTED: zinc finger protein CONSTANS-LIKE 4-like [Populus euphratica]
HU03G02404.1	Orphans	PREDICTED: two-component response regulator ARR10-like [Beta vulgaris subsp. vulgaris]
HU04G00234.1	Orphans	hypothetical protein SOVF_117430 isoform A [Spinacia oleracea]
HU04G00841.1	Orphans	PREDICTED: two-component response regulator ARR6-like isoform X2 [Beta vulgaris subsp. vulgaris]
HU04G01078.1	Orphans	PREDICTED: B-box zinc finger protein 22 [Beta vulgaris subsp. vulgaris]
HU04G01778.1	Orphans	hypothetical protein SOVF_160890 [Spinacia oleracea]
HU04G01860.1	Orphans	PREDICTED: histidine kinase CKI1 [Beta vulgaris subsp. vulgaris]
HU04G02159.1	Orphans	PREDICTED: two-component response regulator ARR6-like isoform X2 [Beta vulgaris subsp. vulgaris]
HU05G00310.1	Orphans	hypothetical protein SOVF_039000 isoform A [Spinacia oleracea]
HU05G01288.1	Orphans	PREDICTED: two-component response regulator ARR9-like [Beta vulgaris subsp. vulgaris]
HU05G01289.1	Orphans	PREDICTED: two-component response regulator ARR9-like [Beta vulgaris subsp. vulgaris]
HU05G01339.1	Orphans	PREDICTED: two-component response regulator ARR17 [Gossypium raimondii]
HU05G01590.1	Orphans	hypothetical protein SOVF_123200 isoform B [Spinacia oleracea]
HU05G01601.1	Orphans	hypothetical protein SOVF_123200 isoform B [Spinacia oleracea]
HU05G01628.1	Orphans	PREDICTED: paired amphipathic helix protein Sin3-like 2 isoform X2 [Beta vulgaris subsp. vulgaris]
HU05G02084.1	Orphans	unnamed protein product [Coffea canephora]
HU05G02096.1	Orphans	PREDICTED: histidine kinase 1 [Beta vulgaris subsp. vulgaris]
HU05G02099.1	Orphans	unnamed protein product [Coffea canephora]
HU05G02128.1	Orphans	PREDICTED: histidine kinase 1 [Beta vulgaris subsp. vulgaris]
HU06G00263.1	Orphans	hypothetical protein SOVF_041660 [Spinacia oleracea]
HU06G00533.1	Orphans	hypothetical protein SOVF_085280 isoform C [Spinacia oleracea]
HU06G00564.1	Orphans	hypothetical protein SOVF_123200 isoform B [Spinacia oleracea]
HU06G00597.1	Orphans	PREDICTED: paired amphipathic helix protein Sin3-like 2 isoform X1 [Beta vulgaris subsp. vulgaris]
HU06G00949.1	Orphans	PREDICTED: two-component response regulator ARR17-like isoform X2 [Tarenaya hassleriana]
HU06G01003.1	Orphans	PREDICTED: two-component response regulator ARR17 [Beta vulgaris subsp. vulgaris]
HU06G01054.1	Orphans	PREDICTED: two-component response regulator ARR9-like [Beta vulgaris subsp. vulgaris]
HU06G01056.1	Orphans	PREDICTED: two-component response regulator ARR9-like [Beta vulgaris subsp. vulgaris]
HU06G01057.1	Orphans	PREDICTED: two-component response regulator ARR9-like [Beta vulgaris subsp. vulgaris]
HU06G01339.1	Orphans	PREDICTED: uncharacterized protein LOC100254358 [Vitis vinifera]
HU06G01458.1	Orphans	PREDICTED: zinc finger protein CONSTANS-LIKE 14-like isoform X1 [Beta vulgaris subsp. vulgaris]
HU06G02151.1	Orphans	PREDICTED: B-box zinc finger protein 24 [Beta vulgaris subsp. vulgaris]
HU06G02260.1	Orphans	hypothetical protein SOVF_058330 [Spinacia oleracea]
HU06G02335.1	Orphans	PREDICTED: ethylene receptor 2 [Beta vulgaris subsp. vulgaris]
HU06G02633.1	Orphans	PREDICTED: zinc finger protein CONSTANS-LIKE 7 [Beta vulgaris subsp. vulgaris]
HU06G02700.1	Orphans	PREDICTED: ethylene receptor 2 [Beta vulgaris subsp. vulgaris]
HU07G00748.1	Orphans	PREDICTED: B-box zinc finger protein 20-like [Beta vulgaris subsp. vulgaris]
HU07G00841.1	Orphans	hypothetical protein SOVF_015030 [Spinacia oleracea]
HU07G01374.1	Orphans	hypothetical protein SOVF_050830 [Spinacia oleracea]
HU07G01491.1	Orphans	PREDICTED: two-component response regulator ARR2-like [Beta vulgaris subsp. vulgaris]
HU07G02325.1	Orphans	PREDICTED: two-component response regulator-like APRR1 [Beta vulgaris subsp. vulgaris]
HU07G02338.1	Orphans	PREDICTED: zinc finger protein CONSTANS-LIKE 7 [Beta vulgaris subsp. vulgaris]
HU08G01061.1	Orphans	hypothetical protein SOVF_170160 [Spinacia oleracea]
HU09G00144.1	Orphans	PREDICTED: zinc finger protein CONSTANS-LIKE 7 [Beta vulgaris subsp. vulgaris]
HU09G00431.1	Orphans	PREDICTED: uncharacterized protein LOC100254358 [Vitis vinifera]
HU09G00782.1	Orphans	PREDICTED: uncharacterized protein LOC104891400 [Beta vulgaris subsp. vulgaris]
HU09G00845.1	Orphans	PREDICTED: zinc finger protein CONSTANS-LIKE 2 [Beta vulgaris subsp. vulgaris]
HU09G00979.1	Orphans	PREDICTED: ethylene receptor [Beta vulgaris subsp. vulgaris]
HU09G01186.1	Orphans	hypothetical protein SOVF_132960 [Spinacia oleracea]
HU10G00019.1	Orphans	PREDICTED: zinc finger protein CONSTANS-LIKE 15 [Beta vulgaris subsp. vulgaris]
HU10G00054.1	Orphans	PREDICTED: histidine kinase 3 [Beta vulgaris subsp. vulgaris]
HU10G00280.1	Orphans	PREDICTED: paired amphipathic helix protein Sin3-like 3 isoform X2 [Beta vulgaris subsp. vulgaris]
HU10G00288.1	Orphans	hypothetical protein SOVF_150780 isoform B [Spinacia oleracea]
HU10G00611.1	Orphans	hypothetical protein SOVF_132960 [Spinacia oleracea]
HU10G00651.1	Orphans	PREDICTED: uncharacterized protein LOC104896648 [Beta vulgaris subsp. vulgaris]
HU10G00881.1	Orphans	PREDICTED: two-component response regulator ARR22-like [Beta vulgaris subsp. vulgaris]
HU10G00888.1	Orphans	PREDICTED: F-box protein At3g58530 isoform X2 [Beta vulgaris subsp. vulgaris]
HU10G01063.1	Orphans	PREDICTED: two-component response regulator ARR22-like [Beta vulgaris subsp. vulgaris]
HU11G00040.1	Orphans	PREDICTED: histidine kinase 5 isoform X2 [Beta vulgaris subsp. vulgaris]
HU11G00939.1	Orphans	PREDICTED: protein DA1-like isoform X1 [Populus euphratica]
HU11G01186.1	Orphans	PREDICTED: two-component response regulator ARR8-like [Beta vulgaris subsp. vulgaris]
HU11G01261.1	Orphans	PREDICTED: B-box zinc finger protein 20-like [Beta vulgaris subsp. vulgaris]
Novel02795_1	Orphans	--	PREDICTED: zinc finger protein CONSTANS-LIKE 7 [Beta vulgaris subsp. vulgaris]>gi|870864965|gb|KMT16032.1| hypothetical protein BVRBg052070 isoform A [Beta vulgaris subsp. vulgaris]
Novel03058_2	Orphans	--	two-component response regulator ARR3-like protein [Medicago truncatula]
Novel03258_0	Orphans	--	PREDICTED: two-component response regulator ARR9 isoform X1 [Beta vulgaris subsp. vulgaris]>gi|870864011|gb|KMT15144.1| hypothetical protein BVRBg062600 isoform B [Beta vulgaris subsp. vulgaris]
HU02G00299.1	PBF-2-like	PREDICTED: single-stranded DNA-binding protein WHY1, chloroplastic [Beta vulgaris subsp. vulgaris]
HU07G00433.1	PBF-2-like	PREDICTED: single-stranded DNA-bindig protein WHY2, mitochondrial [Beta vulgaris subsp. vulgaris]
HU01G00271.1	PHD	PHD finger family protein / bromo-adjacent domain-containing protein isoform 1 [Theobroma cacao]
HU01G00939.1	PHD	PREDICTED: uncharacterized protein LOC104903573 [Beta vulgaris subsp. vulgaris]
HU01G01663.1	PHD	PREDICTED: uncharacterized protein LOC104891755 [Beta vulgaris subsp. vulgaris]
HU01G02633.1	PHD	hypothetical protein SOVF_032500 [Spinacia oleracea]
HU02G02111.1	PHD	PREDICTED: probable Histone-lysine N-methyltransferase ATXR5 [Beta vulgaris subsp. vulgaris]
HU02G02866.1	PHD	PREDICTED: CHD3-type chromatin-remodeling factor PICKLE [Beta vulgaris subsp. vulgaris]
HU03G00129.1	PHD	PREDICTED: protein polybromo-1-like [Beta vulgaris subsp. vulgaris]
HU03G00764.1	PHD	PREDICTED: E3 ubiquitin-protein ligase TRIM33 isoform X1 [Beta vulgaris subsp. vulgaris]
HU03G01253.1	PHD	hypothetical protein BVRBg076600 [Beta vulgaris subsp. vulgaris]
HU03G01346.1	PHD	PREDICTED: PHD finger protein MALE STERILITY 1 [Beta vulgaris subsp. vulgaris]
HU03G01650.1	PHD	hypothetical protein SOVF_123850 [Spinacia oleracea]
HU03G02010.1	PHD	PREDICTED: PHD finger protein MALE MEIOCYTE DEATH 1 [Beta vulgaris subsp. vulgaris]
HU03G02194.1	PHD	PREDICTED: E3 SUMO-protein ligase SIZ1 [Beta vulgaris subsp. vulgaris]
HU04G00328.1	PHD	PREDICTED: uncharacterized protein At4g10930 [Beta vulgaris subsp. vulgaris]
HU04G00397.1	PHD	PREDICTED: uncharacterized protein LOC104881044 [Vitis vinifera]
HU04G00507.1	PHD	PREDICTED: uncharacterized protein LOC104892920 [Beta vulgaris subsp. vulgaris]
HU04G01099.1	PHD	PREDICTED: protein Jade-1 [Beta vulgaris subsp. vulgaris]
HU04G01439.1	PHD	hypothetical protein SOVF_049170 [Spinacia oleracea]
HU04G01851.1	PHD	PREDICTED: BRCT domain-containing protein At4g02110 isoform X2 [Beta vulgaris subsp. vulgaris]
HU05G00279.1	PHD	PREDICTED: uncharacterized protein LOC104892920 [Beta vulgaris subsp. vulgaris]
HU05G01642.1	PHD	PREDICTED: histone acetyltransferase HAC1-like isoform X1 [Beta vulgaris subsp. vulgaris]
HU06G01238.1	PHD	PREDICTED: nipped-B-like protein isoform X1 [Beta vulgaris subsp. vulgaris]
HU06G02032.1	PHD	PREDICTED: uncharacterized protein LOC104907008 isoform X1 [Beta vulgaris subsp. vulgaris]
HU06G02130.1	PHD	PREDICTED: protein strawberry notch homolog 1 [Beta vulgaris subsp. vulgaris]
HU06G02632.1	PHD	hypothetical protein SOVF_081900 [Spinacia oleracea]
HU07G00102.1	PHD	hypothetical protein SOVF_187590 isoform B [Spinacia oleracea]
HU07G00923.1	PHD	Methyl-CpG-binding domain-containing protein 9 [Glycine soja]
HU07G01268.1	PHD	PREDICTED: protein CHROMATIN REMODELING 4 isoform X2 [Beta vulgaris subsp. vulgaris]
HU07G01279.1	PHD	PREDICTED: uncharacterized protein LOC104898779 isoform X2 [Beta vulgaris subsp. vulgaris]
HU07G02152.1	PHD	PREDICTED: uncharacterized protein LOC104899934 [Beta vulgaris subsp. vulgaris]
HU08G01524.1	PHD	hypothetical protein SOVF_138260 [Spinacia oleracea]
HU08G01567.1	PHD	PREDICTED: PHD finger protein At1g33420 [Beta vulgaris subsp. vulgaris]
HU08G01928.1	PHD	PREDICTED: BAH and coiled-coil domain-containing protein 1-like [Beta vulgaris subsp. vulgaris]
HU09G00102.1	PHD	PREDICTED: histone-lysine N-methyltransferase ATXR6 [Beta vulgaris subsp. vulgaris]
HU09G00150.1	PHD	PREDICTED: uncharacterized protein LOC104899934 [Beta vulgaris subsp. vulgaris]
HU09G00154.1	PHD	PREDICTED: uncharacterized protein LOC104899934 [Beta vulgaris subsp. vulgaris]
HU09G00166.1	PHD	PREDICTED: uncharacterized protein LOC104899934 [Beta vulgaris subsp. vulgaris]
HU09G00691.1	PHD	PREDICTED: uncharacterized protein LOC104898581 [Beta vulgaris subsp. vulgaris]
HU09G00824.1	PHD	PREDICTED: protein strawberry notch homolog 1 [Beta vulgaris subsp. vulgaris]
HU09G01296.1	PHD	hypothetical protein SOVF_141260 [Spinacia oleracea]
HU09G01380.1	PHD	PREDICTED: CHD3-type chromatin-remodeling factor PICKLE [Beta vulgaris subsp. vulgaris]
HU10G00839.1	PHD	RING/FYVE/PHD zinc finger superfamily protein isoform 1 [Theobroma cacao]
HU10G01995.1	PHD	PREDICTED: BAH and coiled-coil domain-containing protein 1-like [Beta vulgaris subsp. vulgaris]
HU11G01149.1	PHD	PREDICTED: methyl-CpG-binding domain-containing protein 9 [Beta vulgaris subsp. vulgaris]
HU11G01504.1	PHD	hypothetical protein SOVF_121190 [Spinacia oleracea]
HU01G02488.1	PLATZ	PREDICTED: uncharacterized protein LOC104903748 [Beta vulgaris subsp. vulgaris]
HU02G00301.1	PLATZ	hypothetical protein OsI_02188 [Oryza sativa Indica Group]
HU02G01409.1	PLATZ	hypothetical protein CISIN_1g025742mg [Citrus sinensis]
HU03G02991.1	PLATZ	PREDICTED: uncharacterized protein LOC104901849 [Beta vulgaris subsp. vulgaris]
HU04G00075.1	PLATZ	PREDICTED: uncharacterized protein LOC104892048 [Beta vulgaris subsp. vulgaris]
HU04G00339.1	PLATZ	PREDICTED: uncharacterized protein LOC104892048 [Beta vulgaris subsp. vulgaris]
HU04G00533.1	PLATZ	hypothetical protein SOVF_136790 [Spinacia oleracea]
HU05G00239.1	PLATZ	hypothetical protein SOVF_136790 [Spinacia oleracea]
HU05G01359.1	PLATZ	PREDICTED: uncharacterized protein LOC104908574 isoform X2 [Beta vulgaris subsp. vulgaris]
HU05G02328.1	PLATZ	hypothetical protein SOVF_136790 [Spinacia oleracea]
HU06G00799.1	PLATZ	hypothetical protein glysoja_041042 [Glycine soja]
HU06G00933.1	PLATZ	PREDICTED: uncharacterized protein LOC104908574 isoform X2 [Beta vulgaris subsp. vulgaris]
HU08G01728.1	PLATZ	PREDICTED: uncharacterized protein LOC104901849 [Beta vulgaris subsp. vulgaris]
HU04G01570.1	Pseudo ARR-B	PREDICTED: two-component response regulator-like APRR1 [Beta vulgaris subsp. vulgaris]
HU04G01777.1	Pseudo ARR-B	PREDICTED: two-component response regulator-like APRR5 isoform X2 [Beta vulgaris subsp. vulgaris]
HU07G00193.1	Pseudo ARR-B	hypothetical protein BVRB_1g002120 [Beta vulgaris subsp. vulgaris]
HU09G00014.1	Pseudo ARR-B	PREDICTED: two-component response regulator-like APRR5 isoform X2 [Beta vulgaris subsp. vulgaris]
HU09G01657.1	Pseudo ARR-B	bolting time control 1 [Beta vulgaris subsp. vulgaris]
HU06G01112.1	RB	PREDICTED: retinoblastoma-related protein isoform X1 [Beta vulgaris subsp. vulgaris]
HU08G00223.1	Rcd1-like	hypothetical protein SOVF_011260 [Spinacia oleracea]
HU01G00457.1	RWP-RK	PREDICTED: protein NLP2 [Beta vulgaris subsp. vulgaris]
HU01G02409.1	RWP-RK	hypothetical protein SOVF_046240 [Spinacia oleracea]
HU02G01370.1	RWP-RK	PREDICTED: protein NLP4-like [Beta vulgaris subsp. vulgaris]
HU02G03019.1	RWP-RK	PREDICTED: protein RKD5-like [Beta vulgaris subsp. vulgaris]
HU03G01663.1	RWP-RK	hypothetical protein SOVF_003060 [Spinacia oleracea]
HU04G00353.1	RWP-RK	PREDICTED: protein NLP7 [Beta vulgaris subsp. vulgaris]
HU04G02231.1	RWP-RK	PREDICTED: protein NLP7 [Beta vulgaris subsp. vulgaris]
HU05G00020.1	RWP-RK	PREDICTED: protein NLP7 [Beta vulgaris subsp. vulgaris]
HU05G01047.1	RWP-RK	PREDICTED: protein NLP9-like [Beta vulgaris subsp. vulgaris]
HU09G00117.1	RWP-RK	PREDICTED: protein NLP7 [Beta vulgaris subsp. vulgaris]
HU09G00776.1	S1Fa-like	DNA-binding protein S1FA, putative [Ricinus communis]
Novel01103_1	S1Fa-like	--	hypothetical protein [Beta vulgaris subsp. vulgaris]
HU03G02150.1	SAP	PREDICTED: transcriptional regulator STERILE APETALA [Beta vulgaris subsp. vulgaris]
HU01G01534.1	SBP	hypothetical protein SOVF_123350 [Spinacia oleracea]
HU01G02313.1	SBP	hypothetical protein SOVF_174320 [Spinacia oleracea]
HU02G00038.1	SBP	PREDICTED: squamosa promoter-binding-like protein 16 [Beta vulgaris subsp. vulgaris]
HU02G00052.1	SBP	PREDICTED: squamosa promoter-binding-like protein 2 [Beta vulgaris subsp. vulgaris]
HU02G00414.1	SBP	PREDICTED: squamosa promoter-binding-like protein 6 isoform X1 [Beta vulgaris subsp. vulgaris]
HU04G01467.1	SBP	PREDICTED: squamosa promoter-binding-like protein 6 [Beta vulgaris subsp. vulgaris]
HU06G01912.1	SBP	PREDICTED: squamosa promoter-binding-like protein 1 [Beta vulgaris subsp. vulgaris]
HU06G02683.1	SBP	hypothetical protein SOVF_032420 [Spinacia oleracea]
HU07G00586.1	SBP	hypothetical protein SOVF_092060 [Spinacia oleracea]
HU08G00500.1	SBP	PREDICTED: squamosa promoter-binding-like protein 4 [Beta vulgaris subsp. vulgaris]
HU08G02182.1	SBP	NA
HU09G00492.1	SBP	hypothetical protein SOVF_011410 [Spinacia oleracea]
HU09G01807.1	SBP	PREDICTED: squamosa promoter-binding-like protein 9 [Beta vulgaris subsp. vulgaris]
HU10G00048.1	SBP	PREDICTED: squamosa promoter-binding-like protein 16 [Beta vulgaris subsp. vulgaris]
HU10G00057.1	SBP	PREDICTED: squamosa promoter-binding-like protein 2 [Beta vulgaris subsp. vulgaris]
HU10G00465.1	SBP	PREDICTED: squamosa promoter-binding-like protein 6 isoform X1 [Beta vulgaris subsp. vulgaris]
HU10G01662.1	SBP	hypothetical protein SOVF_112880 isoform B [Spinacia oleracea]
HU11G01940.1	SBP	hypothetical protein M569_00920 [Genlisea aurea]
HU01G01133.1	SET	PREDICTED: histone-lysine N-methyltransferase family member SUVH2-like [Beta vulgaris subsp. vulgaris]
HU01G01160.1	SET	hypothetical protein SOVF_099860 [Spinacia oleracea]
HU02G00003.1	SET	PREDICTED: histone-lysine N-methyltransferase, H3 lysine-9 specific SUVH4-like [Beta vulgaris subsp. vulgaris]
HU02G00149.1	SET	PREDICTED: ribosomal lysine N-methyltransferase 4 isoform X1 [Beta vulgaris subsp. vulgaris]
HU02G00848.1	SET	hypothetical protein SOVF_090190 [Spinacia oleracea]
HU02G02134.1	SET	PREDICTED: uncharacterized protein LOC104882963 isoform X1 [Beta vulgaris subsp. vulgaris]
HU03G00014.1	SET	hypothetical protein SOVF_073500 [Spinacia oleracea]
HU03G00913.1	SET	hypothetical protein SOVF_047620 [Spinacia oleracea]
HU03G00914.1	SET	hypothetical protein SOVF_047620 [Spinacia oleracea]
HU03G01329.1	SET	PREDICTED: histone-lysine N-methyltransferase SUVR4 [Beta vulgaris subsp. vulgaris]
HU03G02039.1	SET	PREDICTED: probable histone-lysine N-methyltransferase ATXR3 [Beta vulgaris subsp. vulgaris]
HU03G02156.1	SET	PREDICTED: ribulose-1,5 bisphosphate carboxylase/oxygenase large subunit N-methyltransferase, chloroplastic isoform X1 [Beta vulgaris subsp. vulgaris]
HU03G02956.1	SET	hypothetical protein SOVF_047620 [Spinacia oleracea]
HU03G02958.1	SET	hypothetical protein SOVF_047620 [Spinacia oleracea]
HU04G00420.1	SET	PREDICTED: histone-lysine N-methyltransferase, H3 lysine-9 specific SUVH6-like [Beta vulgaris subsp. vulgaris]
HU04G00902.1	SET	PREDICTED: histone-lysine N-methyltransferase SUVR3 [Beta vulgaris subsp. vulgaris]
HU04G00973.1	SET	hypothetical protein SOVF_112150 [Spinacia oleracea]
HU04G01871.1	SET	PREDICTED: histone-lysine N-methyltransferase EZA1 isoform X2 [Beta vulgaris subsp. vulgaris]
HU05G00212.1	SET	PREDICTED: histone-lysine N-methyltransferase CLF isoform X1 [Beta vulgaris subsp. vulgaris]
HU05G00364.1	SET	PREDICTED: histone-lysine N-methyltransferase, H3 lysine-9 specific SUVH6-like [Beta vulgaris subsp. vulgaris]
HU05G00852.1	SET	PREDICTED: histone-lysine N-methyltransferase ATX2 [Beta vulgaris subsp. vulgaris]
HU06G00259.1	SET	PREDICTED: histone-lysine N-methyltransferase SUVR5 [Beta vulgaris subsp. vulgaris]
HU06G01446.1	SET	hypothetical protein SOVF_148970 [Spinacia oleracea]
HU06G02125.1	SET	PREDICTED: histone-lysine N-methyltransferase ASHH3 isoform X1 [Beta vulgaris subsp. vulgaris]
HU07G00601.1	SET	PREDICTED: histone-lysine N-methyltransferase ASHR2 [Beta vulgaris subsp. vulgaris]
HU07G00603.1	SET	PREDICTED: histone-lysine N-methyltransferase ASHR2 [Beta vulgaris subsp. vulgaris]
HU08G01007.1	SET	PREDICTED: protein SET DOMAIN GROUP 40 [Beta vulgaris subsp. vulgaris]
HU10G00382.1	SET	PREDICTED: uncharacterized protein LOC104897875 [Beta vulgaris subsp. vulgaris]
HU10G00761.1	SET	Rubisco methyltransferase family protein isoform 3 [Theobroma cacao]
HU10G00824.1	SET	PREDICTED: histone-lysine N-methyltransferase family member SUVH2-like [Beta vulgaris subsp. vulgaris]
HU11G00251.1	SET	PREDICTED: ribulose-1,5 bisphosphate carboxylase/oxygenase large subunit N-methyltransferase, chloroplastic isoform X2 [Vitis vinifera]
HU11G00733.1	SET	PREDICTED: histone-lysine N-methyltransferase ASHR3 [Beta vulgaris subsp. vulgaris]
HU11G00749.1	SET	PREDICTED: histone-lysine N-methyltransferase ASHR3 [Beta vulgaris subsp. vulgaris]
HU11G01048.1	SET	PREDICTED: histone-lysine N-methyltransferase ASHH1 [Beta vulgaris subsp. vulgaris]
HU11G01155.1	SET	PREDICTED: histone-lysine N-methyltransferase ASHH2-like [Beta vulgaris subsp. vulgaris]
Novel03353_0	SET	--	PREDICTED: histone-lysine N-methyltransferase ASHH3 isoform X2 [Eucalyptus grandis]>gi|629123567|gb|KCW87992.1| hypothetical protein EUGRSUZ_A00397 [Eucalyptus grandis]
HU02G01692.1	Sigma70-like	PREDICTED: RNA polymerase sigma factor sigE, chloroplastic/mitochondrial [Beta vulgaris subsp. vulgaris]
HU06G02604.1	Sigma70-like	PREDICTED: RNA polymerase sigma factor sigE, chloroplastic/mitochondrial [Beta vulgaris subsp. vulgaris]
HU07G01466.1	Sigma70-like	PREDICTED: RNA polymerase sigma factor sigA [Beta vulgaris subsp. vulgaris]
HU11G01319.1	Sigma70-like	PREDICTED: RNA polymerase sigma factor sigB-like isoform X2 [Nelumbo nucifera]
HU01G00411.1	SNF2	PREDICTED: protein CHROMATIN REMODELING 25 [Beta vulgaris subsp. vulgaris]
HU01G00909.1	SNF2	hypothetical protein SOVF_044780 [Spinacia oleracea]
HU01G01116.1	SNF2	hypothetical protein SOVF_088640 isoform A [Spinacia oleracea]
HU01G01332.1	SNF2	PREDICTED: helicase protein MOM1-like isoform X2 [Beta vulgaris subsp. vulgaris]
HU02G02255.1	SNF2	hypothetical protein SOVF_124670 [Spinacia oleracea]
HU02G03464.1	SNF2	PREDICTED: protein CHROMATIN REMODELING 19 [Beta vulgaris subsp. vulgaris]
HU03G00026.1	SNF2	PREDICTED: protein CHROMATIN REMODELING 25 [Beta vulgaris subsp. vulgaris]
HU03G00131.1	SNF2	PREDICTED: SNF2 domain-containing protein CLASSY 3 [Beta vulgaris subsp. vulgaris]
HU03G00346.1	SNF2	hypothetical protein SOVF_204890 [Spinacia oleracea]
HU03G01325.1	SNF2	PREDICTED: protein CHROMATIN REMODELING 20 isoform X1 [Beta vulgaris subsp. vulgaris]
HU03G01539.1	SNF2	PREDICTED: endoribonuclease Dicer homolog 2 [Beta vulgaris subsp. vulgaris]
HU03G02349.1	SNF2	PREDICTED: uncharacterized ATP-dependent helicase C23E6.02-like [Beta vulgaris subsp. vulgaris]
HU04G00440.1	SNF2	PREDICTED: SNF2 domain-containing protein CLASSY 4-like [Beta vulgaris subsp. vulgaris]
HU04G01547.1	SNF2	PREDICTED: DNA annealing helicase and endonuclease ZRANB3 isoform X2 [Beta vulgaris subsp. vulgaris]
HU04G01835.1	SNF2	PREDICTED: protein CHROMATIN REMODELING 8 [Beta vulgaris subsp. vulgaris]
HU05G01286.1	SNF2	PREDICTED: F-box protein At3g54460 [Beta vulgaris subsp. vulgaris]
HU05G02257.1	SNF2	PREDICTED: ATP-dependent DNA helicase DDM1 [Beta vulgaris subsp. vulgaris]
HU06G00297.1	SNF2	hypothetical protein 111O18.20 [Coffea canephora]
HU06G00885.1	SNF2	hypothetical protein SOVF_148780 [Spinacia oleracea]
HU06G00955.1	SNF2	PREDICTED: E3 ubiquitin-protein ligase SHPRH [Beta vulgaris subsp. vulgaris]
HU07G00022.1	SNF2	PREDICTED: ATP-dependent helicase BRM [Beta vulgaris subsp. vulgaris]
HU07G00592.1	SNF2	PREDICTED: chromodomain-helicase-DNA-binding protein 1-like isoform X2 [Beta vulgaris subsp. vulgaris]
HU07G01267.1	SNF2	PREDICTED: protein CHROMATIN REMODELING 4 isoform X1 [Beta vulgaris subsp. vulgaris]
HU08G00368.1	SNF2	PREDICTED: protein CHROMATIN REMODELING 5 [Beta vulgaris subsp. vulgaris]
HU08G00649.1	SNF2	PREDICTED: SWI/SNF-related matrix-associated actin-dependent regulator of chromatin subfamily A-like protein 1 isoform X2 [Beta vulgaris subsp. vulgaris]
HU08G01445.1	SNF2	PREDICTED: protein CHROMATIN REMODELING 24 [Beta vulgaris subsp. vulgaris]
HU08G01705.1	SNF2	hypothetical protein SOVF_033880 isoform A [Spinacia oleracea]
HU08G02123.1	SNF2	hypothetical protein SOVF_160060 [Spinacia oleracea]
HU08G02132.1	SNF2	hypothetical protein SOVF_160060 [Spinacia oleracea]
HU09G00499.1	SNF2	hypothetical protein SOVF_077630 isoform A [Spinacia oleracea]
HU09G00515.1	SNF2	PREDICTED: putative chromatin-remodeling complex ATPase chain [Beta vulgaris subsp. vulgaris]
HU09G01887.1	SNF2	PREDICTED: DNA helicase INO80 [Beta vulgaris subsp. vulgaris]
HU10G00350.1	SNF2	PREDICTED: DNA repair protein RAD16 [Beta vulgaris subsp. vulgaris]
HU10G00766.1	SNF2	PREDICTED: putative chromatin-remodeling complex ATPase chain [Beta vulgaris subsp. vulgaris]
HU10G01135.1	SNF2	PREDICTED: putative SWI/SNF-related matrix-associated actin-dependent regulator of chromatin subfamily A member 3-like 1 [Beta vulgaris subsp. vulgaris]
HU10G01734.1	SNF2	hypothetical protein SOVF_055380 [Spinacia oleracea]
HU10G01746.1	SNF2	hypothetical protein SOVF_160060 [Spinacia oleracea]
Novel02384_0	SNF2	--	PREDICTED: protein PHOTOPERIOD-INDEPENDENT EARLY FLOWERING 1 isoform X2 [Beta vulgaris subsp. vulgaris]
HU06G01028.1	SOH1	hypothetical protein BVRB_9g206510 [Beta vulgaris subsp. vulgaris]
HU01G00264.1	SRS	hypothetical protein SOVF_027620 [Spinacia oleracea]
HU03G00149.1	SRS	PREDICTED: protein SHI RELATED SEQUENCE 3 [Beta vulgaris subsp. vulgaris]
HU04G00447.1	SRS	PREDICTED: uncharacterized protein LOC104892884 isoform X1 [Beta vulgaris subsp. vulgaris]
HU05G02071.1	SRS	Lateral root primordium protein-related, putative [Theobroma cacao]
HU06G00092.1	SRS	hypothetical protein EUTSA_v10010460mg [Eutrema salsugineum]
HU07G00744.1	SRS	PREDICTED: protein SHI RELATED SEQUENCE 7-like [Gossypium raimondii]
HU08G00953.1	SRS	hypothetical protein PHAVU_008G200700g [Phaseolus vulgaris]
HU08G01189.1	SRS	hypothetical protein PHAVU_006G030400g [Phaseolus vulgaris]
HU08G01241.1	SRS	hypothetical protein PHAVU_006G030400g [Phaseolus vulgaris]
HU11G01269.1	SRS	PREDICTED: protein SHI RELATED SEQUENCE 7-like [Gossypium raimondii]
HU01G01648.1	SWI/SNF-BAF60b	PREDICTED: wiskott-Aldrich syndrome protein homolog 1 [Beta vulgaris subsp. vulgaris]
HU02G02230.1	SWI/SNF-BAF60b	PREDICTED: SWI/SNF complex component SNF12 homolog [Beta vulgaris subsp. vulgaris]
HU03G00041.1	SWI/SNF-BAF60b	hypothetical protein SOVF_030150 [Spinacia oleracea]
HU03G00163.1	SWI/SNF-BAF60b	PREDICTED: zinc finger CCCH domain-containing protein 19 [Beta vulgaris subsp. vulgaris]
HU03G01354.1	SWI/SNF-BAF60b	PREDICTED: uncharacterized protein At5g08430 isoform X1 [Beta vulgaris subsp. vulgaris]
HU03G01366.1	SWI/SNF-BAF60b	PREDICTED: uncharacterized protein At5g08430 [Beta vulgaris subsp. vulgaris]
HU04G01260.1	SWI/SNF-BAF60b	hypothetical protein SOVF_133120 [Spinacia oleracea]
HU04G01272.1	SWI/SNF-BAF60b	hypothetical protein SOVF_133120 [Spinacia oleracea]
HU05G00141.1	SWI/SNF-BAF60b	hypothetical protein SOVF_027610 [Spinacia oleracea]
HU05G01025.1	SWI/SNF-BAF60b	hypothetical protein BVRB_6g145260 [Beta vulgaris subsp. vulgaris]
HU05G01952.1	SWI/SNF-BAF60b	hypothetical protein SOVF_081490 [Spinacia oleracea]
HU05G02079.1	SWI/SNF-BAF60b	hypothetical protein BVRB_6g129830 isoform B [Beta vulgaris subsp. vulgaris]
HU06G00107.1	SWI/SNF-BAF60b	PREDICTED: zinc finger CCCH domain-containing protein 44 [Beta vulgaris subsp. vulgaris]
HU06G00829.1	SWI/SNF-BAF60b	PREDICTED: uncharacterized protein LOC104895589 [Beta vulgaris subsp. vulgaris]
HU08G00251.1	SWI/SNF-BAF60b	PREDICTED: upstream activation factor subunit UAF30 [Beta vulgaris subsp. vulgaris]
HU08G00273.1	SWI/SNF-BAF60b	PREDICTED: wiskott-Aldrich syndrome protein homolog 1 [Beta vulgaris subsp. vulgaris]
HU09G00723.1	SWI/SNF-BAF60b	hypothetical protein BVRB_6g129830 isoform B [Beta vulgaris subsp. vulgaris]
HU01G00104.1	SWI/SNF-SWI3	hypothetical protein BVRB_9g215320 isoform B [Beta vulgaris subsp. vulgaris]
HU02G03094.1	SWI/SNF-SWI3	PREDICTED: protein FLOWERING LOCUS D isoform X3 [Beta vulgaris subsp. vulgaris]
HU03G02548.1	SWI/SNF-SWI3	hypothetical protein SOVF_068780 isoform A [Spinacia oleracea]
HU08G00050.1	SWI/SNF-SWI3	PREDICTED: lysine-specific histone demethylase 1 homolog 2 [Beta vulgaris subsp. vulgaris]
HU11G01249.1	SWI/SNF-SWI3	PREDICTED: lysine-specific histone demethylase 1 homolog 3 [Beta vulgaris subsp. vulgaris]
HU02G00653.1	TAZ	hypothetical protein SOVF_142070 [Spinacia oleracea]
HU02G00695.1	TAZ	PREDICTED: BTB/POZ and TAZ domain-containing protein 2 [Beta vulgaris subsp. vulgaris]
HU05G01973.1	TAZ	PREDICTED: BTB/POZ and TAZ domain-containing protein 4 [Beta vulgaris subsp. vulgaris]
HU07G01765.1	TAZ	hypothetical protein SOVF_168550 [Spinacia oleracea]
HU07G01802.1	TAZ	hypothetical protein SOVF_142070 [Spinacia oleracea]
HU08G00564.1	TAZ	PREDICTED: BTB/POZ and TAZ domain-containing protein 3 [Beta vulgaris subsp. vulgaris]
HU01G01061.1	TCP	PREDICTED: transcription factor TCP4-like [Beta vulgaris subsp. vulgaris]
HU01G02177.1	TCP	hypothetical protein SOVF_071500 [Spinacia oleracea]
HU01G02178.1	TCP	hypothetical protein SOVF_071500 [Spinacia oleracea]
HU01G02271.1	TCP	PREDICTED: transcription factor TCP18-like [Beta vulgaris subsp. vulgaris]
HU01G02329.1	TCP	PREDICTED: transcription factor TCP17 [Beta vulgaris subsp. vulgaris]
HU01G02426.1	TCP	hypothetical protein SOVF_155820 [Spinacia oleracea]
HU02G01886.1	TCP	PREDICTED: transcription factor TCP19 [Beta vulgaris subsp. vulgaris]
HU02G02314.1	TCP	PREDICTED: transcription factor TCP20 [Beta vulgaris subsp. vulgaris]
HU03G01901.1	TCP	PREDICTED: transcription factor TCP4-like [Beta vulgaris subsp. vulgaris]
HU04G00131.1	TCP	PREDICTED: transcription factor TCP9-like [Glycine max]
HU04G01034.1	TCP	hypothetical protein SOVF_035110 [Spinacia oleracea]
HU04G01301.1	TCP	hypothetical protein SOVF_071500 [Spinacia oleracea]
HU04G01401.1	TCP	PREDICTED: transcription factor TCP18-like [Beta vulgaris subsp. vulgaris]
HU04G01402.1	TCP	PREDICTED: transcription factor TCP18-like [Beta vulgaris subsp. vulgaris]
HU04G01403.1	TCP	PREDICTED: transcription factor TCP18-like [Beta vulgaris subsp. vulgaris]
HU04G01479.1	TCP	PREDICTED: transcription factor TCP17 [Beta vulgaris subsp. vulgaris]
HU04G02213.1	TCP	hypothetical protein SOVF_155820 [Spinacia oleracea]
HU06G00704.1	TCP	hypothetical protein SOVF_048420 [Spinacia oleracea]
HU08G01795.1	TCP	PREDICTED: transcription factor TCP2 [Beta vulgaris subsp. vulgaris]
HU09G00652.1	TCP	PREDICTED: transcription factor TCP19 [Beta vulgaris subsp. vulgaris]
HU10G00041.1	TCP	hypothetical protein SOVF_004880 [Spinacia oleracea]
HU10G00340.1	TCP	PREDICTED: transcription factor TCP15 [Beta vulgaris subsp. vulgaris]
HU10G00560.1	TCP	PREDICTED: transcription factor TCP12-like [Beta vulgaris subsp. vulgaris]
HU10G01329.1	TCP	hypothetical protein SOVF_105870 [Spinacia oleracea]
Novel02628_1	TCP	--	hypothetical protein BVRB_8g182060 [Beta vulgaris subsp. vulgaris]
HU02G00566.1	Tify	PREDICTED: protein TIFY 10A-like [Beta vulgaris subsp. vulgaris]
HU03G00791.1	Tify	hypothetical protein SOVF_136940 [Spinacia oleracea]
HU03G02459.1	Tify	PREDICTED: protein TIFY 10A [Beta vulgaris subsp. vulgaris]
HU07G01929.1	Tify	PREDICTED: protein TIFY 10A-like [Beta vulgaris subsp. vulgaris]
HU08G00597.1	Tify	hypothetical protein SOVF_192840 isoform B [Spinacia oleracea]
HU08G01785.1	Tify	Jasmonate-zim-domain protein 8, putative [Theobroma cacao]
HU10G00014.1	Tify	PREDICTED: protein TIFY 9 [Beta vulgaris subsp. vulgaris]
HU11G00331.1	Tify	PREDICTED: protein TIFY 10A [Beta vulgaris subsp. vulgaris]
HU01G01559.1	TRAF	hypothetical protein SOVF_149280 [Spinacia oleracea]
HU02G01354.1	TRAF	hypothetical protein SOVF_183290 [Spinacia oleracea]
HU03G02211.1	TRAF	PREDICTED: BTB/POZ domain-containing protein At2g04740 [Beta vulgaris subsp. vulgaris]
HU03G02212.1	TRAF	hypothetical protein SOVF_014720 isoform A [Spinacia oleracea]
[truncated: 158 more rows]
