# Supplementary material for: A chromosome-scale genome sequence of pitaya (Hylocereus undatus) provides novel insights into the genome evolution and regulation of betalain biosynthesis
Source: Hortic Res. 2021 Jul 6;8:164. doi: 10.1038/s41438-021-00612-0 (PMC8260669; doi:10.1038/s41438-021-00612-0)
Supplement: Supplementary file 5 — Supplementary Table [file 41438_2021_612_MOESM5_ESM.xlsx]

## Sheet: Table S17-1
Table S17-1. Gene ontology (GO) enrichment analysis of the unique gene families in H. undatus.
Type	GO ID	GO Terms	P-value	Adjusted P-value	Number of enriched genes	Number of genes in background
BP	GO:0008033	tRNA processing	0.00072253	0.048281	8	53
BP	GO:0017148	negative regulation of translation	3.9704e-10	2.3878e-07	10	16
BP	GO:0032269	negative regulation of cellular protein metabolic process	3.9704e-10	2.3878e-07	10	16
BP	GO:0051248	negative regulation of protein metabolic process	3.9704e-10	2.3878e-07	10	16
BP	GO:0009890	negative regulation of biosynthetic process	1.0029e-08	3.3508e-06	10	22
BP	GO:0010558	negative regulation of macromolecule biosynthetic process	1.0029e-08	3.3508e-06	10	22
BP	GO:0031327	negative regulation of cellular biosynthetic process	1.0029e-08	3.3508e-06	10	22
BP	GO:2000113	negative regulation of cellular macromolecule biosynthetic process	1.0029e-08	3.3508e-06	10	22
BP	GO:0031324	negative regulation of cellular metabolic process	2.6201e-08	7.1625e-06	10	23
BP	GO:0006417	regulation of translation	1.2515e-06	0.00017106	10	26
BP	GO:0010608	posttranscriptional regulation of gene expression	1.2515e-06	0.00017106	10	26
BP	GO:0010605	negative regulation of macromolecule metabolic process	6.1429e-08	1.4209e-05	10	30
BP	GO:0009892	negative regulation of metabolic process	1.3594e-07	2.7252e-05	10	31
BP	GO:0048523	negative regulation of cellular process	2.4174e-06	0.00031605	10	35
BP	GO:0032268	regulation of cellular protein metabolic process	6.4242e-05	0.0066612	10	43
BP	GO:0048519	negative regulation of biological process	7.8404e-06	0.00098233	10	47
BP	GO:0051246	regulation of protein metabolic process	8.5192e-05	0.0082636	10	47
BP	GO:0006399	tRNA metabolic process	0.00039417	0.028909	10	108
MF	GO:0004435	phosphatidylinositol phospholipase C activity	0.00069998	0.047837	4	14
MF	GO:0004629	phospholipase C activity	0.00069998	0.047837	4	14
MF	GO:0005261	cation channel activity	6.0803e-05	0.0065298	4	15
MF	GO:0005267	potassium channel activity	6.0803e-05	0.0065298	4	15
MF	GO:0005216	ion channel activity	0.00038335	0.028818	5	53
MF	GO:0015267	channel activity	0.00038335	0.028818	5	53
MF	GO:0022803	passive transmembrane transporter activity	0.00038335	0.028818	5	53
MF	GO:0022838	substrate-specific channel activity	0.00038335	0.028818	5	53
MF	GO:0016892	endoribonuclease activity, producing 3'-phosphomonoesters	0.00020589	0.018209	6	17
MF	GO:0016894	endonuclease activity, active with either ribo- or deoxyribonucleic acids and producing 3'-phosphomonoesters	0.00020589	0.018209	6	17
MF	GO:0043531	ADP binding	0.00031217	0.026075	7	76
MF	GO:0030597	RNA glycosylase activity	7.9866e-11	1.2008e-07	10	15
MF	GO:0030598	rRNA N-glycosylase activity	7.9866e-11	1.2008e-07	10	15
MF	GO:0016799	hydrolase activity, hydrolyzing N-glycosyl compounds	1.5019e-08	4.5163e-06	10	25
MF	GO:0004866	endopeptidase inhibitor activity	3.6424e-07	5.7645e-05	12	28
MF	GO:0030414	peptidase inhibitor activity	3.6424e-07	5.7645e-05	12	28
MF	GO:0061134	peptidase regulator activity	3.6424e-07	5.7645e-05	12	28
MF	GO:0061135	endopeptidase regulator activity	3.6424e-07	5.7645e-05	12	28
MF	GO:0010333	terpene synthase activity	5.6442e-08	1.4143e-05	18	92
MF	GO:0016838	carbon-oxygen lyase activity, acting on phosphates	6.9268e-08	1.4878e-05	18	94
MF	GO:0004857	enzyme inhibitor activity	3.6718e-05	0.0042465	18	117
MF	GO:0016835	carbon-oxygen lyase activity	6.9254e-07	0.00010412	20	144
MF	GO:0016829	lyase activity	7.112e-05	0.0071286	22	263
MF	GO:0016798	hydrolase activity, acting on glycosyl bonds	0.00012093	0.011364	23	425
MF	GO:0005506	iron ion binding	0.00069299	0.047837	25	386
MF	GO:0046983	protein dimerization activity	0.00027545	0.023665	29	343
MF	GO:0005515	protein binding	2.1017e-05	0.0025279	120	3333

## Sheet: Table S17-2
Table S17-2. KEGG enrichment analysis of the unique gene families in H. undatus.
KEGG pathway name	K number	P-value	Adjusted P-value	Number of enriched genes	Number of genes in background
2-Oxocarboxylic acid metabolism	ko01210	0.906072	1	1	89
Adherens junction	ko04520	0.50099	0.850796	3	100
Adipocytokine signaling pathway	ko04920	0.559823	0.876705	2	70
Adrenergic signaling in cardiomyocytes	ko04261	0.875677	1	2	136
Alcoholism	ko05034	0.00646315	0.0429153	12	189
alpha-Linolenic acid metabolism	ko00592	0.301075	0.707995	4	103
Alzheimer's disease	ko05010	0.810609	1	4	211
Amino sugar and nucleotide sugar metabolism	ko00520	0.314871	0.725953	8	240
Aminoacyl-tRNA biosynthesis	ko00970	0.00113733	0.015733	13	172
Amoebiasis	ko05146	0.0138085	0.0764073	5	50
Amphetamine addiction	ko05031	0.406616	0.798276	3	86
AMPK signaling pathway	ko04152	0.510214	0.850796	5	177
Amyotrophic lateral sclerosis (ALS)	ko05014	0.372954	0.773572	2	48
Anthocyanin biosynthesis	ko00942	0.0492855	0.207954	3	29
Antigen processing and presentation	ko04612	0.23156	0.600609	6	153
Apoptosis	ko04210	0.999724	1	3	481
Ascorbate and aldarate metabolism	ko00053	0.260648	0.645785	4	96
Axon guidance	ko04360	0.656403	0.947504	2	84
B cell receptor signaling pathway	ko04662	0.479796	0.850796	2	60
Basal transcription factors	ko03022	0.849187	1	1	71
Biosynthesis of amino acids	ko01230	0.999571	1	2	384
Biosynthesis of unsaturated fatty acids	ko01040	0.391455	0.792458	2	50
Bladder cancer	ko05219	0.533029	0.850796	1	28
Caffeine metabolism	ko00232	0.00320089	0.0288359	3	9
Calcium signaling pathway	ko04020	0.0621319	0.239055	6	102
cAMP signaling pathway	ko04024	0.859385	1	2	130
Cardiac muscle contraction	ko04260	0.219886	0.588726	2	32
Carotenoid biosynthesis	ko00906	0.328987	0.737998	3	75
Cell cycle	ko04110	0.00620313	0.042905	14	237
Cell cycle - yeast	ko04111	0.0070915	0.0452765	14	241
cGMP-PKG signaling pathway	ko04022	0.887906	1	2	141
Chagas disease (American trypanosomiasis)	ko05142	0.999864	1	3	512
Chemical carcinogenesis	ko05204	0.00792246	0.0469689	7	81
Circadian rhythm	ko04710	0.0599278	0.236857	6	101
Circadian rhythm - plant	ko04712	0.0633641	0.239055	9	183
Cyanoamino acid metabolism	ko00460	0.00410191	0.0335813	9	111
Diterpenoid biosynthesis	ko00904	0.776266	1	1	56
DNA replication	ko03030	0.754772	1	2	102
Dopaminergic synapse	ko04728	0.894697	1	2	144
Drug metabolism - cytochrome P450	ko00982	0.0519577	0.210365	5	73
Drug metabolism - other enzymes	ko00983	0.335309	0.74215	2	44
ECM-receptor interaction	ko04512	0.181921	0.52067	2	28
Endocytosis	ko04144	0.147442	0.453246	13	348
Epstein-Barr virus infection	ko05169	0.904232	1	12	628
Estrogen signaling pathway	ko04915	0.0203441	0.0993272	11	197
Fanconi anemia pathway	ko03460	0.214819	0.588726	5	118
Fatty acid biosynthesis	ko00061	0.552228	0.873046	2	69
Fatty acid elongation	ko00062	0.139346	0.453246	4	73
Fatty acid metabolism	ko01212	0.844339	1	2	125
Flavonoid biosynthesis	ko00941	0.12238	0.414595	6	124
Focal adhesion	ko04510	0.719786	0.972574	2	95
FoxO signaling pathway	ko04068	0.89901	1	2	146
Galactose metabolism	ko00052	0.938064	1	2	169
Glucosinolate biosynthesis	ko00966	0.145723	0.453246	1	5
Glutamatergic synapse	ko04724	0.596409	0.908293	2	75
Glycerolipid metabolism	ko00561	0.747521	1	5	235
Glycerophospholipid metabolism	ko00564	0.996697	1	1	216
Glycine, serine and threonine metabolism	ko00260	0.844339	1	2	125
Glycosphingolipid biosynthesis - globo series	ko00603	0.219886	0.588726	2	32
Hepatitis B	ko05161	0.637237	0.946646	2	81
Hepatitis C	ko05160	0.504738	0.850796	2	63
Herpes simplex infection	ko05168	0.0179019	0.0900518	11	193
HIF-1 signaling pathway	ko04066	0.768574	1	2	105
Hippo signaling pathway	ko04390	0.650106	0.946646	2	83
Hippo signaling pathway - fly	ko04391	0.528889	0.850796	2	66
Homologous recombination	ko03440	0.289436	0.696324	4	101
HTLV-I infection	ko05166	0.145105	0.453246	9	221
Huntington's disease	ko05016	0.450165	0.846968	7	238
Influenza A	ko05164	0.586243	0.901078	8	311
Inositol phosphate metabolism	ko00562	0.0950657	0.328769	6	115
Isoflavonoid biosynthesis	ko00943	0.0937121	0.328769	2	18
Isoquinoline alkaloid biosynthesis	ko00950	0.512877	0.850796	2	64
Jak-STAT signaling pathway	ko04630	0.085763	0.309493	2	17
Legionellosis	ko05134	0.0178809	0.0900518	9	143
Leishmaniasis	ko05140	0.999972	1	2	495
Linoleic acid metabolism	ko00591	0.0492855	0.207954	3	29
Long-term depression	ko04730	0.454097	0.846968	2	57
Long-term potentiation	ko04720	0.377466	0.773572	4	116
Lysosome	ko04142	0.40709	0.798276	6	192
MAPK signaling pathway	ko04010	0.158586	0.470094	8	195
Measles	ko05162	0.963374	1	9	566
Meiosis - yeast	ko04113	0.143971	0.453246	8	190
Melanogenesis	ko04916	0.680686	0.949528	2	88
Metabolism of xenobiotics by cytochrome P450	ko00980	0.00792246	0.0469689	7	81
MicroRNAs in cancer	ko05206	0.805989	1	2	114
Mismatch repair	ko03430	0.630665	0.946646	2	80
mRNA surveillance pathway	ko03015	0.475176	0.850796	7	244
Natural killer cell mediated cytotoxicity	ko04650	0.409706	0.798276	2	52
Neurotrophin signaling pathway	ko04722	1	1	1	586
NF-kappa B signaling pathway	ko04064	0.999976	1	2	502
N-Glycan biosynthesis	ko00510	3.21007e-05	0.00074496	12	99
NOD-like receptor signaling pathway	ko04621	0.650106	0.946646	2	83
Non-alcoholic fatty liver disease (NAFLD)	ko04932	0.720642	0.972574	4	184
Notch signaling pathway	ko04330	0.229486	0.600609	2	33
Nucleotide excision repair	ko03420	0.692357	0.95776	3	134
Oocyte meiosis	ko04114	0.0228093	0.108181	13	254
Osteoclast differentiation	ko04380	0.413565	0.798276	3	87
Other glycan degradation	ko00511	0.028691	0.128722	8	131
Ovarian steroidogenesis	ko04913	3.62838e-12	2.0077e-10	20	86
Oxidative phosphorylation	ko00190	0.953431	1	3	241
Oxytocin signaling pathway	ko04921	0.905172	1	2	149
Pantothenate and CoA biosynthesis	ko00770	0.344791	0.743316	2	45
Parkinson's disease	ko05012	0.94068	1	2	171
Pathogenic Escherichia coli infection	ko05130	0.567327	0.880152	2	71
Pathways in cancer	ko05200	0.675952	0.949528	4	173
Pentose and glucuronate interconversions	ko00040	0.0501094	0.207954	12	258
Pertussis	ko05133	0.999999	1	1	531
Phagosome	ko04145	0.918208	1	2	156
Phenylalanine metabolism	ko00360	0.283641	0.692417	6	165
Phenylalanine, tyrosine and tryptophan biosynthesis	ko00400	0.512877	0.850796	2	64
Phenylpropanoid biosynthesis	ko00940	3.59017e-05	0.00074496	22	297
Phosphatidylinositol signaling system	ko04070	0.164034	0.477714	6	136
Photosynthesis	ko00195	0.921611	1	2	158
PI3K-Akt signaling pathway	ko04151	0.445973	0.846968	7	237
Plant hormone signal transduction	ko04075	0.361947	0.76586	17	573
Plant-pathogen interaction	ko04626	8.90225e-05	0.00164197	33	585
Platelet activation	ko04611	0.479796	0.850796	2	60
Porphyrin and chlorophyll metabolism	ko00860	0.0178061	0.0900518	8	119
Progesterone-mediated oocyte maturation	ko04914	0.509024	0.850796	4	139
Prolactin signaling pathway	ko04917	1.41092e-09	5.85532e-08	18	99
Prostate cancer	ko05215	0.532822	0.850796	3	105
Proteasome	ko03050	0.714459	0.972574	2	94
Protein digestion and absorption	ko04974	0.248759	0.625666	2	35
Protein processing in endoplasmic reticulum	ko04141	0.0112917	0.0646352	23	504
Proteoglycans in cancer	ko05205	0.75945	1	2	103
Purine metabolism	ko00230	0.932279	1	5	326
Pyrimidine metabolism	ko00240	0.823909	1	5	262
Renal cell carcinoma	ko05211	0.49651	0.850796	2	62
Retinol metabolism	ko00830	0.0033005	0.0288359	7	68
Ribosome	ko03010	0.00304421	0.0288359	25	502
RIG-I-like receptor signaling pathway	ko04622	0.676747	0.949528	1	42
RNA degradation	ko03018	0.00584974	0.0422199	16	286
RNA polymerase	ko03020	0.19199	0.540175	5	113
Salmonella infection	ko05132	0.643718	0.946646	2	82
Sesquiterpenoid and triterpenoid biosynthesis	ko00909	1.61437e-16	2.67985e-14	27	109
Signaling pathways regulating pluripotency of stem cells	ko04550	0.157919	0.470094	3	50
SNARE interactions in vesicular transport	ko04130	0.528889	0.850796	2	66
Sphingolipid metabolism	ko00600	0.809795	1	2	115
Spliceosome	ko03040	0.967709	1	5	371
Starch and sucrose metabolism	ko00500	0.00141965	0.0171241	27	526
Steroid biosynthesis	ko00100	0.364476	0.76586	3	80
Steroid hormone biosynthesis	ko00140	1.39217e-14	1.1555e-12	25	111
Synaptic vesicle cycle	ko04721	0.785921	1	2	109
Systemic lupus erythematosus	ko05322	2.21717e-05	0.000613417	12	95
T cell receptor signaling pathway	ko04660	0.328987	0.737998	3	75
Taurine and hypotaurine metabolism	ko00430	0.00424824	0.0335813	4	22
Terpenoid backbone biosynthesis	ko00900	0.243255	0.621237	5	124
TGF-beta signaling pathway	ko04350	0.000439715	0.0066357	10	96
Thyroid hormone signaling pathway	ko04919	0.0268788	0.123941	6	82
Tight junction	ko04530	0.798171	1	2	112
TNF signaling pathway	ko04668	0.856915	1	1	73
Toll-like receptor signaling pathway	ko04620	0.999983	1	2	516
Toxoplasmosis	ko05145	0.996613	1	7	612
Transcriptional misregulation in cancer	ko05202	0.000139428	0.0023145	12	117
Tryptophan metabolism	ko00380	0.00163457	0.0180893	8	77
Tuberculosis	ko05152	0.997401	1	7	627
Tyrosine metabolism	ko00350	0.680686	0.949528	2	88
Ubiquinone and other terpenoid-quinone biosynthesis	ko00130	0.0842745	0.309493	4	60
Ubiquitin mediated proteolysis	ko04120	0.302817	0.707995	9	271
Various types of N-glycan biosynthesis	ko00513	1.42362e-07	4.72641e-06	14	80
VEGF signaling pathway	ko04370	0.49651	0.850796	2	62
Vibrio cholerae infection	ko05110	0.343204	0.743316	3	77
Viral carcinogenesis	ko05203	0.983974	1	2	230
Vitamin B6 metabolism	ko00750	0.00266651	0.0276651	6	48
Wnt signaling pathway	ko04310	0.00518324	0.0391099	11	160
Zeatin biosynthesis	ko00908	0.0014442	0.0171241	6	42
