# Supplementary material for: A chromosome-scale genome sequence of pitaya (Hylocereus undatus) provides novel insights into the genome evolution and regulation of betalain biosynthesis
Source: Hortic Res. 2021 Jul 6;8:164. doi: 10.1038/s41438-021-00612-0 (PMC8260669; doi:10.1038/s41438-021-00612-0)
Supplement: Supplementary file 6 — Supplementary Table [file 41438_2021_612_MOESM6_ESM.xlsx]

## Sheet: Sheet1
Table S18. GO enrichment analysis of the expanded and contracted gene families of H. undatus among 11 species.
Type	GO ID	GO Terms	P-value	Adjusted P-value	Number of enriched genes	Number of genes in background
BP	GO:0006869	lipid transport	1.447e-05	0.00053062	9	63
BP	GO:0010876	lipid localization	1.447e-05	0.00053062	9	63
BP	GO:0017148	negative regulation of translation	2.407e-13	2.0105e-11	10	16
BP	GO:0032269	negative regulation of cellular protein metabolic process	2.407e-13	2.0105e-11	10	16
BP	GO:0051248	negative regulation of protein metabolic process	2.407e-13	2.0105e-11	10	16
BP	GO:0009890	negative regulation of biosynthetic process	1.7755e-11	1.1607e-09	10	22
BP	GO:0010558	negative regulation of macromolecule biosynthetic process	1.7755e-11	1.1607e-09	10	22
BP	GO:0031327	negative regulation of cellular biosynthetic process	1.7755e-11	1.1607e-09	10	22
BP	GO:2000113	negative regulation of cellular macromolecule biosynthetic process	1.7755e-11	1.1607e-09	10	22
BP	GO:0031324	negative regulation of cellular metabolic process	3.0302e-11	1.9387e-09	10	23
BP	GO:0006417	regulation of translation	1.2181e-10	7.1822e-09	10	26
BP	GO:0010608	posttranscriptional regulation of gene expression	1.2181e-10	7.1822e-09	10	26
BP	GO:0010605	negative regulation of macromolecule metabolic process	8.1795e-10	4.0993e-08	10	30
BP	GO:0009892	negative regulation of metabolic process	1.1661e-09	5.7485e-08	10	31
BP	GO:0048523	negative regulation of cellular process	3.925e-09	1.8441e-07	10	35
BP	GO:0032268	regulation of cellular protein metabolic process	3.3801e-08	1.5637e-06	10	43
BP	GO:0051246	regulation of protein metabolic process	8.7089e-08	3.7953e-06	10	47
BP	GO:0048519	negative regulation of biological process	1.0079e-07	4.3295e-06	10	47
BP	GO:0015977	carbon fixation	1.4246e-18	3.0347e-16	13	17
BP	GO:0006099	tricarboxylic acid cycle	1.2898e-16	2.2814e-14	13	21
BP	GO:0009060	aerobic respiration	2.7497e-15	3.9373e-13	13	25
BP	GO:0015980	energy derivation by oxidation of organic compounds	3.4409e-12	2.5236e-10	13	40
BP	GO:0045333	cellular respiration	3.4409e-12	2.5236e-10	13	40
BP	GO:0006091	generation of precursor metabolites and energy	3.7055e-05	0.0012807	13	146
BP	GO:0008272	sulfate transport	8.182e-19	1.8926e-16	15	25
BP	GO:0072348	sulfur compound transport	8.182e-19	1.8926e-16	15	25
BP	GO:0015698	inorganic anion transport	8.5932e-14	8.3354e-12	15	46
BP	GO:0006820	anion transport	2.0232e-07	8.2213e-06	15	121
BP	GO:0006556	S-adenosylmethionine biosynthetic process	2.025e-27	7.6115e-25	17	18
BP	GO:0046500	S-adenosylmethionine metabolic process	2.025e-27	7.6115e-25	17	18
BP	GO:0044272	sulfur compound biosynthetic process	3.8458e-16	6.4246e-14	17	49
BP	GO:0042398	cellular modified amino acid biosynthetic process	3.25e-15	4.4422e-13	17	55
BP	GO:0006790	sulfur compound metabolic process	1.8147e-14	1.8816e-12	17	60
BP	GO:0006575	cellular modified amino acid metabolic process	2.294e-14	2.2993e-12	17	61
BP	GO:0009108	coenzyme biosynthetic process	4.5374e-12	3.2485e-10	17	82
BP	GO:0051188	cofactor biosynthetic process	7.732e-11	4.8438e-09	17	97
BP	GO:0006732	coenzyme metabolic process	1.4061e-10	8.1309e-09	17	100
BP	GO:0051186	cofactor metabolic process	3.8797e-09	1.8441e-07	17	123
BP	GO:0008652	cellular amino acid biosynthetic process	1.0627e-07	4.4382e-06	17	152
BP	GO:0016053	organic acid biosynthetic process	7.5756e-05	0.0025033	17	247
BP	GO:0046394	carboxylic acid biosynthetic process	7.5756e-05	0.0025033	17	247
BP	GO:0044283	small molecule biosynthetic process	0.00023891	0.0076425	17	272
BP	GO:0044711	single-organism biosynthetic process	0.00030738	0.0097294	17	278
BP	GO:0006520	cellular amino acid metabolic process	0.0005637	0.016783	17	291
BP	GO:0042451	purine nucleoside biosynthetic process	3.8522e-15	4.8265e-13	18	65
BP	GO:0046129	purine ribonucleoside biosynthetic process	3.8522e-15	4.8265e-13	18	65
BP	GO:0009163	nucleoside biosynthetic process	1.2381e-14	1.3296e-12	18	69
BP	GO:0042455	ribonucleoside biosynthetic process	1.2381e-14	1.3296e-12	18	69
BP	GO:1901659	glycosyl compound biosynthetic process	1.2381e-14	1.3296e-12	18	69
BP	GO:0072522	purine-containing compound biosynthetic process	3.5415e-13	2.8782e-11	18	82
BP	GO:1901137	carbohydrate derivative biosynthetic process	7.0158e-08	3.1487e-06	18	166
BP	GO:0042278	purine nucleoside metabolic process	4.9363e-06	0.00019277	18	224
BP	GO:0046128	purine ribonucleoside metabolic process	4.9363e-06	0.00019277	18	224
BP	GO:0009119	ribonucleoside metabolic process	6.7283e-06	0.0002561	18	229
BP	GO:0072521	purine-containing compound metabolic process	1.397e-05	0.00052508	18	241
BP	GO:0009116	nucleoside metabolic process	1.8844e-05	0.00066663	18	247
BP	GO:1901657	glycosyl compound metabolic process	1.8844e-05	0.00066663	18	247
BP	GO:0055086	nucleobase-containing small molecule metabolic process	0.00036974	0.011462	18	311
BP	GO:1901566	organonitrogen compound biosynthetic process	0.00041346	0.012558	18	312
BP	GO:0006952	defense response	2.0132e-15	3.0269e-13	24	126
BP	GO:0006950	response to stress	0.00037414	0.01148	24	475
MF	GO:0005507	copper ion binding	0.00075885	0.022371	9	106
MF	GO:0030597	RNA glycosylase activity	9.4115e-14	8.5759e-12	10	15
MF	GO:0030598	rRNA N-glycosylase activity	9.4115e-14	8.5759e-12	10	15
MF	GO:0016799	hydrolase activity, hydrolyzing N-glycosyl compounds	8.5798e-11	5.2652e-09	10	25
MF	GO:0004866	endopeptidase inhibitor activity	2.5826e-10	1.3868e-08	10	28
MF	GO:0030414	peptidase inhibitor activity	2.5826e-10	1.3868e-08	10	28
MF	GO:0061134	peptidase regulator activity	2.5826e-10	1.3868e-08	10	28
MF	GO:0061135	endopeptidase regulator activity	2.5826e-10	1.3868e-08	10	28
MF	GO:0003899	DNA-directed RNA polymerase activity	1.4986e-05	0.00054294	10	78
MF	GO:0034062	RNA polymerase activity	3.6738e-05	0.0012807	10	86
MF	GO:0004857	enzyme inhibitor activity	0.00036134	0.011318	10	117
MF	GO:0030145	manganese ion binding	7.0158e-10	3.5757e-08	12	49
MF	GO:0045735	nutrient reservoir activity	2.3918e-09	1.16e-07	12	54
MF	GO:0008964	phosphoenolpyruvate carboxylase activity	3.6077e-19	1.2054e-16	13	16
MF	GO:0004611	phosphoenolpyruvate carboxykinase activity	1.5138e-18	3.0347e-16	13	17
MF	GO:0016831	carboxy-lyase activity	4.0613e-10	2.1425e-08	13	56
MF	GO:0016830	carbon-carbon lyase activity	6.5974e-08	3.0058e-06	13	83
MF	GO:0015116	sulfate transmembrane transporter activity	8.182e-19	1.8926e-16	15	25
MF	GO:1901682	sulfur compound transmembrane transporter activity	8.182e-19	1.8926e-16	15	25
MF	GO:0015103	inorganic anion transmembrane transporter activity	4.3508e-16	6.8857e-14	15	34
MF	GO:0008509	anion transmembrane transporter activity	4.3167e-10	2.238e-08	15	79
MF	GO:0004478	methionine adenosyltransferase activity	2.025e-27	7.6115e-25	17	18
MF	GO:0016765	transferase activity, transferring alkyl or aryl (other than methyl) groups	8.4199e-15	1.0127e-12	17	58
MF	GO:0043531	ADP binding	7.045e-17	1.324e-14	21	76
MF	GO:0020037	heme binding	7.42e-05	0.0025033	23	403
MF	GO:0046906	tetrapyrrole binding	0.00015112	0.0049395	23	423
MF	GO:0016798	hydrolase activity, acting on glycosyl bonds	0.00020747	0.0067084	23	425
MF	GO:0005506	iron ion binding	1.1706e-07	4.8221e-06	28	386
MF	GO:0016705	oxidoreductase activity, acting on paired donors, with incorporation or reduction of molecular oxygen	1.0328e-07	4.374e-06	30	432
MF	GO:0009055	electron carrier activity	8.6113e-08	3.7953e-06	32	482
MF	GO:0010333	terpene synthase activity	1.9935e-44	5.9945e-41	42	92
MF	GO:0016838	carbon-oxygen lyase activity, acting on phosphates	6.3447e-44	9.5393e-41	42	94
MF	GO:0016835	carbon-oxygen lyase activity	9.8961e-35	7.4394e-32	42	144
MF	GO:0000287	magnesium ion binding	3.2556e-34	1.9579e-31	42	145
MF	GO:0016829	lyase activity	9.1822e-37	9.2036e-34	55	263
MF	GO:0046914	transition metal ion binding	5.0807e-06	0.00019587	64	1552
MF	GO:0046872	metal ion binding	1.5867e-12	1.2556e-10	106	2319
MF	GO:0043169	cation binding	2.2352e-12	1.7234e-10	106	2331
MF	GO:0043167	ion binding	3.7735e-05	0.0012894	147	4670
MF	GO:0005488	binding	3.8839e-06	0.00015572	257	9120
