# Supplementary material for: A chromosome-scale genome sequence of pitaya (Hylocereus undatus) provides novel insights into the genome evolution and regulation of betalain biosynthesis
Source: Hortic Res. 2021 Jul 6;8:164. doi: 10.1038/s41438-021-00612-0 (PMC8260669; doi:10.1038/s41438-021-00612-0)
Supplement: Supplementary file 7 — Supplementary Table [file 41438_2021_612_MOESM7_ESM.xlsx]

## Sheet: Table S22-1
Sample	Raw bases(bp)	Clean bases(bp)	Effective rate(%)	Error rate(%)	Q20 (%)	Q30 (%)	GC content (%)
Parents
Dahong	1942479360	1942018560	99.98	0.04	95.42	88.26	38.42
GHB	1914086880	1913630688	99.98	0.03	95.47	88.37	38.23
F1 populations
Total	166721094144	166615713504
1	741058560	741045600	100	0.03	95.71	88.43	38.03
2	710813664	710746560	99.99	0.04	93.95	85.64	36.84
4	618950016	618892704	99.99	0.04	93.68	85	37.97
5	673248096	673186752	99.99	0.04	94.5	86.63	37.02
6	639960480	639900000	99.99	0.04	94.42	86.5	37.61
7	562269312	562221216	99.99	0.04	94.22	86.06	37.7
11	498821760	498770784	99.99	0.04	93.93	85	37.66
12	601622496	601568928	99.99	0.03	95.31	88.16	37.96
14	652377024	652319424	99.99	0.04	94.42	86.43	37.91
15	799080192	798982560	99.99	0.04	95.07	87.7	38.17
16	532296288	532240704	99.99	0.04	94.73	87.01	37.88
17	655259616	655201728	99.99	0.04	93.75	85.18	37.16
18	1029836736	1029713472	99.99	0.04	93.8	85	36.86
19	607266144	607205088	99.99	0.04	93.81	85	37.97
20	622647936	622581984	99.99	0.04	93.88	85	37.87
21	986454432	986343840	99.99	0.04	94.39	86.36	38.12
22	909832320	909730368	99.99	0.04	94.96	87.55	37.81
23	562794336	562739328	99.99	0.04	94.03	85.79	37.66
24	644117184	644052960	99.99	0.04	93.84	85.48	37.48
25	910033344	909932832	99.99	0.03	95.39	88.36	37.83
26	786767040	786681792	99.99	0.04	94.62	86.87	37.67
27	763600896	763512768	99.99	0.04	93.93	85	37.53
28	998096832	990720000	99.26	0.04	95.24	87.53	38.41
29	782408736	782325792	99.99	0.04	93.8	85	37.82
30	911382912	911285568	99.99	0.04	94.27	86.12	37.64
31	549520416	549472032	99.99	0.04	94	85	37.71
32	603449856	603387360	99.99	0.03	95.44	88.46	38.18
33	570022560	569973600	99.99	0.03	95.76	89.06	37.9
34	487855008	487813536	99.99	0.04	94.25	86.06	38.01
35	593863488	593813952	99.99	0.04	94.28	86.21	37.58
37	809195328	809099712	99.99	0.04	93.81	85	38.05
38	735751296	735655968	99.99	0.04	93.99	85	37.47
39	931123584	931056768	99.99	0.04	94.61	86.47	36.53
40	815361984	815266080	99.99	0.04	93.89	85	37.7
42	1106821728	1106707104	99.99	0.04	94.48	85	37.72
43	959145984	959040864	99.99	0.04	94.44	86.41	37.83
45	719174016	719114112	99.99	0.04	94.23	86.09	37.66
46	534130560	534126528	100	0.04	93.7	85	37.64
47	905278176	905269536	100	0.04	93.66	85	38.86
48	482104512	482101920	100	0.04	93.89	85	38.87
49	600047136	600043392	100	0.04	94.2	86	38.16
50	510187104	510181056	100	0.04	93.9	85.47	38.6
51	941851584	941840928	100	0.04	93.69	85.05	38.81
52	1246726656	1246707360	100	0.04	93.99	85	38.97
53	509992704	509986944	100	0.03	94.8	87.17	38.65
54	515887776	515884032	100	0.04	93.75	85.16	38.68
55	489000384	488994336	100	0.04	94.32	86.31	38.9
56	816422112	816411168	100	0.04	94.2	86.03	39
57	581780448	581776128	100	0.04	93.84	85	37.76
58	522498240	522496800	100	0.04	93.91	85	38.37
59	1320540480	1320518304	100	0.04	93.9	85	38.98
60	1118364192	1118341440	100	0.04	93.94	85	38.71
61	505965600	505961568	100	0.04	93.66	85	38.85
62	516866400	516863232	100	0.04	94.31	86.36	38.59
63	486000000	485995968	100	0.04	93.65	85	38.75
64	1293679872	1293653088	100	0.04	93.62	85.06	38.22
65	498175776	498170592	100	0.04	94.69	87.03	38.6
66	892904832	892892736	100	0.04	94.06	85.84	38.57
67	1069919136	1069896960	100	0.04	94	85	38.49
68	760218336	760205376	100	0.04	93.93	85	38.52
69	582314112	582312096	100	0.04	93.72	85	38.81
70	672418656	672411168	100	0.04	94.05	85	39.02
71	765711936	765706176	100	0.03	94.8	87.22	38.58
72	689227776	689223456	100	0.03	95.19	87.95	38.47
73	701509248	701502912	100	0.04	93.76	85	38.89
74	667254816	667249056	100	0.04	93.69	85.12	38.89
75	1007636256	1007632224	100	0.03	96.91	91.27	38.38
76	613890720	613887264	100	0.04	93.94	85	39.01
77	952148736	952135776	100	0.04	94.03	85	38.73
78	1527049728	1527027264	100	0.04	93.7	85	37.8
80	688640544	688635936	100	0.04	93.94	85	38.92
81	731415744	731403072	100	0.04	94.22	85	39.16
82	1303133760	1303115616	100	0.04	93.72	85.13	38.8
83	1425054816	1425037248	100	0.04	93.66	85	38.8
84	1066064544	1066052160	100	0.03	96.68	90.69	37.23
85	1022268960	1022266080	100	0.03	96.35	89.93	38.59
86	810914112	810904608	100	0.03	96.65	90.59	38.2
87	823176000	823168512	100	0.03	96.29	89.77	38.12
88	933285600	933274368	100	0.03	96.94	91.29	37.17
89	868550112	868539744	100	0.03	96.84	91.07	37.77
90	893033856	893024640	100	0.03	96.77	90.83	38
91	766741824	766735776	100	0.03	96.1	89.25	37.78
92	785803680	785795616	100	0.03	97.33	92.19	38.14
93	884570400	884560032	100	0.03	96.77	90.87	38.23
94	861434208	854941248	99.25	0.03	95.9	88.98	36.01
96	897902784	897888096	100	0.03	97.05	91.6	37.89
97	832925376	832915872	100	0.03	97	91.42	38.23
98	1121220288	1121207904	100	0.03	96.53	90.23	37.44
99	1136478816	1136475936	100	0.04	94.91	86.5	38.61
100	949902048	949890816	100	0.03	96.2	89.56	36.97
101	798584544	798576192	100	0.03	96.44	89.99	38.31
102	769968288	769955904	100	0.03	96.29	89.67	38.03
103	983625984	983614752	100	0.03	96.72	90.78	38.2
104	820996128	820986336	100	0.03	97.06	91.67	38.31
105	950383872	950373216	100	0.03	96.7	90.77	37.94
106	920309184	920299680	100	0.03	96.58	90.52	37.81
107	948053664	948041280	100	0.03	97.22	92.03	37.66
108	814713408	814698432	100	0.03	95.89	88.9	37.98
109	927698976	927690624	100	0.03	96.91	91.27	38.17
110	852205536	852195168	100	0.03	95.97	89.02	37.89
111	788917824	788908032	100	0.03	96	89.13	38.3
112	1025496576	1025484768	100	0.03	96.52	90.35	37.93
114	804727872	804719520	100	0.03	95.53	88.09	37.83
115	882169920	882158112	100	0.03	97.29	92.2	38.34
116	752949792	752939712	100	0.03	97.44	92.55	37.8
117	751202784	751193856	100	0.03	96.64	90.55	38.38
118	858003840	857994336	100	0.03	96.76	90.94	38.14
119	879471072	879462144	100	0.03	96.28	89.75	38.19
120	919581696	919568160	100	0.03	95.88	88.82	37.83
121	648732960	648720576	100	0.03	95.69	88.41	38.22
122	934894080	934884000	100	0.03	96.6	90.49	37.77
123	638436960	638426016	100	0.04	94.75	86.23	38.15
126	1077073632	1077067584	100	0.04	95.16	87.19	38.62
127	824088096	824077152	100	0.03	96.03	89.19	37.98
128	740792736	740780064	100	0.03	96.56	90.35	38.2
129	1174802976	1165914720	99.24	0.03	95.84	88.84	38.33
130	949292928	949283424	100	0.04	94.38	85.54	37.77
131	805937472	805928256	100	0.03	96.77	90.87	38.12
132	873609120	873598176	100	0.03	96.62	90.55	38.12
133	679642272	679629600	100	0.03	96.59	90.55	37.23
134	692538336	692530272	100	0.03	96.59	90.47	37.68
136	661707936	661697568	100	0.03	96.29	89.78	38.34
137	728002080	727982496	100	0.03	96.89	91.2	37.47
138	706507200	706496544	100	0.03	96.25	89.71	37.61
139	901144512	901126368	100	0.03	96.06	89.22	38.18
140	1046300832	1038498048	99.25	0.04	95.43	87.81	37.92
141	933349248	933335424	100	0.03	96.65	90.62	37.79
142	870516864	870502464	100	0.03	96.56	90.43	37.74
145	672719616	672710112	100	0.03	96.16	89.36	38.13
146	948690432	941756544	99.27	0.04	95.16	87.28	38.02
148	706988736	706975488	100	0.03	97.22	91.96	38.2
150	917993376	917976960	100	0.03	96.54	90.4	37.44
151	666177120	666166176	100	0.03	96.98	91.47	38.2
152	757060704	757048896	100	0.03	96.9	91.22	38.16
153	879934176	879921216	100	0.03	96.51	90.21	37.31
154	774000000	773985888	100	0.03	96.19	89.57	37.12
155	684296928	684283968	100	0.03	96.45	90.04	38.27
156	992100384	984716640	99.26	0.04	95.19	87.19	38.25
160	834753600	834742944	100	0.03	96.17	89.44	38.07
161	639557856	639546624	100	0.03	96.69	90.74	38.25
162	622012320	622001952	100	0.03	96.92	91.41	38.12
163	806923872	806907168	100	0.03	96.47	90.31	37.7
164	627077376	627065568	100	0.03	96.51	90.41	38.03
166	839229120	833398848	99.31	0.04	95.2	87.23	37.9
167	669702528	669693312	100	0.03	97.09	91.8	38.06
168	922188960	922178592	100	0.03	96.67	90.78	38.1
169	893153088	886523328	99.26	0.03	95.72	88.59	37.94
170	688926528	688916448	100	0.03	96.28	89.89	38.03
171	732998016	732980160	100	0.03	96.06	89.21	37.95
172	924705504	924689664	100	0.03	95.86	88.83	38.18
173	821266272	821251296	100	0.03	96.52	90.36	38.23
174	683206272	683193888	100	0.03	95.53	88.09	37.76
175	657720864	657707328	100	0.03	97.16	91.94	38.09
176	961445664	961429824	100	0.03	97.22	92.06	38.34
177	922699296	922682880	100	0.03	96.5	90.23	38.41
178	706833792	706821408	100	0.03	96.66	90.75	37.7
179	967246848	967228992	100	0.03	96.19	89.54	38.08
180	750708864	750695616	100	0.03	96.02	89.09	38.1
181	964698912	964678464	100	0.03	96.43	90.11	37.79
182	711637344	711624384	100	0.03	96	89.17	38.03
183	739898208	739883520	100	0.04	94.44	85.64	38
184	784753632	784741824	100	0.03	96.73	90.81	38.12
185	950904576	950887008	100	0.03	96.44	90.15	37.99
186	1061862048	1061857152	100	0.03	96.01	89.09	38.31
187	829770912	823497984	99.24	0.03	95.72	88.62	37.74
188	969802272	969799968	100	0.03	96.02	89.02	38.37
189	636494400	636488352	100	0.03	95.62	88.38	38.19
190	647725824	647717472	100	0.03	96.52	90.44	38.11
191	853308576	847296288	99.3	0.03	96.09	89.44	37.96
192	823172256	823169664	100	0.04	95.56	88.02	38.98
193	883383840	883379808	100	0.03	96.31	89.75	38.05
194	664421760	664409376	100	0.04	94.68	86.16	38.42
195	863007840	863005536	100	0.03	96.3	89.72	38.44
196	859974048	859971168	100	0.03	96	88.98	38.85
197	696167136	696158496	100	0.04	94.97	86.86	38.34
198	1069788096	1061741376	99.25	0.03	95.67	88.5	38.38
199	737398080	737389440	100	0.04	94.49	85.79	38.39
203	792797472	792788256	100	0.03	96.57	90.48	37.51
212	825708672	825704640	100	0.03	95.9	88.84	38.62
224	737420832	737408736	100	0.03	96.8	91.02	37.84
225	776957760	776949408	100	0.03	95.65	88.37	37.51
226	652712256	652644864	99.99	0.04	94.29	86.19	37.58
230	776430720	776428416	100	0.04	95.12	86.91	38.7
233	710910720	710902368	100	0.03	95.72	88.41	38.02
236	735120576	735105888	100	0.03	95.83	88.8	37.55
238	718689888	718686432	100	0.03	96.9	91.11	38.45
239	986502240	979160832	99.26	0.04	95.11	87.12	38.23
240	810516960	810512928	100	0.03	96.12	89.31	38.22
241	904739040	904736160	100	0.03	96.64	90.59	38.42
242	926238240	926235360	100	0.03	96.43	89.94	38.59
246	854846208	854844192	100	0.04	95.69	88.21	37.64
247	980468928	973284192	99.27	0.04	94.56	85.96	37.69
249	1328636736	1328630688	100	0.04	95.28	87.38	38.35
281	1143463680	1143459648	100	0.04	95.41	87.56	38.67
282	1061747424	1061741952	100	0.04	95.36	87.44	38.46
283	1118541024	1118536128	100	0.03	96.05	89.16	38.56
289	1119133440	1110664224	99.24	0.03	95.6	88.29	36.81
290	1120211424	1120204800	100	0.03	96.59	90.56	38.56
294	963597024	963400608	99.98	0.04	94.19	85.67	38.11
295	622283040	622136736	99.98	0.04	94.52	85	37.77
296	941662944	941444352	99.98	0.03	95.41	88.25	37.15
302	1080195264	1080191520	100	0.03	96.08	89.27	38.75
304	1092139488	1092132288	100	0.03	95.94	89	38.5

## Sheet: Table S22-2
Sample	Clean reads	Mappd reads	Mapping rate(%)	Average depth (×)	Coverage at least 1× (%)	Coverage at least 4× (%)
Parents
Dahong	13486240	13220980	98.03	16.84	16.36	6.76
GHB	13289102	13218893	99.47	17.92	15.9	6.46
Total	26775342	26439873	98.75	17.38	16.13	6.61
F1 populations
Total	1157053566	1147444028	99.166	11.502	9.75488	3.78995
1	5146150	5096978	99.04	9.86	11.73	3.74
2	4935740	4884880	98.97	11.16	10.45	3.02
4	4297866	4251631	98.92	9.48	9.46	3.39
5	4674908	4627486	98.99	10.53	10.18	3.11
6	4443750	4398636	98.98	9.85	10.49	3.16
7	3904314	3865676	99.01	10.16	9.02	2.7
11	3463686	3444350	99.44	9.28	8.63	2.62
12	4177562	4143547	99.19	9.88	9.01	3.19
14	4529996	4480536	98.91	10.01	8.97	3.54
15	5548490	5496219	99.06	10.82	9.57	4.26
16	3696116	3667271	99.22	9.58	8.36	2.85
17	4550012	4501290	98.93	10.36	10.79	3.04
18	7150788	7103407	99.34	12.99	9.76	4.19
19	4216702	4178685	99.1	10.39	8.3	3.08
20	4323486	4284842	99.11	9.93	9.51	3.25
21	6849610	6789759	99.13	11.96	10.82	4.8
22	6317572	6258129	99.06	11.87	10.01	4.13
23	3907912	3867531	98.97	9.82	8.57	2.95
24	4472590	4413799	98.69	10.49	9.51	3.09
25	6318978	6249918	98.91	11.32	11.73	4.37
26	5463068	5403918	98.92	11.06	9.8	3.72
27	5302172	5281945	99.62	11.23	8.98	3.66
28	6880000	6802823	98.88	10.69	12.52	5.2
29	5432818	5406671	99.52	10.99	9.44	3.94
30	6328372	6255946	98.86	11.74	10.06	4.02
31	3815778	3794622	99.45	10.04	7.48	2.92
32	4190190	4151488	99.08	10.17	8.34	3.2
33	3958150	3926958	99.21	10.39	7.81	2.84
34	3387594	3344163	98.72	9.82	7.83	2.47
35	4123708	4088658	99.15	10.51	7.85	2.82
37	5618748	5569715	99.13	10.92	9.51	4.32
38	5108722	5070125	99.24	10.58	9.91	3.72
39	6465672	6365645	98.45	11.32	11.62	4.02
40	5661570	5628510	99.42	11.12	10.19	4.11
42	7685466	7616526	99.1	12.81	12.42	4.82
43	6660006	6557521	98.46	11.82	11.22	4.48
45	4993848	4957651	99.28	10.76	8.98	3.65
46	3709212	3623222	97.68	10.39	8.66	2.5
47	6286594	6204991	98.7	11.09	12.01	4.45
48	3347930	3322252	99.23	9.89	8.14	2.39
49	4166968	4121949	98.92	10.65	9.25	2.86
50	3542924	3501839	98.84	10	8.44	2.51
51	6540562	6452080	98.65	12.06	11	4.33
52	8657690	8603779	99.38	13.84	13.16	5.14
53	3541576	3503253	98.92	9.79	8.18	2.63
54	3582528	3542872	98.89	9.58	8.94	2.6
55	3395794	3359201	98.92	9.46	8.02	2.59
56	5669522	5610000	98.95	10.96	10.86	4.09
57	4040112	4012449	99.32	11.7	7.98	2.48
58	3628450	3601978	99.27	11.01	8.12	2.32
59	9170266	9100476	99.24	13.94	12.59	5.29
60	7766260	7711785	99.3	12.55	12.68	4.71
61	3513622	3471623	98.8	10.12	8.37	2.45
62	3589328	3540857	98.65	10.35	8.07	2.5
63	3374972	3338635	98.92	9.42	8.06	2.58
64	8983702	8853904	98.56	14	12.16	4.77
65	3459518	3425014	99	9.39	8.4	2.62
66	6200644	6145191	99.11	11.95	10.21	3.97
67	7429840	7394892	99.53	12.98	11.22	4.33
68	5279204	5250558	99.46	11.97	9.21	3.12
69	4043834	4004235	99.02	10.8	8.39	2.81
70	4669522	4647335	99.52	9.97	10.45	3.52
71	5317404	5268207	99.07	11.26	9.94	3.65
72	4786274	4739614	99.03	10.58	9.77	3.38
73	4871548	4826638	99.08	10.95	9.66	3.45
74	4633674	4577876	98.8	10.74	9.12	3.36
75	6997446	6940006	99.18	12.12	11.26	4.6
76	4263106	4233218	99.3	10.71	8.95	2.99
77	6612054	6570304	99.37	12.62	10.66	4.29
78	10604356	10505145	99.06	14.9	12.61	5.1
80	4782194	4759831	99.53	11.47	9.05	3.23
81	5079188	5047562	99.38	12.09	9.48	3.3
82	9049414	8941075	98.8	14.38	12.08	5.32
83	9896092	9766419	98.69	14.43	12.94	5.53
84	7403140	7355758	99.36	13.59	11.94	4.3
85	7099070	7050953	99.32	12.79	10.24	4.49
86	5631282	5599221	99.43	11.62	9.78	3.85
87	5716448	5673591	99.25	11.78	9.34	3.87
88	6481072	6430203	99.22	12.94	9.48	3.65
89	6031526	5997152	99.43	12.26	8.86	3.67
90	6201560	6162804	99.38	12.46	8.84	3.84
91	5324554	5293140	99.41	11.78	8.61	3.16
92	5456914	5424725	99.41	11.57	8.91	3.76
93	6142778	6106338	99.41	12.46	9.47	4.02
94	5937092	5897625	99.34	11.68	8.71	3.21
96	6235334	6202207	99.47	12.4	8.39	3.74
97	5784138	5740232	99.24	12.22	8.84	3.82
98	7786166	7740630	99.42	14.56	9.61	4.29
99	7892194	7824941	99.15	13.9	9.99	4.86
100	6596464	6538101	99.12	12.51	10.64	3.61
101	5545668	5511897	99.39	11.57	9.04	3.98
102	5346916	5312207	99.35	11.45	9.4	3.68
103	6830658	6770542	99.12	13.04	9.82	4.09
104	5701294	5659173	99.26	11.91	9.03	3.95
105	6599814	6533459	98.99	12.71	9.64	4.26
106	6390970	6336271	99.14	12.26	10.03	4.17
107	6583620	6548401	99.47	12.55	8.93	3.59
108	5657628	5610068	99.16	9.92	12.17	4.29
109	6442296	6402009	99.37	12.7	9.69	4.17
110	5918022	5866992	99.14	12.07	9.34	4
111	5478528	5431219	99.14	11.75	8.79	3.87
112	7121422	7074554	99.34	13.22	9.28	4.38
114	5588330	5546781	99.26	11.9	8.01	3.59
115	6126098	6085919	99.34	12.15	9.38	4.11
116	5228748	5196091	99.38	11.82	7.94	3.07
117	5216624	5172657	99.16	11.28	8.82	3.77
118	5958294	5898742	99	12.01	9.29	4
119	6107376	6055224	99.15	12.35	9	4.11
120	6385890	6320155	98.97	12.42	9.25	4.25
121	4505004	4461954	99.04	9.23	10.68	3.53
122	6492250	6454281	99.42	12.66	9.56	4.14
123	4433514	4392587	99.08	10.13	10.74	3.03
126	7479636	7417017	99.16	13.18	10.16	4.53
127	5722758	5679618	99.25	12.15	8.4	3.8
128	5144306	5102645	99.19	9.69	11.69	3.89
129	8096630	8024469	99.11	10.81	14.7	6.05
130	6592246	6527297	99.01	12.53	9.53	4.35
131	5596724	5551952	99.2	11.68	9.46	3.78
132	6066654	6017358	99.19	12.09	9.39	3.93
133	4719650	4689928	99.37	11.36	8.55	3.23
134	4809238	4781361	99.42	11.13	8	3.21
136	4595122	4556954	99.17	10.86	8.46	3.39
137	5055434	5015358	99.21	11.69	9	3.3
138	4906226	4871035	99.28	11.38	9.43	2.95
139	6257822	6211555	99.26	10.61	11.54	4.77
140	7211792	7143041	99.05	11.05	13.25	5.24
141	6481496	6447662	99.48	12.63	9.34	4.19
142	6045156	6012016	99.45	12.2	8.48	3.65
145	4671598	4631636	99.14	10.4	9.21	3.52
146	6539976	6472489	98.97	10.69	12.57	4.82
148	4909552	4872214	99.24	10.92	8.51	3.7
150	6374840	6334578	99.37	11.95	8.87	3.77
151	4626154	4593716	99.3	10.95	7.97	3.47
152	5257284	5217638	99.25	11.04	8.93	3.96
153	6110564	6065836	99.27	12.56	9.4	3.77
154	5374902	5339296	99.34	11.58	7.58	3.24
155	4751972	4727580	99.49	10.93	8.13	3.57
156	6838310	6786494	99.24	11.5	11.82	4.68
160	5796826	5763452	99.42	11.8	8.73	4.11
161	4441296	4411892	99.34	10.81	8.19	3.25
162	4319458	4282276	99.14	10.59	7.91	3.24
163	5603522	5564757	99.31	11.75	8.52	3.66
164	4354622	4318263	99.17	10.4	8.14	3.38
166	5787492	5743968	99.25	11.57	10.88	3.51
167	4650648	4622045	99.38	11.05	7.92	3.36
168	6404018	6347218	99.11	12.19	9.15	4.39
169	6156412	6095912	99.02	10.76	12.09	4.22
170	4784142	4746179	99.21	9.62	11.29	3.55
171	5090140	5050754	99.23	11.12	8.71	3.69
172	6421456	6358655	99.02	11.72	10.06	4.58
173	5703134	5661081	99.26	12.23	8.33	3.81
174	4744402	4711412	99.3	11.28	7.62	3.18
175	4567412	4537978	99.36	10.99	7.89	3.27
176	6676596	6622786	99.19	13.24	8.83	4.1
177	6407520	6349876	99.1	12.56	9.21	4.31
178	4908482	4873821	99.29	11.55	7.45	3.12
179	6716868	6651013	99.02	12.47	9.44	4.24
180	5213164	5168158	99.14	10.76	9.6	3.88
181	6699156	6665982	99.5	12.06	9.87	4.34
182	4941836	4903405	99.22	10.84	8.34	3.72
183	5138080	5086114	98.99	11.42	8.36	3.65
184	5449596	5396635	99.03	11.38	9.14	3.84
185	6603382	6568281	99.47	12.8	8.48	4.09
186	7374008	7328395	99.38	14.16	9.49	4.34
187	5718736	5663114	99.03	10.91	11.45	3.76
188	6734722	6685671	99.27	12.8	9.63	3.98
189	4420058	4378819	99.07	9.71	10.5	3.25
190	4498038	4458458	99.12	9.52	10.89	3.33
191	5884002	5832919	99.13	11.65	11.14	3.61
192	5716456	5679175	99.35	12.8	8.41	3.76
193	6134582	6089365	99.26	12.89	8.28	3.86
194	4613954	4570115	99.05	9.19	11.11	3.6
195	5993094	5952426	99.32	12.13	9.61	3.8
196	5972022	5920276	99.13	12.22	9.07	4.12
197	4834434	4791339	99.11	9.96	11.12	3.49
198	7373204	7310779	99.15	10.84	13.68	5.4
199	5120760	5068801	98.99	10.04	12.05	3.61
203	5505474	5476823	99.48	10.44	11.13	3.74
212	5734060	5692434	99.27	11.97	8.97	3.9
224	5120894	5078051	99.16	10.21	11.1	3.65
225	5395482	5346382	99.09	10.73	10.54	3.81
226	4532256	4504592	99.39	10.33	9.77	3.02
230	5391864	5352487	99.27	10.98	10.48	3.76
233	4936822	4901284	99.28	10.32	11	3.41
236	5104902	5061145	99.14	10.95	10.37	3.26
238	4990878	4954177	99.26	11.46	8.72	3.4
239	6799728	6758957	99.4	10.76	13.02	4.97
240	5628562	5592839	99.37	12.25	8.24	3.41
241	6282890	6228130	99.13	11.61	10.93	4.17
242	6432190	6393577	99.4	12.83	8.99	4.3
246	5936418	5890149	99.22	12.77	9.17	3.7
247	6758918	6699056	99.11	11.42	12.45	4.25
249	9226602	9163129	99.31	15.44	10.39	5.12
281	7940692	7878993	99.22	13.92	9.96	4.69
282	7373208	7305286	99.08	12.95	10.28	4.47
283	7767612	7707628	99.23	13.36	10.95	4.71
289	7712946	7645938	99.13	12.32	12.71	3.88
290	7779200	7713069	99.15	13.4	10.42	4.76
294	6690282	6618314	98.92	11.47	10.53	4.91
295	4320394	4299488	99.52	10.46	8.84	3.08
296	6537808	6479210	99.1	11.63	9.84	3.95
302	7501330	7435723	99.13	13	11.27	4.87
304	7584252	7518335	99.13	13.14	10.82	4.69
	1157053566	1147444028	99.166	11.502	9.75488	3.78995

## Sheet: Table S22-3
Sample	Total	Homozygous SNP	Heterozygosis SNP	Heterozygosis rate (%)
Parents
Dahong	1316046	406179	909867	69.14
GHB	254299	45267	209032	82.2
F1 populations
1	630104	72604	557500	88.4775
2	328017	55065	272952	83.2128
4	464258	72531	391727	84.377
5	403370	65723	337647	83.7065
6	439616	63303	376313	85.6004
7	395888	49332	346556	87.5389
11	332797	42573	290224	87.2075
12	426330	65891	360439	84.5446
14	517101	86643	430458	83.2445
15	510034	104926	405108	79.4276
16	341263	50062	291201	85.3304
17	440796	66236	374560	84.9735
18	507248	108983	398265	78.5148
19	526795	77257	449538	85.3345
20	415608	64752	350856	84.4199
21	513390	115382	398008	77.5255
22	471430	94657	376773	79.9213
23	371282	53890	317392	85.4854
24	531165	78509	452656	85.2195
25	567199	117160	450039	79.3441
26	561341	97662	463679	82.602
27	371183	69098	302085	81.3844
28	794086	135911	658175	82.8846
29	381805	71305	310500	81.3242
30	657960	123284	534676	81.2627
31	393067	57116	335951	85.4691
32	354276	58218	296058	83.567
33	345923	58097	287826	83.2052
34	394908	51265	343643	87.0185
35	323171	49928	273243	84.5506
37	388300	78214	310086	79.8573
38	508779	89409	419370	82.4268
39	213882	18623	195259	91.2929
40	496462	94683	401779	80.9284
42	292964	26764	266200	90.8644
43	567193	115838	451355	79.577
45	355806	66388	289418	81.3415
46	358837	56762	302075	84.1817
47	527681	94902	432779	82.0153
48	350384	46830	303554	86.6347
49	350500	58079	292421	83.4297
50	342262	47736	294526	86.0528
51	722463	135139	587324	81.2947
52	280761	37079	243682	86.7934
53	417867	60105	357762	85.6162
54	318837	44440	274397	86.0618
55	336210	48270	287940	85.6429
56	526715	93796	432919	82.1923
57	363693	58935	304758	83.7954
58	393776	52915	340861	86.5622
59	360053	46473	313580	87.0927
60	292902	31058	261844	89.3965
61	363609	48681	314928	86.6117
62	313084	45149	267935	85.5793
63	309665	45303	264362	85.3703
64	319946	38269	281677	88.0389
65	317017	45904	271113	85.52
66	377464	71834	305630	80.9693
67	224363	25928	198435	88.4437
68	426863	66564	360299	84.4062
69	456523	67957	388566	85.1142
70	372513	57522	314991	84.5584
71	431609	76693	354916	82.2309
72	493736	75459	418277	84.7167
73	487992	81420	406572	83.3153
74	473098	76621	396477	83.8044
75	670415	134136	536279	79.9921
76	476759	69808	406951	85.3578
77	543543	109882	433661	79.7841
78	743458	161886	581572	78.2253
80	375044	62369	312675	83.3702
81	511575	88846	422729	82.6328
82	624851	138555	486296	77.8259
83	889349	192757	696592	78.3261
84	489829	116594	373235	76.197
85	510511	113737	396774	77.721
86	414650	87842	326808	78.8154
87	486460	104685	381775	78.4802
88	440832	103740	337092	76.4672
89	442736	96095	346641	78.2952
90	469841	101940	367901	78.3033
91	440631	75374	365257	82.8941
92	471724	101606	370118	78.4607
93	482967	109359	373608	77.3568
94	487136	74790	412346	84.647
96	432853	95519	337334	77.9327
97	571776	120448	451328	78.9344
98	508552	131101	377451	74.2207
99	665295	157496	507799	76.3269
100	625765	125411	500354	79.9588
101	412344	92264	320080	77.6245
102	484300	96044	388256	80.1685
103	694994	145479	549515	79.0676
104	554844	119082	435762	78.5378
105	651566	153213	498353	76.4854
106	535106	125536	409570	76.54
107	456018	100458	355560	77.9706
108	578986	83510	495476	85.5765
109	505109	120482	384627	76.1473
110	576771	128353	448418	77.7463
111	526804	111524	415280	78.8301
112	540203	131894	408309	75.5844
114	461284	96961	364323	78.9802
115	499417	111476	387941	77.6788
116	486768	91918	394850	81.1167
117	597587	124382	473205	79.186
118	694540	150568	543972	78.3212
119	560496	129391	431105	76.9149
120	578486	134029	444457	76.8311
121	550685	69692	480993	87.3445
122	460563	110506	350057	76.0063
123	491907	54280	437627	88.9654
126	617780	133053	484727	78.4627
127	472868	101537	371331	78.5274
128	586054	75184	510870	87.1711
129	820693	142692	678001	82.6132
130	663195	150903	512292	77.2461
131	532164	111605	420559	79.0281
132	494815	108348	386467	78.1033
133	361051	76478	284573	78.818
134	374069	74436	299633	80.101
136	457188	85960	371228	81.1981
137	452268	93246	359022	79.3826
138	443280	54851	388429	87.6261
139	557000	98720	458280	82.2765
140	785222	141955	643267	81.9217
141	379083	92223	286860	75.6721
142	407065	89369	317696	78.0455
145	464782	87964	376818	81.0741
146	693808	116661	577147	83.1854
148	537540	113071	424469	78.9651
150	472936	102223	370713	78.3854
151	433117	91273	341844	78.9265
152	527978	115269	412709	78.1678
153	558742	122756	435986	78.0299
154	455760	89483	366277	80.3662
155	332569	66152	266417	80.1088
156	608816	97567	511249	83.9743
160	366604	83226	283378	77.2981
161	376525	66441	310084	82.3542
162	515880	95575	420305	81.4734
163	467434	100281	367153	78.5465
164	416382	79804	336578	80.8339
166	364568	35855	328713	90.1651
167	382081	77555	304526	79.7019
168	620120	147316	472804	76.244
169	714384	96427	617957	86.5021
170	432154	50939	381215	88.2128
171	535462	83115	452347	84.4779
172	672595	148235	524360	77.9607
173	512165	112428	399737	78.0485
174	360634	69852	290782	80.6308
175	405706	79460	326246	80.4144
176	584929	135940	448989	76.7596
177	650187	149391	500796	77.0234
178	436317	79744	356573	81.7234
179	718196	153188	565008	78.6704
180	547736	106617	441119	80.535
181	402339	86469	315870	78.5084
182	486855	98765	388090	79.7137
183	622980	119113	503867	80.8801
184	680402	135458	544944	80.0915
185	416500	98234	318266	76.4144
186	444731	104000	340731	76.6151
187	640715	84208	556507	86.8572
188	559046	115573	443473	79.3267
189	427891	51466	376425	87.9722
190	507630	61392	446238	87.9062
191	440933	41661	399272	90.5516
192	389130	82144	306986	78.8903
193	541108	115518	425590	78.6516
194	499948	62310	437638	87.5367
195	440651	84895	355756	80.7342
196	531252	114270	416982	78.4904
197	462334	55997	406337	87.8882
198	707728	112705	595023	84.0751
199	562054	61396	500658	89.0765
203	368636	50543	318093	86.2892
212	466143	95599	370544	79.4915
224	572030	72281	499749	87.3641
225	565736	85361	480375	84.9115
226	245185	37336	207849	84.7723
230	487823	79059	408764	83.7935
233	404668	51972	352696	87.1569
236	518905	65485	453420	87.3802
238	511947	93042	418905	81.8259
239	397282	66030	331252	83.3796
240	373329	74773	298556	79.9713
241	565325	101023	464302	82.1301
242	499029	117375	381654	76.4793
246	503363	106973	396390	78.7483
247	599726	87806	511920	85.359
249	539818	140019	399799	74.0618
281	590462	134873	455589	77.1581
282	696004	145383	550621	79.1118
283	608305	131435	476870	78.3932
289	633988	91884	542104	85.507
290	614837	142205	472632	76.8711
294	565427	115630	449797	79.55
295	435900	60746	375154	86.0642
296	518659	90717	427942	82.5093
302	596042	132594	463448	77.7543
304	607991	131252	476739	78.4122

## Sheet: Table S22-4
Marker Type	Segregation Ratio	Marker Number
aa × bb	1	70556
lm × ll	1:1	89870
nn × np	1:1	576257
ab × cc	1:1	145
cc × ab	1:1	1018
hk × hk	1:2:1	53945
ef × eg	1:1:1:1	1966
ab × cd	1:1:1:1	2
Total		793759

## Sheet: Table S22-5
Linkage group	Marker number (bin)	Map length (cM)	Average distance (cM)	Maximum gap (cM)
LG1	653	372.16	0.57	8.29
LG2	593	292.8	0.49	7.57
LG3	585	376.18	0.64	10.11
LG4	427	236.98	0.55	9.71
LG5	673	329.19	0.49	8
LG6	441	215.05	0.49	13.97
LG7	383	205.53	0.54	9.16
LG8	407	306.53	0.75	24.8
LG9	527	284.54	0.54	9.63
LG10	67	32.2	0.48	4.18
LG11	223	59.64	0.27	5.79
Total	4979	2710.78	0.54	24.8

## Sheet: Table S22-6
Linkage group	Marker number (bin)	Map length (cM)	Average distance (cM)	Maximum gap (cM)
LG1	329	225.66	0.69	12.85
LG2	102	47.72	0.47	5.3
LG3	268	183.45	0.68	14.97
LG4	235	117.23	0.5	7.87
LG5	274	239.83	0.88	23.44
LG6	196	117.74	0.6	11.57
LG7	196	132.34	0.68	9.32
LG8	255	196.94	0.77	20.79
LG9	248	238.16	0.96	79.87
LG10	130	64.97	0.5	14.16
LG11	103	34.58	0.34	3.33
Total	2336	1598.62	0.68	79.87

## Sheet: Table S22-7
Linkage group	Marker number (bin)	Map length (cM)	Average distance (cM)	Maximum gap (cM)
LG1	837	299.06	0.36	6.94
LG2	610	170.26	0.28	4.61
LG3	723	305.94	0.42	10.11
LG4	552	177.35	0.32	4.92
LG5	822	314.28	0.38	10.49
LG6	537	171.59	0.32	10.4
LG7	495	172.66	0.35	8.16
LG8	543	251.98	0.46	16.95
LG9	654	261.6	0.4	14.02
LG10	161	50.88	0.32	8.35
LG11	275	50.62	0.18	3.67
Total	6209	2226.22	0.36	16.95
