# Supplementary material for: A chromosome-scale genome sequence of pitaya (Hylocereus undatus) provides novel insights into the genome evolution and regulation of betalain biosynthesis
Source: Hortic Res. 2021 Jul 6;8:164. doi: 10.1038/s41438-021-00612-0 (PMC8260669; doi:10.1038/s41438-021-00612-0)
Supplement: Supplementary file 8 — Supplementary Table [file 41438_2021_612_MOESM8_ESM.xlsx]

## Sheet: Sheet1
Table S23 The FPKM value of 43 genes related to betalain biosynthesis pathway
Enzymes name	Gene id	Chromosome location	Rename	GHB				GHH
				17 d	23 d	25 d	32 d	17 d	23 d	25 d	32 d
Arogenate dehydrogenase	HU03G02979.1	Chromosome 3	ADH1	49.7454	26.5796	43.5571	67.6181	21.3537	77.0516	66.786	77.7536
	HU03G02980.1	Chromosome 3	ADH2	22.2786	16.8634	16.2712	16.7676	18.4005	21.8552	14.4716	13.7322
	HU08G01744.1	Chromosome 8	ADH3	0.225676	0.106748	0.485335	0.069039	0.15815	0.220016	0.515315	0
Tyrosinase	HU08G00639.1	Chromosome 8	TYR1	76.4948	57.6969	12.9236	0	8.31683	40.7959	31.1371	0.737018
	HU08G02139.1	Chromosome 8	TYR2	0	0.023046	0.022612	0	0	0	0	0
	HU10G01736.1	Chromosome 10	TYR3	4.75858	0.236951	0.076707	0.128716	313.501	10.1172	0.616671	0.093503
	HU10G01737.1	Chromosome 10	TYR4	2.21615	0.082252	0.133476	0.761413	47.477	4.00183	1.70383	0.11763
	HU10G01738.1	Chromosome 10	TYR5	0.348771	0	0.011232	0.116302	0.702218	0.381996	0.134229	0.144559
Tyrosine/DOPA decarboxylase	HU02G00832.1	Chromosome 2	DDC1	14.3751	10.3167	14.475	13.1744	41.9357	23.4407	13.9665	9.15089
	HU04G00787.1	Chromosome 4	DDC2	2.63455	0.390554	0.223018	0.044706	10.9787	1.89495	0.357409	0
	HU07G02235.1	Chromosome 7	DDC3	1.18519	0.468804	0.281465	0.03131	2.67493	0.964285	0.482665	0
	HU07G02237.1	Chromosome 7	DDC4	80.342	48.5242	20.5028	0.837578	205.2	133.984	45.4816	4.58014
	HU10G01604.1	Chromosome 10	DDC5	1.03916	1.46198	0.709554	0.023125	1.47427	0.389521	0.187452	0.299755
	HU11G01064.1	Chromosome 11	DDC6	0	0	0	0	0	0	0	0
cytochrome P450	HU03G00480.1	Chromosome 3	CYP76AD1-1	91.1714	0.010746	0.399404	5.47055	0.009849	112.106	287.639	774.034
	HU03G00481.1	Chromosome 3	CYP76AD1-2	0	0	0	0	0	0	0	0
	HU03G00482.1	Chromosome 3	CYP76AD1-3	0.048093	0	0	0	0.036537	0	0.036335	0
	HU05G00563.1	Chromosome 5	CYP76AD1-4	7.53157	5.34574	4.46947	3.36241	15.762	9.66362	5.20507	6.33692
	HU07G00498.1	Chromosome 7	CYP76AD1-5	1.13387	0.559488	2.28499	0.676193	0.00761	0.657098	2.05213	1.8433
	HU07G00499.1	Chromosome 7	CYP76AD1-6	3.43081	0.745303	1.85925	2.54801	0.107403	3.70389	4.30508	5.37333
	HU07G00504.1	Chromosome 7	CYP76AD1-7	5.94054	3.29901	5.8072	5.61023	0.054146	5.10247	5.55413	12.0197
	HU07G00510.1	Chromosome 7	CYP76AD1-8	11.4406	9.35885	14.7214	5.08448	17.6867	12.1576	6.43651	5.92342
	HU09G01023.1	Chromosome 9	CYP76AD1-9	0.317827	0.171444	0	0.158224	0.592719	0.923969	0.222752	0.138058
	HU11G00379.1	Chromosome 11	CYP76AD1-10	0	0	0	0	0	0	0	0
	HU11G01870.1	Chromosome 11	CYP76AD1-11	10.5566	6.92433	14.0739	14.8797	9.52016	10.8975	34.8879	28.5274
4,5-DOPA extradiol dioxygenase	HU03G01342.1	Chromosome 3	DODA1	305.119	4.69681	4.6821	0.928774	20.5672	457.277	505.286	214.316
	HU08G01571.1	Chromosome 8	DODA2	50.9356	48.6218	45.4537	56.8234	26.9354	62.4209	91.286	40.2555
	HU08G01572.1	Chromosome 8	DODA3	59.1955	61.6949	121.21	132.289	44.449	65.2029	144.991	90.8553
Cyclo-DOPA 5-O-GT	HU07G00239.1	Chromosome 7	CDOPA5GT1	38.1039	26.2399	22.1516	8.38627	15.9761	39.7332	26.6728	4.60052
	HU07G00240.1	Chromosome 7	CDOPA5GT2	7.30812	3.76509	2.51053	0.637747	4.34179	7.78459	1.3391	0.47717
Betanidin-5-O-GT	HU01G00156.1	Chromosome 1	B5GT1	2.29066	1.25773	0.989909	3.25958	0.624487	2.52407	6.84751	2.00262
	HU01G00157.1	Chromosome 1	B5GT2	30.0101	12.8332	6.44689	0.56876	5.4843	29.4534	9.09438	8.37951
	HU01G00158.1	Chromosome 1	B5GT3	18.9612	27.3525	12.9517	1.08012	13.7792	31.8223	16.4202	1.82207
	HU01G00159.1	Chromosome 1	B5GT4	13.8306	21.2901	10.5922	1.85579	9.70839	21.2515	11.3542	1.23084
	HU03G00258.1	Chromosome 3	B5GT5	9.65234	16.8044	16.0124	18.1462	1.66538	4.65079	3.71779	0.565193
	HU03G00267.1	Chromosome 3	B5GT6	7.12304	8.30174	5.87548	1.07027	1.46619	2.43538	3.65534	1.18597
	HU04G01438.1	Chromosome 4	B5GT7	10.8254	4.80614	4.36179	0.481388	20.102	9.97204	6.52292	0.286959
	HU10G00514.1	Chromosome 10	B5GT8	1.08044	4.89861	7.92905	4.13297	0.114529	1.42626	1.38774	3.10302
Betanidin-6-O-GT	HU06G00220.1	Chromosome 6	B6GT1	9.37086	17.0418	15.2122	3.88173	5.2844	4.07769	4.7221	2.8385
	HU06G00241.1	Chromosome 6	B6GT2	0.368667	0.25206	0.895518	2.87613	0.111085	0.441699	0.600893	5.25582
	HU06G00242.1	Chromosome 6	B6GT3	0.02963	0.014677	0.385366	0.160286	0	0	0.184858	0.497877
	HU06G00243.1	Chromosome 6	B6GT4	10.8694	63.1724	30.854	36.8501	5.62101	11.2329	20.5555	30.6185
	HU06G00244.1	Chromosome 6	B6GT5	0.107359	0.137303	0.102483	0	0	0.053946	0	0
