# Supplementary material for: A chromosome-scale genome sequence of pitaya (Hylocereus undatus) provides novel insights into the genome evolution and regulation of betalain biosynthesis
Source: Hortic Res. 2021 Jul 6;8:164. doi: 10.1038/s41438-021-00612-0 (PMC8260669; doi:10.1038/s41438-021-00612-0)
Supplement: Supplementary file 9 — Supplementary Table [file 41438_2021_612_MOESM9_ESM.xlsx]

## Sheet: Table S24-1
Table S24-1 The annotation of DEGs at 17 d between the pairwise comprism of ‘GHB’ and ‘GHH’ pulps
Gene id	17 d GHH readcount	17 d GHB readcount	Log2FoldChange	p value	p adjusted	Description
HU01G00011.1	2334.58	27020.5	-3.5328	0.00051193	0.022822	PREDICTED: uncharacterized protein LOC104903886 [Beta vulgaris subsp. vulgaris]
HU01G00043.1	6.80044	717.032	-6.7203	6.4366e-08	1.2541e-05	hypothetical protein SOVF_075250 [Spinacia oleracea]
HU01G00047.1	45.8838	6.46756	2.8267	0.0011977	0.04306	Auxin transporter-like protein 5 [Glycine soja]
HU01G00078.1	42.4156	1.5696	4.7561	0.00016042	0.0095917	PREDICTED: probable aquaporin TIP1-2 isoform X2 [Solanum lycopersicum]
HU01G00079.1	486.045	52.2685	3.2171	1.4013e-09	4.1099e-07	PREDICTED: uncharacterized protein LOC104903999 [Beta vulgaris subsp. vulgaris]
HU01G00116.1	55.3052	4265.91	-6.2693	0.00018802	0.010914	PREDICTED: EC protein homolog 2-like [Beta vulgaris subsp. vulgaris]
HU01G00117.1	15.8241	87.2603	-2.4632	0.00027631	0.014749	hypothetical protein SOVF_119260 [Spinacia oleracea]
HU01G00118.1	37.4695	377.049	-3.331	3.1687e-09	8.4894e-07	hypothetical protein SOVF_119260 [Spinacia oleracea]
HU01G00157.1	91.5845	568.743	-2.6346	0.00061706	0.02637	glucosyltransferase [Phytolacca americana]
HU01G00286.1	282.59	1135.5	-2.0065	5.3117e-05	0.0039362	hypothetical protein SOVF_175440 [Spinacia oleracea]
HU01G00288.1	431.211	2379.11	-2.464	0.00018326	0.010705	TPA: isoflavone reductase-like protein 5 [Vitis vinifera]
HU01G00293.1	83.9219	14.0264	2.5809	0.00037122	0.018503	PREDICTED: transcription factor HBI1 [Beta vulgaris subsp. vulgaris]
HU01G00324.1	2.4069	55.1923	-4.5192	4.1888e-07	6.9471e-05	hypothetical protein BVRB_9g223690 [Beta vulgaris subsp. vulgaris]
HU01G00436.1	92.3422	497.377	-2.4293	0.0011962	0.04306	PREDICTED: probable flavin-containing monooxygenase 1 [Beta vulgaris subsp. vulgaris]
HU01G00471.1	204.662	1227.82	-2.5848	8.6871e-07	0.00012586	PREDICTED: beta carbonic anhydrase 5, chloroplastic isoform X1 [Beta vulgaris subsp. vulgaris]
HU01G00520.1	23.0539	0	Inf	7.4429e-05	0.0052237	PREDICTED: pathogenesis-related protein 1B-like [Beta vulgaris subsp. vulgaris]
HU01G00522.1	68.4143	0.852582	6.3263	7.7728e-09	1.9337e-06	hypothetical protein SOVF_154280 [Spinacia oleracea]
HU01G00547.1	105.425	1370.12	-3.7	1.3952e-09	4.1099e-07	permease 1 [Mesembryanthemum crystallinum]
HU01G00570.1	1.96625	158.019	-6.3285	2.6163e-09	7.1469e-07	PREDICTED: protein ECERIFERUM 1-like isoform X1 [Beta vulgaris subsp. vulgaris]
HU01G00624.1	6.8096	169.847	-4.6405	9.0781e-05	0.0061394	hypothetical protein SOVF_186040 isoform A [Spinacia oleracea]
HU01G00632.1	53.5468	0.453089	6.8849	5.0017e-08	1.0247e-05	PREDICTED: lamin-like protein [Beta vulgaris subsp. vulgaris]
HU01G00643.1	16.0236	149.747	-3.2243	4.8573e-07	7.8231e-05	PREDICTED: protein SRG1-like [Jatropha curcas]
HU01G00708.1	145.967	7.44132	4.2939	3.9934e-10	1.3569e-07	PREDICTED: root phototropism protein 3 [Beta vulgaris subsp. vulgaris]
HU01G00709.1	29.183	2.73971	3.413	0.0013669	0.047227	PREDICTED: uncharacterized protein LOC104904625 [Beta vulgaris subsp. vulgaris]
HU01G00726.1	1361.58	4812.68	-1.8216	0.0012317	0.04383	PREDICTED: F-box/kelch-repeat protein At1g80440 [Beta vulgaris subsp. vulgaris]
HU01G00727.1	1.52561	22.4239	-3.8776	0.00056424	0.024836	unnamed protein product [Vitis vinifera]
HU01G00769.1	47.5448	2055.94	-5.4344	4.4175e-18	6.4781e-15	PREDICTED: homeobox-leucine zipper protein GLABRA 2 [Beta vulgaris subsp. vulgaris]
HU01G00825.1	522.635	140.71	1.8931	0.00036603	0.01831	PREDICTED: auxin-responsive protein IAA26 [Beta vulgaris subsp. vulgaris]
HU01G00839.1	323.029	1908.4	-2.5626	8.0594e-07	0.00011819	Temperature-induced lipocalin [Theobroma cacao]
HU01G00852.1	576.38	51.1213	3.495	4.3276e-10	1.4528e-07	NA
HU01G00853.1	183.94	47.3425	1.958	0.0012234	0.043592	NA
HU01G00893.1	178.34	1.6232	6.7796	2.6957e-06	0.00032657	PREDICTED: uncharacterized protein At5g22580 [Beta vulgaris subsp. vulgaris]
HU01G00925.1	105.508	332.773	-1.6572	0.0010737	0.039836	PREDICTED: synaptotagmin-3 isoform X2 [Beta vulgaris subsp. vulgaris]
HU01G00931.1	27.2856	1.6232	4.0712	0.0013678	0.047227	PREDICTED: protein TOO MANY MOUTHS-like isoform X1 [Citrus sinensis]
HU01G00941.1	19.7749	6453.3	-8.3502	0.001037	0.038837	NA
HU01G00987.1	178.587	3506.34	-4.2953	2.4601e-15	2.142e-12	phosphoenolpyruvate carboxylase [Hylocereus undatus]
HU01G00988.1	82.3376	1521.25	-4.2076	1.6893e-12	9.4136e-10	phosphoenolpyruvate carboxylase [Sesuvium portulacastrum]
HU01G00990.1	3.95498	1635.23	-8.6916	0.00018778	0.010914	Phosphoenolpyruvate carboxylase 1 [Triticum urartu]
HU01G00993.1	3155.55	23366.3	-2.8885	3.8919e-05	0.0031251	PREDICTED: 14 kDa proline-rich protein DC2.15-like [Gossypium raimondii]
HU01G00994.1	6.70514	1921.48	-8.1627	1.909e-05	0.0017273	PREDICTED: 14 kDa proline-rich protein DC2.15-like [Beta vulgaris subsp. vulgaris]
HU01G01131.1	99.5175	6.18925	4.0071	0.00040761	0.019683	ribosome-inactivating protein 2 [Phytolacca insularis]
HU01G01236.1	14.4426	69.7069	-2.271	0.0010401	0.038899	unnamed protein product [Coffea canephora]
HU01G01618.1	25.8632	0.798986	5.0166	0.00043938	0.020642	PREDICTED: uncharacterized protein LOC102626875 [Citrus sinensis]
HU01G01678.1	18.4093	93.6103	-2.3462	0.00086612	0.034182	hypothetical protein L484_025068 [Morus notabilis]
HU01G01860.1	947.484	209.973	2.1739	0.0013231	0.046264	PREDICTED: indole-3-acetic acid-amido synthetase GH3.6 [Beta vulgaris subsp. vulgaris]
HU01G01901.1	0.882537	19.2522	-4.4472	0.00044852	0.020861	conserved hypothetical protein [Ricinus communis]
HU01G01940.1	324.909	86.9441	1.9019	0.0010593	0.039406	hypothetical protein SOVF_170740 [Spinacia oleracea]
HU01G02038.1	174.282	915.058	-2.3924	0.00010254	0.0067228	PREDICTED: cationic amino acid transporter 8, vacuolar [Beta vulgaris subsp. vulgaris]
HU01G02056.1	255.996	844.025	-1.7212	0.00045148	0.020862	PREDICTED: uncharacterized GPI-anchored protein At4g28100 [Beta vulgaris subsp. vulgaris]
HU01G02061.1	1206.99	311.712	1.9531	5.0208e-05	0.0038015	hypothetical protein SOVF_142210 [Spinacia oleracea]
HU01G02063.1	3119.03	1059.13	1.5582	0.001337	0.046565	PREDICTED: guanine nucleotide-binding protein subunit beta-like protein [Beta vulgaris subsp. vulgaris]
HU01G02112.1	251.213	68.8737	1.8669	0.00090101	0.035148	PREDICTED: ethylene-responsive transcription factor ERF118 isoform X2 [Vitis vinifera]
HU01G02134.1	291.42	1267.58	-2.1209	8.0979e-05	0.0055574	hypothetical protein SOVF_163620 [Spinacia oleracea]
HU01G02142.1	724.155	108.764	2.7351	0.00061996	0.026413	PREDICTED: probable inactive leucine-rich repeat receptor-like protein kinase At3g03770 isoform X1 [Beta vulgaris subsp. vulgaris]
HU01G02164.1	230.438	1199.13	-2.3795	3.4795e-05	0.0028514	PREDICTED: protein NUCLEAR FUSION DEFECTIVE 4-like [Jatropha curcas]
HU01G02174.1	51.2805	276.706	-2.4319	0.001215	0.04338	PREDICTED: probable WRKY transcription factor 75 [Beta vulgaris subsp. vulgaris]
HU01G02211.1	176.841	1385.97	-2.9704	0.00094932	0.036334	PREDICTED: bidirectional sugar transporter SWEET12 [Beta vulgaris subsp. vulgaris]
HU01G02212.1	65.5134	237.996	-1.8611	0.0010961	0.040507	PREDICTED: bidirectional sugar transporter SWEET12 [Beta vulgaris subsp. vulgaris]
HU01G02238.1	144.316	20.3296	2.8276	1.6786e-06	0.00022061	PREDICTED: serine carboxypeptidase-like 45 [Beta vulgaris subsp. vulgaris]
HU01G02275.1	30.6387	940.468	-4.94	4.307e-07	7.0592e-05	hypothetical protein BVRB_5g126040 [Beta vulgaris subsp. vulgaris]
HU01G02328.1	599.734	116.788	2.3604	4.2585e-06	0.00048829	hypothetical protein SOVF_206700 [Spinacia oleracea]
HU01G02383.1	229.872	0.453089	8.9868	3.1777e-19	5.2082e-16	hypothetical protein SOVF_204580 [Spinacia oleracea]
HU01G02384.1	152.042	0.906178	7.3905	9.36e-15	6.6871e-12	NA
HU01G02413.1	726.156	197.13	1.8811	0.00014614	0.0088165	PREDICTED: probable arabinosyltransferase ARAD1 [Beta vulgaris subsp. vulgaris]
HU01G02443.1	238.154	51.6635	2.2047	0.00029195	0.015278	PREDICTED: homeobox-leucine zipper protein HAT5-like [Beta vulgaris subsp. vulgaris]
HU01G02446.1	21.5289	188.617	-3.1311	4.761e-05	0.0036645	PREDICTED: protein NRT1/ PTR FAMILY 2.11-like [Beta vulgaris subsp. vulgaris]
HU01G02461.1	126.054	1041.95	-3.0472	0.00050871	0.022788	PREDICTED: uncharacterized protein LOC104894151 [Beta vulgaris subsp. vulgaris]
HU01G02499.1	154.943	2098.54	-3.7596	6.4752e-07	9.8589e-05	hypothetical protein SOVF_187170 [Spinacia oleracea]
HU01G02529.1	1003.42	4418.29	-2.1386	0.0011112	0.040789	hypothetical protein SOVF_010200 [Spinacia oleracea]
HU01G02568.1	61.2845	2.76808	4.4686	2.013e-06	0.00025611	PREDICTED: transcription factor MYB86-like [Beta vulgaris subsp. vulgaris]
HU01G02607.1	1052.48	65.9124	3.9971	1.2386e-12	7.1898e-10	PREDICTED: uncharacterized protein LOC104894459 [Beta vulgaris subsp. vulgaris]
HU01G02664.1	2.20156	26.1878	-3.5723	0.0011264	0.041187	PREDICTED: sulfate transporter 3.1 [Beta vulgaris subsp. vulgaris]
HU01G02684.1	94.9613	21.625	2.1346	0.00013887	0.0084669	hypothetical protein SOVF_155500 [Spinacia oleracea]
HU01G02695.1	966.865	79.6915	3.6008	3.5596e-08	7.571e-06	PREDICTED: auxin-responsive protein IAA14-like [Beta vulgaris subsp. vulgaris]
HU01G02698.1	12612.8	3468.26	1.8626	0.00027901	0.014836	PREDICTED: phospholipase A1-Igamma1, chloroplastic [Beta vulgaris subsp. vulgaris]
HU01G02761.1	1201.2	73.3573	4.0334	4.5663e-09	1.1891e-06	hypothetical protein BVRB_5g121590 [Beta vulgaris subsp. vulgaris]
HU01G02765.1	0.652643	36.1247	-5.7905	1.0377e-06	0.00014529	hypothetical protein SOVF_001080 isoform A [Spinacia oleracea]
HU01G02767.1	62.3767	534.911	-3.1002	0.00035612	0.017878	PREDICTED: uncharacterized protein LOC104889416 [Beta vulgaris subsp. vulgaris]
HU02G00024.1	26.0585	1.11651	4.5447	0.00066243	0.027672	PREDICTED: MADS-box protein JOINTLESS-like isoform X2 [Nicotiana tomentosiformis]
HU02G00059.1	4099.27	16.3563	7.9694	1.0765e-24	4.2848e-21	PREDICTED: cytochrome P450 78A5-like [Beta vulgaris subsp. vulgaris]
HU02G00080.1	387.084	106.262	1.865	0.00056641	0.024893	PREDICTED: lipoxygenase 6, chloroplastic [Beta vulgaris subsp. vulgaris]
HU02G00120.1	55.9603	1815.29	-5.0196	0.0001512	0.0090797	hypothetical protein SOVF_042470 [Spinacia oleracea]
HU02G00135.1	130.623	14.7079	3.1507	1.351e-06	0.00018273	PREDICTED: GDSL esterase/lipase At3g26430 [Beta vulgaris subsp. vulgaris]
HU02G00136.1	45.5286	181.13	-1.9922	0.00028456	0.015001	PREDICTED: GDSL esterase/lipase At3g26430-like [Beta vulgaris subsp. vulgaris]
HU02G00172.1	15.5214	0	Inf	0.0013397	0.0466	PREDICTED: uncharacterized protein LOC104897266 [Beta vulgaris subsp. vulgaris]
HU02G00232.1	601.157	128.506	2.2259	0.00074911	0.03056	hypothetical protein BVRB_6g155920 isoform B [Beta vulgaris subsp. vulgaris]
HU02G00238.1	37.9597	200.788	-2.4031	2.5929e-05	0.002223	hypothetical protein SOVF_161410 [Spinacia oleracea]
HU02G00260.1	601.699	1814.47	-1.5924	0.0013234	0.046264	hypothetical protein SOVF_095560 [Spinacia oleracea]
HU02G00281.1	11073.5	1728.18	2.6798	1.5083e-07	2.8017e-05	hypothetical protein SOVF_037060 [Spinacia oleracea]
HU02G00285.1	15.7925	114.315	-2.8557	1.111e-05	0.0011135	PREDICTED: protein NRT1/ PTR FAMILY 4.6-like [Beta vulgaris subsp. vulgaris]
HU02G00350.1	307.849	1138.85	-1.8873	0.00015476	0.0092735	hypothetical protein SOVF_029270 [Spinacia oleracea]
HU02G00360.1	34.0397	556.893	-4.0321	5.3982e-05	0.0039791	PREDICTED: uncharacterized protein LOC104895823 isoform X2 [Beta vulgaris subsp. vulgaris]
HU02G00388.1	215.501	11.9965	4.167	0.00066222	0.027672	unnamed protein product [Vitis vinifera]
HU02G00424.1	466.062	6.5779	6.1468	1.6921e-18	2.6193e-15	hypothetical protein BVRB_6g139960 [Beta vulgaris subsp. vulgaris]
HU02G00441.1	5.67885	64.8017	-3.5124	9.4886e-06	0.00099392	PREDICTED: uncharacterized N-acetyltransferase ycf52 [Beta vulgaris subsp. vulgaris]
HU02G00509.1	54.8496	279.511	-2.3494	6.1424e-05	0.0044454	Allene oxide cyclase [Medicago truncatula]
HU02G00540.1	300.55	924.211	-1.6206	0.0011735	0.042518	PREDICTED: serine/threonine-protein kinase GRIK2-like [Beta vulgaris subsp. vulgaris]
HU02G00560.1	1430.53	376.091	1.9274	0.00085081	0.033721	hypothetical protein SOVF_053260 [Spinacia oleracea]
HU02G00604.1	175.273	12696.9	-6.1787	7.2942e-15	5.6455e-12	PREDICTED: ATPase 10, plasma membrane-type [Eucalyptus grandis]
HU02G00626.1	59.369	295.971	-2.3177	4.1424e-05	0.0032977	PREDICTED: B-box zinc finger protein 32 [Beta vulgaris subsp. vulgaris]
HU02G00630.1	3.04414	135.936	-5.4807	1.8496e-05	0.0016842	PREDICTED: uncharacterized protein LOC104230292 [Nicotiana sylvestris]
HU02G00652.1	125.904	689.443	-2.4531	0.00089571	0.035003	PREDICTED: protein PHR1-LIKE 1 [Beta vulgaris subsp. vulgaris]
HU02G00693.1	59.1081	8.43666	2.8086	0.00047547	0.021647	hypothetical protein SOVF_136810 [Spinacia oleracea]
HU02G00697.1	616.773	67.5712	3.1903	1.2399e-08	2.9783e-06	hypothetical protein SOVF_168570 [Spinacia oleracea]
HU02G00704.1	371.449	8.73615	5.41	4.0039e-08	8.4515e-06	hypothetical protein SOVF_170270 [Spinacia oleracea]
HU02G00746.1	282.83	947.708	-1.7445	0.00057337	0.025119	PREDICTED: ninja-family protein 3-like [Beta vulgaris subsp. vulgaris]
HU02G00892.1	6.35397	1734.41	-8.0926	8.2503e-15	6.2129e-12	hypothetical protein SOVF_177710 isoform A [Spinacia oleracea]
HU02G00986.1	168.207	1098.93	-2.7078	1.7201e-07	3.174e-05	PREDICTED: auxin transporter-like protein 4 [Beta vulgaris subsp. vulgaris]
HU02G00996.1	66.1078	0	Inf	2.7494e-10	9.8215e-08	hypothetical protein SOVF_048650 [Spinacia oleracea]
HU02G00999.1	321.253	12.1465	4.7251	1.7751e-05	0.0016269	hypothetical protein SOVF_048650 [Spinacia oleracea]
HU02G01000.1	52.1689	1.35927	5.2623	9.0312e-05	0.0061225	PREDICTED: glutaredoxin-C11-like [Beta vulgaris subsp. vulgaris]
HU02G01058.1	5.06574	472.502	-6.5434	1.5841e-22	4.4139e-19	hypothetical protein PRUPE_ppa002884m1g, partial [Prunus persica]
HU02G01059.1	25.6986	2007.62	-6.2877	2.01e-25	9.3339e-22	bHLH3, partial [Ribes nigrum]
HU02G01060.1	58.0381	219.472	-1.919	0.00042946	0.020354	PREDICTED: uncharacterized protein LOC104898846 [Beta vulgaris subsp. vulgaris]
HU02G01063.1	214.654	52.4413	2.0332	0.00043942	0.020642	hypothetical protein SOVF_000310 [Spinacia oleracea]
HU02G01080.1	451.784	8462.64	-4.2274	0.00057972	0.025318	PREDICTED: low-temperature-induced cysteine proteinase [Eucalyptus grandis]
HU02G01081.1	536.123	9393.91	-4.1311	0.00060311	0.026053	cysteine proteinase [Populus trichocarpa]
HU02G01084.1	3.49977	310.097	-6.4693	2.7544e-11	1.2581e-08	PREDICTED: probable carbohydrate esterase At4g34215 [Beta vulgaris subsp. vulgaris]
HU02G01085.1	47.1152	4.57324	3.3649	0.00019509	0.011125	PREDICTED: microtubule-associated protein RP/EB family member 1C-like [Beta vulgaris subsp. vulgaris]
HU02G01207.1	602.094	195.98	1.6193	0.00078724	0.031744	PREDICTED: glutamyl-tRNA reductase 1, chloroplastic-like [Beta vulgaris subsp. vulgaris]
HU02G01293.1	916.42	3828.3	-2.0626	0.00019376	0.011109	PREDICTED: E3 ubiquitin-protein ligase ATL23 [Beta vulgaris subsp. vulgaris]
HU02G01313.1	0.216161	15.7356	-6.1858	0.00031783	0.016219	Plastocyanin A, chloroplast precursor, putative [Ricinus communis]
HU02G01363.1	336.899	1212.03	-1.847	0.00017881	0.010533	PREDICTED: probable acyl-activating enzyme 1, peroxisomal [Beta vulgaris subsp. vulgaris]
HU02G01382.1	6.80252	131.331	-4.271	1.3661e-09	4.0929e-07	PREDICTED: glyceraldehyde-3-phosphate dehydrogenase B, chloroplastic [Beta vulgaris subsp. vulgaris]
HU02G01405.1	172.799	41.4447	2.0598	0.00031262	0.016067	PREDICTED: cell division control protein 2 homolog D [Beta vulgaris subsp. vulgaris]
HU02G01408.1	12.4468	69.2858	-2.4768	0.00041132	0.019828	PREDICTED: uncharacterized protein LOC104899283 [Beta vulgaris subsp. vulgaris]
HU02G01409.1	37.9305	993.526	-4.7111	2.6539e-15	2.2407e-12	hypothetical protein CISIN_1g025742mg [Citrus sinensis]
HU02G01459.1	1.546	95.7636	-5.9529	1.2442e-05	0.0012122	PREDICTED: uncharacterized protein LOC104900460 [Beta vulgaris subsp. vulgaris]
HU02G01539.1	238.967	42.2684	2.4992	2.9836e-05	0.0025116	Expansin A4, ALPHA 1.6,EXPA4 [Theobroma cacao]
HU02G01541.1	3.75047	41.2578	-3.4595	0.0006746	0.028054	hypothetical protein F775_26714 [Aegilops tauschii]
HU02G01629.1	1592.54	318.929	2.32	2.7526e-05	0.0023311	hypothetical protein SOVF_093710 [Spinacia oleracea]
HU02G01630.1	365.369	8.30829	5.4587	1.3342e-15	1.1992e-12	hypothetical protein POPTR_0001s25600g [Populus trichocarpa]
HU02G01661.1	5.69051	1276.84	-7.8098	6.4185e-10	2.0556e-07	hypothetical protein BVRB_7g172140 isoform A [Beta vulgaris subsp. vulgaris]
HU02G01694.1	0.440644	22.3883	-5.667	3.8239e-05	0.003093	PREDICTED: egg cell-secreted protein 1.1 [Beta vulgaris subsp. vulgaris]
HU02G01704.1	306.93	2192.25	-2.8364	4.9018e-05	0.0037419	hypothetical protein SOVF_007810 isoform A [Spinacia oleracea]
HU02G01708.1	84.8768	465.708	-2.456	4.9314e-06	0.00055629	PREDICTED: protein timeless homolog [Beta vulgaris subsp. vulgaris]
HU02G01740.1	829.262	18.6929	5.4713	0.0001153	0.0073853	hypothetical protein SOVF_076840 [Spinacia oleracea]
HU02G01775.1	889.011	2651.14	-1.5763	0.00088884	0.034783	PREDICTED: uncharacterized protein LOC104888536 [Beta vulgaris subsp. vulgaris]
HU02G01782.1	105.592	403.425	-1.9338	0.00065563	0.027595	PREDICTED: pectin acetylesterase 9 isoform X2 [Gossypium raimondii]
HU02G01830.1	702.275	2284.98	-1.7021	0.00077478	0.031332	PREDICTED: F-box protein SKP2A-like [Beta vulgaris subsp. vulgaris]
HU02G01859.1	177.61	588.173	-1.7275	0.00044861	0.020861	PREDICTED: lysophospholipid acyltransferase 1-like [Beta vulgaris subsp. vulgaris]
HU02G01873.1	85.5305	1124.47	-3.7167	1.1529e-11	5.7363e-09	PREDICTED: sorbitol dehydrogenase [Beta vulgaris subsp. vulgaris]
HU02G01913.1	550.812	140.986	1.966	0.00027168	0.014558	PREDICTED: protein YLS7-like isoform X1 [Beta vulgaris subsp. vulgaris]
HU02G02002.1	5.73254	331.875	-5.8553	9.5515e-05	0.0064283	PREDICTED: uncharacterized protein LOC105851200 [Cicer arietinum]
HU02G02003.1	2.85254	208.108	-6.1889	2.61e-07	4.6917e-05	NA
HU02G02042.1	179.819	37.5853	2.2583	7.0957e-05	0.005018	PREDICTED: probable sugar phosphate/phosphate translocator At5g25400 [Populus euphratica]
HU02G02076.1	326.578	57.7154	2.5004	7.708e-06	0.00083568	PREDICTED: adenine phosphoribosyltransferase 5 [Beta vulgaris subsp. vulgaris]
HU02G02086.1	46.9852	1.17011	5.3275	0.00061088	0.026194	PREDICTED: probable glycosyltransferase At5g25310 [Beta vulgaris subsp. vulgaris]
HU02G02090.1	17.1489	201.909	-3.5575	5.5122e-09	1.3837e-06	PREDICTED: uncharacterized protein LOC104879034 [Vitis vinifera]
HU02G02140.1	429.668	66.6718	2.6881	1.0261e-06	0.0001444	PREDICTED: uncharacterized protein LOC104882940 [Beta vulgaris subsp. vulgaris]
HU02G02182.1	41.4907	0.399493	6.6985	0.00046624	0.021367	Basic-leucine zipper transcription factor family protein, putative [Theobroma cacao]
HU02G02190.1	140.949	28.7306	2.2945	0.00054211	0.024129	PREDICTED: uncharacterized membrane protein At1g06890 [Beta vulgaris subsp. vulgaris]
HU02G02231.1	188.404	676.66	-1.8446	0.00023575	0.013033	hypothetical protein SOVF_070740 [Spinacia oleracea]
HU02G02249.1	52.4048	8.03717	2.7049	0.00099683	0.037635	PREDICTED: glutamate decarboxylase 4-like [Beta vulgaris subsp. vulgaris]
HU02G02279.1	38.7032	4.65521	3.0555	0.0010537	0.039248	PREDICTED: uncharacterized protein LOC104895250 [Beta vulgaris subsp. vulgaris]
HU02G02381.1	109.863	598.863	-2.4465	8.243e-06	0.00088678	hypothetical protein SOVF_052930 [Spinacia oleracea]
HU02G02518.1	296.747	86.0592	1.7858	0.00086925	0.034257	hypothetical protein SOVF_071570 [Spinacia oleracea]
HU02G02585.1	2157.93	7943.88	-1.8802	0.00054873	0.024346	hypothetical protein SOVF_102020 [Spinacia oleracea]
HU02G02718.1	83.0421	2.95004	4.815	1.3312e-08	3.1432e-06	PREDICTED: lysosomal Pro-X carboxypeptidase [Beta vulgaris subsp. vulgaris]
HU02G02753.1	571.28	140.526	2.0234	0.0009142	0.035376	PREDICTED: homeobox-leucine zipper protein ATHB-40-like [Beta vulgaris subsp. vulgaris]
HU02G02793.1	5.29772	79.1172	-3.9005	0.00059631	0.02588	PREDICTED: cytochrome P450 704C1 [Beta vulgaris subsp. vulgaris]
HU02G02811.1	5.47726	87.3049	-3.9945	0.0004527	0.020883	PREDICTED: cytochrome P450 704C1 [Beta vulgaris subsp. vulgaris]
HU02G02910.1	7.27188	425.749	-5.8715	2.6766e-19	4.6612e-16	PREDICTED: bark storage protein B-like [Beta vulgaris subsp. vulgaris]
HU02G02927.1	448.122	98.0165	2.1928	4.7001e-05	0.0036304	PREDICTED: homeobox-leucine zipper protein ATHB-8-like [Beta vulgaris subsp. vulgaris]
HU02G02980.1	58.3841	10.7161	2.4458	0.00081072	0.032596	hypothetical protein SOVF_016110 [Spinacia oleracea]
HU02G03137.1	636.054	168.639	1.9152	0.00029221	0.015278	PREDICTED: uncharacterized protein LOC104888989 isoform X2 [Beta vulgaris subsp. vulgaris]
HU02G03211.1	322.386	1493.97	-2.2123	0.00045884	0.021097	PREDICTED: nuclear poly(A) polymerase 3 isoform X1 [Beta vulgaris subsp. vulgaris]
HU02G03267.1	80.611	8.09391	3.3161	3.0937e-05	0.0025655	PREDICTED: uncharacterized protein C167.05 [Beta vulgaris subsp. vulgaris]
HU02G03323.1	389.884	40.3215	3.2734	1.5305e-05	0.001431	PREDICTED: protein NRT1/ PTR FAMILY 5.2-like isoform X1 [Beta vulgaris subsp. vulgaris]
HU02G03366.1	0.216161	940.199	-12.087	6.9529e-16	6.4577e-13	PREDICTED: probable polygalacturonase At3g15720 [Beta vulgaris subsp. vulgaris]
HU03G00015.1	163.653	27.5498	2.5705	1.3376e-05	0.0012941	PREDICTED: metal-independent phosphoserine phosphatase [Beta vulgaris subsp. vulgaris]
HU03G00047.1	8.77835	73.1479	-3.0588	3.3994e-05	0.0028023	hypothetical protein SOVF_069280 [Spinacia oleracea]
HU03G00080.1	164	11.579	3.8241	0.00090617	0.035165	PREDICTED: uncharacterized protein LOC104904416 [Beta vulgaris subsp. vulgaris]
HU03G00103.1	543.26	15.9198	5.0927	5.3659e-11	2.2315e-08	Organ-specific P4 [Gossypium arboreum]
HU03G00120.1	66.386	432.345	-2.7032	2.0872e-06	0.00026435	PREDICTED: transcription factor HBI1 [Beta vulgaris subsp. vulgaris]
HU03G00126.1	2531.02	771.527	1.7139	0.00029335	0.015278	hypothetical protein SOVF_027660 [Spinacia oleracea]
HU03G00153.1	1.5485	542.738	-8.4532	2.0325e-09	5.7787e-07	PREDICTED: B-box zinc finger protein 20 isoform X1 [Beta vulgaris subsp. vulgaris]
HU03G00174.1	69.0232	1.6232	5.4102	2.4065e-08	5.3217e-06	hypothetical protein SOVF_015340 [Spinacia oleracea]
HU03G00194.1	30.1579	1.11651	4.7555	0.00011308	0.0073103	PREDICTED: auxin-induced protein 15A-like [Beta vulgaris subsp. vulgaris]
HU03G00203.1	199.728	1060.56	-2.4087	0.00090959	0.035249	hypothetical protein SOVF_182320 [Spinacia oleracea]
HU03G00215.1	989.93	291.264	1.765	0.00019117	0.011028	PREDICTED: probable indole-3-acetic acid-amido synthetase GH3.1 [Beta vulgaris subsp. vulgaris]
HU03G00288.1	187.845	45.3149	2.0515	0.00039123	0.019194	PREDICTED: expansin-A16 [Beta vulgaris subsp. vulgaris]
HU03G00300.1	17.1302	97.6503	-2.5111	0.00010042	0.0066523	PREDICTED: monosaccharide-sensing protein 2 [Beta vulgaris subsp. vulgaris]
HU03G00334.1	133.632	35.0622	1.9303	0.0013279	0.046366	PREDICTED: retinoblastoma-binding protein 5 homolog [Beta vulgaris subsp. vulgaris]
HU03G00380.1	159.963	18.9325	3.0788	2.3988e-06	0.00029315	PREDICTED: auxin transporter-like protein 2 [Beta vulgaris subsp. vulgaris]
HU03G00389.1	3925.93	427.365	3.1995	4.7856e-10	1.5874e-07	PREDICTED: subtilisin-like protease [Beta vulgaris subsp. vulgaris]
HU03G00408.1	29.5238	0.71702	5.3637	4.0343e-05	0.0032226	PREDICTED: stellacyanin-like [Beta vulgaris subsp. vulgaris]
HU03G00433.1	74.0492	1.83353	5.3358	6.4446e-05	0.0046474	hypothetical protein SOVF_205310 [Spinacia oleracea]
HU03G00478.1	61.4892	311.388	-2.3403	1.3048e-05	0.0012668	PREDICTED: cytochrome c [Sesamum indicum]
HU03G00480.1	0.220322	2235.23	-13.309	1.3484e-19	2.6837e-16	cytochrome P450 76AD1-like protein, partial [Portulaca oleracea]
HU03G00511.1	63.4638	4.89796	3.6957	1.5255e-05	0.001431	hypothetical protein SOVF_012870 isoform A [Spinacia oleracea]
HU03G00515.1	25.2214	424.811	-4.0741	0.00030397	0.015684	PREDICTED: CBL-interacting serine/threonine-protein kinase 5 [Beta vulgaris subsp. vulgaris]
HU03G00591.1	62.9145	432.952	-2.7827	6.4121e-07	9.8589e-05	PREDICTED: uncharacterized protein LOC104904576 [Beta vulgaris subsp. vulgaris]
HU03G00611.1	31.1326	170.588	-2.454	0.00013469	0.0083025	PREDICTED: cytochrome P450 734A1-like [Beta vulgaris subsp. vulgaris]
HU03G00621.1	34.3286	2.42218	3.825	0.00040166	0.019429	hypothetical protein SOVF_210460 isoform B [Spinacia oleracea]
HU03G00659.1	397.828	1355.79	-1.7689	0.00029226	0.015278	PREDICTED: uncharacterized protein LOC104904677 isoform X1 [Beta vulgaris subsp. vulgaris]
HU03G00678.1	70.9988	412.751	-2.5394	2.9466e-06	0.00034788	PREDICTED: zinc transporter 1-like [Beta vulgaris subsp. vulgaris]
HU03G00772.1	28.0123	1.83353	3.9334	0.00048723	0.022038	NA
HU03G00773.1	128.274	13.7593	3.2207	1.8086e-06	0.00023223	PREDICTED: non-specific lipid-transfer protein-like protein At2g13820 [Beta vulgaris subsp. vulgaris]
HU03G00816.1	3831.14	609.663	2.6517	2.8309e-08	6.1144e-06	PREDICTED: glutamate decarboxylase-like [Beta vulgaris subsp. vulgaris]
HU03G00848.1	0.663463	24.96	-5.2335	4.5192e-05	0.0035197	PREDICTED: reticuline oxidase-like protein [Beta vulgaris subsp. vulgaris]
HU03G00849.1	0.885034	1332.96	-10.557	7.8546e-18	1.0422e-14	PREDICTED: reticuline oxidase-like protein [Beta vulgaris subsp. vulgaris]
HU03G00853.1	33.5778	757.77	-4.4962	2.2473e-09	6.2617e-07	PREDICTED: GDSL esterase/lipase At5g03610-like isoform X2 [Nicotiana sylvestris]
HU03G00868.1	1202.99	4551.07	-1.9196	0.00039128	0.019194	PREDICTED: transcription factor DIVARICATA [Beta vulgaris subsp. vulgaris]
HU03G00892.1	6.56555	88.0278	-3.745	4.0098e-07	6.7304e-05	Isoflavone reductase, putative [Ricinus communis]
HU03G00939.1	75.0936	305.426	-2.0241	0.00028439	0.015001	hypothetical protein PRUPE_ppa002364mg [Prunus persica]
HU03G00968.1	21.7582	207.773	-3.2554	0.0012074	0.043337	PREDICTED: putative clathrin assembly protein At1g03050 [Beta vulgaris subsp. vulgaris]
HU03G01022.1	42.9805	187.002	-2.1213	0.00046392	0.021295	PREDICTED: uncharacterized protein LOC104891107 [Beta vulgaris subsp. vulgaris]
HU03G01067.1	1343.63	319.523	2.0721	5.9217e-05	0.004308	PREDICTED: auxin-responsive protein IAA16 [Gossypium raimondii]
HU03G01117.1	154.602	5902.93	-5.2548	2.1548e-09	6.0645e-07	PREDICTED: basic proline-rich protein-like [Pyrus x bretschneideri]
HU03G01158.1	100.819	2.60415	5.2748	2.171e-06	0.00027129	PREDICTED: transcription factor bHLH96-like [Glycine max]
HU03G01214.1	69.5489	10.4846	2.7298	0.00023134	0.012866	PREDICTED: respiratory burst oxidase homolog protein B [Beta vulgaris subsp. vulgaris]
HU03G01260.1	103.613	0	Inf	4.9511e-09	1.2541e-06	PREDICTED: transcription factor bHLH96-like [Glycine max]
HU03G01288.1	157.162	40.3426	1.9619	0.0010057	0.037779	calreticulin family protein [Populus trichocarpa]
HU03G01342.1	323.611	5340.18	-4.0446	2.3277e-05	0.0020395	RecName: Full=4,5-DOPA dioxygenase extradiol [Portulaca grandiflora]
HU03G01368.1	616.926	2244.86	-1.8635	0.0006709	0.027942	PREDICTED: filament-like plant protein 3 isoform X1 [Beta vulgaris subsp. vulgaris]
HU03G01382.1	26.6858	120.122	-2.1704	0.0005746	0.025134	PREDICTED: beta-galactosidase 6 isoform X1 [Beta vulgaris subsp. vulgaris]
HU03G01542.1	64.58	409.348	-2.6642	1.0828e-06	0.00015011	hypothetical protein SOVF_068220 [Spinacia oleracea]
HU03G01549.1	117.363	8.24031	3.8321	5.944e-07	9.4101e-05	PREDICTED: uncharacterized protein LOC104890176 [Beta vulgaris subsp. vulgaris]
HU03G01628.1	1.97832	354.428	-7.4851	2.0233e-11	9.5551e-09	hypothetical protein BVRB_4g072930 isoform B [Beta vulgaris subsp. vulgaris]
HU03G01642.1	833.971	2752.18	-1.7225	0.0005979	0.025909	hypothetical protein SOVF_065710 [Spinacia oleracea]
HU03G01676.1	7086.97	929.477	2.9307	2.9796e-09	8.0604e-07	PREDICTED: linoleate 13S-lipoxygenase 2-1, chloroplastic-like [Beta vulgaris subsp. vulgaris]
HU03G01706.1	5.44355	65.5291	-3.5895	5.0012e-05	0.0037969	PREDICTED: protein YLS3 [Nelumbo nucifera]
HU03G01722.1	219.433	1511.46	-2.7841	0.0011879	0.042929	PREDICTED: transcription factor MYB34-like [Citrus sinensis]
HU03G01724.1	1161.21	4049.32	-1.8021	0.00016841	0.010026	PREDICTED: NADP-dependent malic enzyme [Beta vulgaris subsp. vulgaris]
HU03G01736.1	45.2137	4.36291	3.3734	0.00016957	0.010074	PREDICTED: putative protein TPRXL [Beta vulgaris subsp. vulgaris]
HU03G01753.1	86.5048	7.56605	3.5152	1.4513e-05	0.0013707	PREDICTED: patellin-4 [Beta vulgaris subsp. vulgaris]
HU03G01787.1	31.0694	123.098	-1.9862	0.0010994	0.040543	hypothetical protein SOVF_188140 [Spinacia oleracea]
HU03G01830.1	20.124	0	Inf	0.00022057	0.012409	hypothetical protein SOVF_008290 [Spinacia oleracea]
HU03G01832.1	57.2297	208.102	-1.8625	0.0005962	0.02588	PREDICTED: RING-H2 finger protein ATL57 [Beta vulgaris subsp. vulgaris]
HU03G01844.1	4.1599	39.3787	-3.2428	0.000439	0.020642	PREDICTED: mitochondrial pyruvate carrier 2-like isoform X1 [Vitis vinifera]
HU03G01848.1	25.4762	209.438	-3.0393	1.3136e-06	0.00017853	PREDICTED: probable WRKY transcription factor 69 isoform X2 [Beta vulgaris subsp. vulgaris]
HU03G01857.1	11533.2	1183.73	3.2844	3.3604e-07	5.8156e-05	hypothetical protein SOVF_120370 [Spinacia oleracea]
HU03G01897.1	5.52845	256.077	-5.5336	6.6299e-07	0.0001004	NA
HU03G01909.1	88.7085	13.0383	2.7663	0.00010357	0.0067739	PREDICTED: putative protein TPRXL [Beta vulgaris subsp. vulgaris]
HU03G01991.1	38.9855	4.62684	3.0748	0.00060093	0.025999	PREDICTED: inactive leucine-rich repeat receptor-like serine/threonine-protein kinase At1g60630 [Beta vulgaris subsp. vulgaris]
HU03G02067.1	88.3125	15.0182	2.5559	6.9049e-05	0.004908	hypothetical protein SOVF_034150 [Spinacia oleracea]
HU03G02110.1	106.018	20.6822	2.3578	0.0007455	0.030457	PREDICTED: peptidyl-prolyl cis-trans isomerase CYP28, chloroplastic [Beta vulgaris subsp. vulgaris]
HU03G02187.1	641.909	159.768	2.0064	0.0014355	0.048972	hypothetical protein SOVF_017180 [Spinacia oleracea]
HU03G02227.1	46.4952	251.782	-2.437	0.00042357	0.020174	PREDICTED: external alternative NAD(P)H-ubiquinone oxidoreductase B1, mitochondrial [Beta vulgaris subsp. vulgaris]
HU03G02248.1	26.7628	1416.43	-5.7259	2.6957e-22	6.8283e-19	hypothetical protein SOVF_074400 [Spinacia oleracea]
HU03G02374.1	5.06533	37.2349	-2.8779	0.0011591	0.042219	PREDICTED: uncharacterized protein LOC104883609 [Beta vulgaris subsp. vulgaris]
HU03G02410.1	85.2685	1400.13	-4.0374	1.5885e-09	4.6104e-07	PREDICTED: auxin-binding protein ABP19a-like [Beta vulgaris subsp. vulgaris]
HU03G02416.1	84.6666	516.239	-2.6082	8.0514e-05	0.0055392	PREDICTED: auxin-binding protein ABP19a-like [Beta vulgaris subsp. vulgaris]
HU03G02426.1	239.701	56.7709	2.078	0.00026161	0.014072	PREDICTED: uncharacterized protein LOC104883459 [Beta vulgaris subsp. vulgaris]
HU03G02447.1	3.0687	120.165	-5.2912	5.5399e-07	8.8712e-05	PREDICTED: uncharacterized protein LOC104102684 [Nicotiana tomentosiformis]
HU03G02455.1	354.615	80.5752	2.1378	0.00013398	0.0082772	PREDICTED: putative invertase inhibitor [Beta vulgaris subsp. vulgaris]
HU03G02498.1	4516.81	1459.33	1.63	0.00045537	0.020972	sucrose synthase 1 [Amaranthus cruentus/Amaranthus hypocondriacus mixed library]
HU03G02606.1	1.97416	47.8911	-4.6004	1.9137e-06	0.00024459	hypothetical protein BVRB_8g192220 [Beta vulgaris subsp. vulgaris]
HU03G02647.1	0.432321	22.9477	-5.7301	2.2475e-05	0.001988	NA
HU03G02701.1	316.293	2042.37	-2.6909	0.00019335	0.011109	PREDICTED: gamma-glutamyltranspeptidase 3 isoform X1 [Beta vulgaris subsp. vulgaris]
HU03G02702.1	3.27279	151.388	-5.5316	4.6851e-11	2.0083e-08	PREDICTED: ATP-dependent 6-phosphofructokinase 6 [Beta vulgaris subsp. vulgaris]
HU03G02735.1	692.375	5743.63	-3.0523	1.3991e-05	0.0013379	PREDICTED: uncharacterized protein LOC104902303 [Beta vulgaris subsp. vulgaris]
HU03G02738.1	74.6353	267.312	-1.8406	0.00041764	0.020098	PREDICTED: uncharacterized protein LOC104902300 [Beta vulgaris subsp. vulgaris]
HU03G02752.1	3237.3	228.503	3.8245	1.9989e-12	1.0921e-09	hypothetical protein SOVF_130930 [Spinacia oleracea]
HU03G02792.1	152.872	697.521	-2.1899	3.421e-05	0.0028118	PREDICTED: potassium channel AKT1-like [Beta vulgaris subsp. vulgaris]
HU03G02797.1	66.0579	359.769	-2.4453	0.0011	0.040543	PREDICTED: DELLA protein GAI1-like [Beta vulgaris subsp. vulgaris]
HU03G02828.1	732.196	3676.32	-2.328	9.5734e-06	0.00099532	unnamed protein product [Coffea canephora]
HU03G02836.1	14.5234	191.854	-3.7236	5.4761e-05	0.0040259	PREDICTED: probable sulfate transporter 3.5 isoform X3 [Nicotiana sylvestris]
HU03G02900.1	747.485	257.169	1.5393	0.0011281	0.041195	hypothetical protein BVRB_8g194480 [Beta vulgaris subsp. vulgaris]
HU03G02902.1	8688.98	153.795	5.8201	2.3448e-23	7.2593e-20	PREDICTED: peroxidase 25 [Beta vulgaris subsp. vulgaris]
HU03G02904.1	71.5589	1069.07	-3.9011	2.281e-05	0.0020049	hypothetical protein SOVF_002740 isoform A [Spinacia oleracea]
HU03G02967.1	404.013	1363.81	-1.7552	0.0012939	0.045751	hypothetical protein BVRB_8g193450 [Beta vulgaris subsp. vulgaris]
HU03G02972.1	101.671	336.24	-1.7256	0.0011249	0.041186	PREDICTED: uncharacterized protein LOC104901942 [Beta vulgaris subsp. vulgaris]
HU03G02976.1	10.7392	118.928	-3.4691	0.0001436	0.0087169	PREDICTED: monogalactosyldiacylglycerol synthase 2, chloroplastic-like [Beta vulgaris subsp. vulgaris]
HU03G02978.1	104.263	817.869	-2.9716	1.1299e-06	0.00015508	vacuolar H+-pyrophosphatase [Sesuvium portulacastrum]
HU03G03002.1	86.6382	306.575	-1.8232	0.00040068	0.019416	PREDICTED: probable galactinol--sucrose galactosyltransferase 6 [Beta vulgaris subsp. vulgaris]
HU04G00012.1	6.4973	905.015	-7.122	0.00042336	0.020174	PREDICTED: 14 kDa proline-rich protein DC2.15-like [Gossypium raimondii]
HU04G00033.1	71.8449	0.399493	7.4906	7.1975e-10	2.2789e-07	conserved hypothetical protein [Ricinus communis]
HU04G00069.1	31.4944	0	Inf	0.00047629	0.021649	14 kDa proline-rich protein DC2.15, putative [Theobroma cacao]
HU04G00079.1	34.215	158.146	-2.2086	0.00061396	0.026278	PREDICTED: probable trehalose-phosphate phosphatase F [Beta vulgaris subsp. vulgaris]
HU04G00122.1	227.736	867.15	-1.9289	0.00041983	0.020168	anthocyanidin synthase [Gypsophila elegans]
HU04G00158.1	50.744	193.702	-1.9325	0.00063203	0.026763	hypothetical protein SOVF_004980 [Spinacia oleracea]
HU04G00236.1	658.402	193.904	1.7636	0.00058821	0.025648	PREDICTED: E3 ubiquitin-protein ligase RHA1B-like [Nelumbo nucifera]
HU04G00243.1	1049.82	257.021	2.0302	0.00024021	0.013201	hypothetical protein SOVF_027110 [Spinacia oleracea]
HU04G00252.1	12.2823	62.6795	-2.3514	0.0011052	0.040627	PREDICTED: protein SPIRAL1-like 5 [Beta vulgaris subsp. vulgaris]
HU04G00272.1	105.428	1397.71	-3.7287	3.0277e-05	0.0025258	PREDICTED: cation/H(+) antiporter 18-like [Beta vulgaris subsp. vulgaris]
HU04G00297.1	54.9773	6.78509	3.0184	0.00090601	0.035165	PREDICTED: high mobility group B protein 13-like [Beta vulgaris subsp. vulgaris]
HU04G00305.1	55.3859	3711.11	-6.0662	0.0002643	0.014189	hypothetical protein SOVF_066620 [Spinacia oleracea]
HU04G00310.1	659.443	2666.57	-2.0157	0.00015059	0.0090623	PREDICTED: endoglucanase 6 [Beta vulgaris subsp. vulgaris]
HU04G00312.1	133.579	5902.7	-5.4656	3.8472e-11	1.7015e-08	hypothetical protein SOVF_118750 [Spinacia oleracea]
HU04G00314.1	120.396	941.318	-2.9669	0.00055166	0.024363	PREDICTED: RING-H2 finger protein ATL22-like [Beta vulgaris subsp. vulgaris]
HU04G00334.1	301.47	61.3956	2.2958	5.7022e-06	0.00063807	hypothetical protein SOVF_019820 [Spinacia oleracea]
HU04G00372.1	159.139	2216.43	-3.7999	0.00011354	0.007317	hypothetical protein CICLE_v10024968mg [Citrus clementina]
HU04G00495.1	6.39101	160.328	-4.6488	0.0002848	0.015001	NA
HU04G00527.1	28.0993	410.83	-3.8699	0.00087571	0.034463	PREDICTED: transcription factor bHLH71-like [Beta vulgaris subsp. vulgaris]
HU04G00594.1	140.024	1234.57	-3.1403	5.0971e-05	0.0038384	NA
HU04G00595.1	891.056	8770.02	-3.299	5.115e-05	0.0038415	PREDICTED: plastidal glycolate/glycerate translocator 1, chloroplastic [Beta vulgaris subsp. vulgaris]
HU04G00656.1	421.167	2370.17	-2.4925	1.0248e-05	0.0010352	hypothetical protein BVRB_5g098360 isoform B [Beta vulgaris subsp. vulgaris]
HU04G00678.1	38.3816	239.427	-2.6411	3.3615e-06	0.00039026	PREDICTED: abscisic acid 8'-hydroxylase 1-like [Beta vulgaris subsp. vulgaris]
HU04G00749.1	16.4567	137.714	-3.0649	7.5954e-06	0.00082668	PREDICTED: mitoferrin-like [Sesamum indicum]
HU04G00770.1	153.664	39.2008	1.9708	0.0011662	0.042421	PREDICTED: probably inactive leucine-rich repeat receptor-like protein kinase IMK2 [Beta vulgaris subsp. vulgaris]
HU04G00839.1	34.7256	0	Inf	1.3946e-06	0.00018772	hypothetical protein SOVF_102460 [Spinacia oleracea]
HU04G00970.1	1429.53	5641.19	-1.9805	5.2948e-05	0.0039362	chitinase, putative [Ricinus communis]
HU04G01105.1	239.988	36.1788	2.7297	2.8502e-06	0.00033938	FK506-binding protein 13 isoform 1 [Theobroma cacao]
HU04G01106.1	1614.99	253.801	2.6698	8.6269e-07	0.00012585	hypothetical protein SOVF_101320 [Spinacia oleracea]
HU04G01123.1	487.981	3045.32	-2.6417	3.5478e-07	6.0646e-05	vacuolar H+-pyrophosphatase [Sesuvium portulacastrum]
HU04G01152.1	3388.69	788.977	2.1027	0.00030481	0.015699	tau class glutathione S-transferase [Glycine max]
HU04G01158.1	7.67466	61.3419	-2.9987	0.00020522	0.011669	hypothetical protein ARALYDRAFT_890567 [Arabidopsis lyrata subsp. lyrata]
HU04G01161.1	921.821	138.562	2.734	0.00037714	0.018698	PREDICTED: photosystem II 10 kDa polypeptide, chloroplastic [Gossypium raimondii]
HU04G01235.1	142.774	1111.4	-2.9606	9.4428e-08	1.7898e-05	PREDICTED: linolenate hydroperoxide lyase, chloroplastic [Jatropha curcas]
HU04G01308.1	46.4836	0	Inf	1.7837e-07	3.2482e-05	NA
HU04G01347.1	277.57	7404.94	-4.7376	4.3564e-07	7.0983e-05	PREDICTED: CASP-like protein 1F2 isoform X1 [Beta vulgaris subsp. vulgaris]
HU04G01352.1	0.221571	15.578	-6.1356	0.00023204	0.012879	hypothetical protein SOVF_211310 isoform A [Spinacia oleracea]
HU04G01393.1	7.7042	119.989	-3.9611	7.0883e-07	0.00010562	hypothetical protein SOVF_102790 [Spinacia oleracea]
HU04G01399.1	256.927	1827.25	-2.8302	4.4929e-08	9.273e-06	PREDICTED: leucoanthocyanidin reductase-like [Beta vulgaris subsp. vulgaris]
HU04G01468.1	2343.39	501.859	2.2232	1.0255e-05	0.0010352	PREDICTED: alpha-1,4-glucan-protein synthase [UDP-forming] 2 [Beta vulgaris subsp. vulgaris]
HU04G01495.1	705.687	2903.35	-2.0406	5.339e-05	0.0039459	PREDICTED: flavonoid 3'-monooxygenase [Beta vulgaris subsp. vulgaris]
HU04G01506.1	626.459	184.56	1.7631	0.00050602	0.022704	PREDICTED: UDP-glucose 6-dehydrogenase 4-like [Nelumbo nucifera]
HU04G01517.1	410.792	56.8263	2.8538	2.7657e-07	4.9398e-05	PREDICTED: UDP-glucose 6-dehydrogenase 4-like [Nelumbo nucifera]
HU04G01556.1	55.8041	2.52938	4.4635	0.00050094	0.022549	PREDICTED: dCTP pyrophosphatase 1-like [Sesamum indicum]
HU04G01648.1	810.525	229.981	1.8173	0.00031311	0.016067	PREDICTED: uncharacterized protein LOC104888109 [Beta vulgaris subsp. vulgaris]
HU04G01690.1	8.14526	170.987	-4.3918	6.3018e-07	9.8589e-05	PREDICTED: probable boron transporter 2 [Beta vulgaris subsp. vulgaris]
HU04G01708.1	50.4531	560.642	-3.4741	2.7973e-10	9.8658e-08	PREDICTED: probable boron transporter 2 [Beta vulgaris subsp. vulgaris]
HU04G01750.1	50.5189	3.56707	3.824	6.455e-05	0.0046474	PREDICTED: syntaxin-related protein KNOLLE [Beta vulgaris subsp. vulgaris]
HU04G01891.1	635.36	193.409	1.7159	0.0013299	0.046376	hypothetical protein BVRB_5g122100 [Beta vulgaris subsp. vulgaris]
HU04G01928.1	2559.3	293.863	3.1225	3.6834e-07	6.2201e-05	PREDICTED: auxin-responsive protein IAA14-like [Beta vulgaris subsp. vulgaris]
HU04G01929.1	430.366	113.746	1.9197	0.00039432	0.019275	PREDICTED: auxin-induced protein 22D [Beta vulgaris subsp. vulgaris]
HU04G01940.1	172.598	31.6663	2.4464	6.7594e-05	0.0048292	PREDICTED: protein LONGIFOLIA 1 isoform X2 [Beta vulgaris subsp. vulgaris]
HU04G01982.1	13.1394	134.546	-3.3561	2.836e-07	5.0013e-05	PREDICTED: non-specific lipid transfer protein GPI-anchored 2-like [Phoenix dactylifera]
HU04G01983.1	2.85586	65.0058	-4.5086	5.6163e-08	1.1178e-05	PREDICTED: non-specific lipid-transfer protein-like protein At2g13820 [Beta vulgaris subsp. vulgaris]
HU04G01995.1	1149.65	293.13	1.9716	0.00011099	0.0072255	Ribosomal protein S24e family protein isoform 1 [Theobroma cacao]
HU04G02008.1	5.01289	453.311	-6.4987	3.3244e-13	2.1052e-10	PREDICTED: cytochrome b561 and DOMON domain-containing protein At3g07570 [Beta vulgaris subsp. vulgaris]
HU04G02051.1	141.61	3.83505	5.2065	8.8027e-07	0.00012643	hypothetical protein BVRB_5g118370 [Beta vulgaris subsp. vulgaris]
HU04G02052.1	2027.66	181.011	3.4857	2.0531e-10	7.8363e-08	hypothetical protein BVRB_5g118370 [Beta vulgaris subsp. vulgaris]
HU04G02067.1	352.251	1032.37	-1.5513	0.0014728	0.049803	hypothetical protein SOVF_099770 [Spinacia oleracea]
HU04G02079.1	6.57138	407.423	-5.9542	5.8124e-05	0.0042395	PREDICTED: galactinol--sucrose galactosyltransferase-like [Beta vulgaris subsp. vulgaris]
HU04G02181.1	86.3274	0.453089	7.5739	0.00062323	0.026512	RecName: Full=Ribosome-inactivating protein PD-L1/PD-L2; AltName: Full=rRNA N-glycosidase PD-L1/PD-L2 [Phytolacca dioica]
HU04G02206.1	334.132	75.463	2.1466	0.00083406	0.033247	Tubulin alpha chain [Morus notabilis]
HU04G02213.1	260.562	61.0666	2.0932	0.00044892	0.020861	hypothetical protein SOVF_155820 [Spinacia oleracea]
HU05G00014.1	22.1516	157.78	-2.8324	5.5377e-06	0.00062216	hypothetical protein SOVF_148650 [Spinacia oleracea]
HU05G00028.1	27.9815	232.269	-3.0533	1.6069e-06	0.0002132	PREDICTED: uncharacterized protein LOC104884903 [Beta vulgaris subsp. vulgaris]
HU05G00111.1	0	43.0169	#NAME?	2.2496e-10	8.2474e-08	hypothetical protein SOVF_205030 [Spinacia oleracea]
HU05G00230.1	107.803	15.5897	2.7897	1.8057e-05	0.0016496	PREDICTED: transcription factor MYC2-like [Beta vulgaris subsp. vulgaris]
HU05G00307.1	98.9881	404.968	-2.0325	0.00074035	0.030291	PREDICTED: type I inositol 1,4,5-trisphosphate 5-phosphatase 2 [Beta vulgaris subsp. vulgaris]
HU05G00316.1	96.8636	718.17	-2.8903	6.2058e-08	1.2177e-05	hypothetical protein SOVF_159490 [Spinacia oleracea]
HU05G00390.1	1489.44	5318.53	-1.8363	0.0012649	0.044857	hypothetical protein SOVF_011330 [Spinacia oleracea]
HU05G00396.1	27.2109	743.837	-4.7727	1.361e-08	3.1866e-06	hypothetical protein SOVF_134370 [Spinacia oleracea]
HU05G00440.1	528.237	1680.61	-1.6697	0.00081985	0.032879	PREDICTED: putative gamma-glutamylcyclotransferase At3g02910 [Nicotiana sylvestris]
HU05G00453.1	2500.41	469.288	2.4136	7.7401e-06	0.0008359	PREDICTED: uncharacterized protein LOC104892765 isoform X2 [Beta vulgaris subsp. vulgaris]
HU05G00463.1	96.2449	7.53768	3.6745	2.6031e-06	0.00031673	PREDICTED: ethylene-responsive transcription factor ERF039 [Beta vulgaris subsp. vulgaris]
HU05G00517.1	581.479	7048.99	-3.5996	0.0006382	0.026943	hypothetical protein SOVF_022440 [Spinacia oleracea]
HU05G00536.1	29.2999	0	Inf	0.00073281	0.030027	hypothetical protein SOVF_096840 [Spinacia oleracea]
HU05G00544.1	5.92706	72.1705	-3.606	0.0006064	0.026115	PREDICTED: S-norcoclaurine synthase-like [Sesamum indicum]
HU05G00793.1	26.7478	121.394	-2.1822	0.00032056	0.016269	NA
HU05G00809.1	199.147	51.7438	1.9444	0.00025275	0.013701	dehydrin 13, partial [Oryza sativa Indica Group]
HU05G00832.1	11545.5	3709.19	1.6382	0.0006915	0.028671	catalase [Hylocereus undatus]
HU05G00903.1	0.216161	28.8117	-7.0584	0.00039432	0.019275	SLM2 [Silene latifolia subsp. alba]
HU05G00936.1	13.164	159.123	-3.5955	1.1365e-05	0.0011269	hypothetical protein SOVF_132000 [Spinacia oleracea]
HU05G01179.1	117.522	371.845	-1.6618	0.0011816	0.042758	PREDICTED: NAC domain-containing protein 100-like [Beta vulgaris subsp. vulgaris]
HU05G01259.1	1017.24	301.845	1.7528	0.00042092	0.020174	PREDICTED: protein IQ-DOMAIN 14 isoform X1 [Beta vulgaris subsp. vulgaris]
HU05G01332.1	119.616	511.039	-2.095	7.8923e-05	0.0054567	hypothetical protein SOVF_051060 isoform B [Spinacia oleracea]
HU05G01344.1	915.134	4415.7	-2.2706	0.00078429	0.03167	PREDICTED: probable chalcone--flavonone isomerase 3 [Beta vulgaris subsp. vulgaris]
HU05G01382.1	85.2852	273.394	-1.6806	0.00099848	0.037646	PREDICTED: probable sodium-coupled neutral amino acid transporter 6 [Beta vulgaris subsp. vulgaris]
HU05G01449.1	744.392	91.434	3.0253	0.0009289	0.035748	hypothetical protein SOVF_075540 [Spinacia oleracea]
HU05G01459.1	14691.5	2484.32	2.5641	0.00018023	0.01059	PREDICTED: uncharacterized protein LOC104904967 [Beta vulgaris subsp. vulgaris]
HU05G01465.1	122.293	770.127	-2.6548	3.668e-07	6.2201e-05	hypothetical protein POPTR_0010s19710g [Populus trichocarpa]
HU05G01511.1	1.98748	28.2713	-3.8303	0.00031928	0.016264	PREDICTED: uncharacterized protein LOC104883431 [Beta vulgaris subsp. vulgaris]
HU05G01527.1	55.8521	9.5712	2.5448	0.000488	0.022038	unnamed protein product [Coffea canephora]
HU05G01531.1	543.388	82.3381	2.7224	2.335e-05	0.0020395	Pectinesterase precursor, putative [Ricinus communis]
HU05G01533.1	7.00703	664.262	-6.5668	5.7409e-05	0.0041984	CI small heat shock protein 2 [Prunus salicina]
HU05G01559.1	672.178	164.323	2.0323	0.00011397	0.007317	Peptide transporter, putative [Ricinus communis]
HU05G01674.1	948.885	184.195	2.365	0.00012236	0.0077131	PREDICTED: LOB domain-containing protein 41 [Beta vulgaris subsp. vulgaris]
HU05G01712.1	56.1548	4484.28	-6.3193	8.718e-07	0.00012586	non-specific lipid-transfer protein type 2 [Tamarix hispida]
HU05G01722.1	544.416	2905.02	-2.4158	4.5266e-06	0.0005169	NA
HU05G01750.1	9.69751	280.49	-4.8542	1.3917e-14	9.6944e-12	PREDICTED: transcription repressor MYB6-like [Beta vulgaris subsp. vulgaris]
HU05G01751.1	6.38851	135.49	-4.4066	1.7402e-07	3.1899e-05	PREDICTED: transcription repressor MYB6-like [Beta vulgaris subsp. vulgaris]
HU05G01856.1	382.596	2993.77	-2.9681	1.1292e-07	2.1117e-05	White-brown complex protein 11 isoform 1 [Theobroma cacao]
HU05G01933.1	47.8213	3376.2	-6.1416	1.201e-08	2.9099e-06	PREDICTED: cysteine proteinase COT44-like [Beta vulgaris subsp. vulgaris]
HU05G01937.1	54.6667	194.882	-1.8339	0.0012744	0.045118	PREDICTED: probable LRR receptor-like serine/threonine-protein kinase At4g37250 [Beta vulgaris subsp. vulgaris]
HU05G01991.1	27.5201	762.117	-4.7915	8.2459e-08	1.5955e-05	PREDICTED: heptahelical transmembrane protein 4-like isoform X2 [Jatropha curcas]
HU05G01993.1	328.013	985.401	-1.587	0.0009536	0.036397	PREDICTED: heptahelical transmembrane protein 4-like isoform X2 [Jatropha curcas]
HU05G02117.1	830.658	2575.74	-1.6327	0.0013498	0.046895	flavanone-3-hydroxylase [Gossypium hirsutum]
HU05G02152.1	98.2356	13.4094	2.873	0.00055864	0.024629	hypothetical protein CICLE_v10026011mg [Citrus clementina]
HU05G02162.1	194.218	37.1998	2.3843	1.6555e-05	0.0015274	PREDICTED: AP2-like ethylene-responsive transcription factor AIL6 [Beta vulgaris subsp. vulgaris]
HU05G02167.1	5.89918	51.1392	-3.1158	7.8653e-05	0.0054515	PREDICTED: artemisinic aldehyde Delta(11(13)) reductase-like [Beta vulgaris subsp. vulgaris]
HU05G02194.1	1075.75	3247.2	-1.5939	0.0013546	0.046938	PREDICTED: protein TRANSPARENT TESTA 12-like [Beta vulgaris subsp. vulgaris]
HU05G02195.1	46.4711	217.501	-2.2266	0.00010015	0.0066523	PREDICTED: putative clathrin assembly protein At4g40080 [Beta vulgaris subsp. vulgaris]
HU05G02196.1	28.4276	178.344	-2.6493	1.5992e-05	0.0014902	PREDICTED: E3 ubiquitin-protein ligase ATL31-like [Beta vulgaris subsp. vulgaris]
HU05G02198.1	50.7261	1677.61	-5.0475	2.5422e-09	7.0133e-07	PREDICTED: calcium-transporting ATPase 1-like [Vitis vinifera]
HU05G02211.1	906.207	270.082	1.7464	0.00042244	0.020174	hypothetical protein SOVF_037380 [Spinacia oleracea]
HU05G02213.1	494.83	127.812	1.9529	0.00022994	0.012814	PREDICTED: peroxidase 17 [Beta vulgaris subsp. vulgaris]
HU05G02287.1	115.501	445.493	-1.9475	0.0002486	0.013502	hypothetical protein SOVF_013680 [Spinacia oleracea]
HU05G02296.1	29.0307	122.175	-2.0733	0.0007666	0.031182	hypothetical protein BVRB_6g152780 isoform B [Beta vulgaris subsp. vulgaris]
HU06G00171.1	456.705	121.25	1.9133	0.00023473	0.013002	PREDICTED: probable mannitol dehydrogenase [Beta vulgaris subsp. vulgaris]
HU06G00262.1	115.381	563.917	-2.2891	1.0147e-05	0.0010318	PREDICTED: BEL1-like homeodomain protein 4 [Beta vulgaris subsp. vulgaris]
HU06G00263.1	463.996	2085.04	-2.1679	0.0014158	0.048464	hypothetical protein SOVF_041660 [Spinacia oleracea]
HU06G00268.1	105.131	2940.14	-4.8056	4.6412e-17	5.2324e-14	PREDICTED: uncharacterized protein LOC104895967 [Beta vulgaris subsp. vulgaris]
HU06G00283.1	107.254	413.337	-1.9463	0.00021193	0.012002	PREDICTED: scarecrow-like protein 15 [Beta vulgaris subsp. vulgaris]
HU06G00349.1	1.75093	59.2223	-5.08	9.1781e-05	0.006192	hypothetical protein SOVF_054500 isoform B [Spinacia oleracea]
HU06G00392.1	1783.54	8278.77	-2.2147	0.00072112	0.029706	natural resistance-associated macrophage protein, putative [Ricinus communis]
HU06G00393.1	42.1058	1844.44	-5.453	9.5576e-06	0.00099532	hypothetical protein SOVF_185290 [Spinacia oleracea]
HU06G00431.1	5.2586	447.089	-6.4097	4.5119e-09	1.186e-06	hypothetical protein PRUPE_ppa002525mg [Prunus persica]
HU06G00472.1	58.6945	483.89	-3.0434	2.5008e-08	5.4437e-06	PREDICTED: cytochrome P450 90A1 [Beta vulgaris subsp. vulgaris]
HU06G00489.1	14.3552	174.145	-3.6006	5.5205e-08	1.1066e-05	NA
HU06G00506.1	261.5	807.279	-1.6263	0.0014133	0.048435	PREDICTED: uncharacterized protein LOC104903962 [Beta vulgaris subsp. vulgaris]
HU06G00611.1	1120.94	5.24386	7.7399	1.0791e-27	6.0132e-24	PREDICTED: alpha-1,4-glucan-protein synthase [UDP-forming] 2 [Beta vulgaris subsp. vulgaris]
HU06G00612.1	157.807	3.80263	5.375	2.4729e-12	1.325e-09	hypothetical protein SOVF_203730 [Spinacia oleracea]
HU06G00627.1	8.98826	64.6886	-2.8474	0.0012159	0.04338	hypothetical protein SOVF_005200, partial [Spinacia oleracea]
HU06G00668.1	155.632	1442.9	-3.2128	7.5774e-10	2.3722e-07	PREDICTED: mannose-6-phosphate isomerase 1 [Beta vulgaris subsp. vulgaris]
HU06G00710.1	182.146	645.932	-1.8263	0.00042249	0.020174	PREDICTED: isoprenylcysteine alpha-carbonyl methylesterase ICME-like [Beta vulgaris subsp. vulgaris]
HU06G00717.1	999.615	14422.3	-3.8508	1.1163e-05	0.0011148	hypothetical protein SOVF_169520 isoform B [Spinacia oleracea]
HU06G00768.1	104.851	16.4414	2.6729	6.9589e-05	0.0049338	PREDICTED: uncharacterized protein LOC104895704 [Beta vulgaris subsp. vulgaris]
HU06G00772.1	275.834	1147.9	-2.0571	8.7283e-05	0.0059316	PREDICTED: probable trehalose-phosphate phosphatase I [Beta vulgaris subsp. vulgaris]
HU06G00799.1	52.7547	8.37587	2.655	0.00063164	0.026763	hypothetical protein glysoja_041042 [Glycine soja]
HU06G00856.1	22.0328	0	Inf	0.00063326	0.026775	PREDICTED: abscisic acid 8'-hydroxylase 4 [Beta vulgaris subsp. vulgaris]
HU06G00887.1	199.509	1077.76	-2.4335	5.7866e-06	0.00064236	PREDICTED: laccase-12 [Beta vulgaris subsp. vulgaris]
HU06G00931.1	316.822	1026.69	-1.6963	0.00072179	0.029706	potassium transporter HAK2p [Mesembryanthemum crystallinum]
HU06G00940.1	1.75134	321.985	-7.5224	4.6947e-17	5.2324e-14	hypothetical protein SOVF_203090 [Spinacia oleracea]
HU06G00947.1	223.238	720.324	-1.6901	0.00088736	0.034774	PREDICTED: probably inactive leucine-rich repeat receptor-like protein kinase At3g28040 [Beta vulgaris subsp. vulgaris]
HU06G01038.1	514.791	17.6507	4.8662	6.4468e-16	6.194e-13	PREDICTED: protein ASPARTIC PROTEASE IN GUARD CELL 2 [Beta vulgaris subsp. vulgaris]
HU06G01115.1	77.8105	273.431	-1.8131	0.001441	0.049024	hypothetical protein BVRB_2g040880 [Beta vulgaris subsp. vulgaris]
HU06G01160.1	1943.69	331.776	2.5505	4.4074e-07	7.1397e-05	PREDICTED: ABC transporter B family member 19 [Beta vulgaris subsp. vulgaris]
HU06G01171.1	197.013	1785.85	-3.1802	1.9263e-05	0.0017369	hypothetical protein SOVF_023890 [Spinacia oleracea]
HU06G01230.1	314.043	1175.19	-1.9039	0.00011015	0.0071875	PREDICTED: alpha-1,4 glucan phosphorylase L isozyme, chloroplastic/amyloplastic [Beta vulgaris subsp. vulgaris]
HU06G01231.1	1970.9	8237.31	-2.0633	2.0705e-05	0.0018491	PREDICTED: alpha-1,4 glucan phosphorylase L isozyme, chloroplastic/amyloplastic [Beta vulgaris subsp. vulgaris]
HU06G01300.1	11387.8	46349.6	-2.0251	0.0009325	0.035838	glutamine synthetase [Eichhornia crassipes]
HU06G01319.1	1316.38	281.844	2.2236	1.4312e-05	0.0013564	hypothetical protein SOVF_057690 [Spinacia oleracea]
HU06G01387.1	715.933	152.903	2.2272	2.4126e-05	0.0020876	PREDICTED: potassium channel AKT2/3 isoform X1 [Beta vulgaris subsp. vulgaris]
HU06G01588.1	93.3852	10.0851	3.211	1.3522e-05	0.0013037	hypothetical protein EUGRSUZ_I02689 [Eucalyptus grandis]
HU06G01613.1	27.156	113.092	-2.0582	0.0013793	0.047564	PREDICTED: uncharacterized protein LOC104901577 [Beta vulgaris subsp. vulgaris]
HU06G01652.1	354.838	6.32481	5.81	5.2432e-05	0.0039236	PREDICTED: lipoxygenase homology domain-containing protein 1 [Beta vulgaris subsp. vulgaris]
HU06G01797.1	467.541	134.51	1.7974	0.00025819	0.013944	hypothetical protein CARUB_v10003614mg [Capsella rubella]
HU06G01822.1	73.081	4.3701	4.0638	3.0901e-06	0.00036308	PREDICTED: uncharacterized protein LOC104889017 [Beta vulgaris subsp. vulgaris]
HU06G01840.1	186.211	15374.2	-6.3674	5.7425e-14	3.8096e-11	hypothetical protein SOVF_160600 [Spinacia oleracea]
HU06G01919.1	24.1089	397.157	-4.0421	4.0841e-07	6.8141e-05	PREDICTED: polygalacturonase At1g48100 [Beta vulgaris subsp. vulgaris]
HU06G01989.1	3404.72	724.276	2.2329	2.8238e-05	0.0023842	PREDICTED: stem-specific protein TSJT1 [Beta vulgaris subsp. vulgaris]
HU06G01995.1	74.5651	761.837	-3.3529	7.0151e-06	0.00076651	PREDICTED: uncharacterized protein LOC104907951 [Beta vulgaris subsp. vulgaris]
HU06G02053.1	71.2572	8.30829	3.1004	0.00011253	0.0072915	hypothetical protein SOVF_205700 [Spinacia oleracea]
HU06G02071.1	152.898	1.83353	6.3818	3.6461e-13	2.2576e-10	hypothetical protein SOVF_159150 [Spinacia oleracea]
HU06G02092.1	45.4847	193.132	-2.0861	0.00076809	0.031197	hypothetical protein SOVF_087540 [Spinacia oleracea]
HU06G02192.1	38.1084	282.595	-2.8906	1.0037e-05	0.0010305	hypothetical protein BVRB_8g200400 [Beta vulgaris subsp. vulgaris]
HU06G02224.1	64.406	226.365	-1.8134	0.00085397	0.033799	hypothetical protein SOVF_094540 [Spinacia oleracea]
HU06G02234.1	2.41647	61.3739	-4.6667	0.0010061	0.037779	PREDICTED: 3-oxo-Delta(4,5)-steroid 5-beta-reductase-like [Beta vulgaris subsp. vulgaris]
HU06G02278.1	261.261	1096.87	-2.0698	4.7845e-05	0.0036725	hypothetical protein SOVF_018670 [Spinacia oleracea]
HU06G02280.1	133.635	485.424	-1.8609	0.00028303	0.014993	PREDICTED: phosphate transporter PHO1 isoform X1 [Beta vulgaris subsp. vulgaris]
HU06G02298.1	7.88499	44.0375	-2.4816	0.001436	0.048972	PREDICTED: uncharacterized protein LOC104901687 [Beta vulgaris subsp. vulgaris]
HU06G02330.1	935.856	6980.89	-2.8991	1.6358e-05	0.0015143	PREDICTED: 3-hydroxybutyryl-CoA dehydratase-like protein, mitochondrial [Vitis vinifera]
HU06G02342.1	92.4027	674.232	-2.8672	3.6145e-05	0.0029534	PREDICTED: mitogen-activated protein kinase kinase 9 [Beta vulgaris subsp. vulgaris]
HU06G02404.1	14.8259	2391.66	-7.3338	4.5645e-11	1.9872e-08	PREDICTED: beta-fructofuranosidase, soluble isoenzyme I-like [Beta vulgaris subsp. vulgaris]
HU06G02407.1	142.044	24810.4	-7.4485	1.4309e-10	5.6955e-08	PREDICTED: beta-fructofuranosidase, soluble isoenzyme I-like [Beta vulgaris subsp. vulgaris]
HU06G02429.1	20.6516	93.4036	-2.1772	0.00061107	0.026194	PREDICTED: probable LRR receptor-like serine/threonine-protein kinase At5g45780 [Vitis vinifera]
HU06G02430.1	39.5685	3464.63	-6.4522	1.6079e-11	7.7245e-09	hypothetical protein SOVF_089450 isoform A [Spinacia oleracea]
HU06G02455.1	0.653892	18.1398	-4.794	0.0009807	0.037228	PREDICTED: carboxylesterase 1-like [Beta vulgaris subsp. vulgaris]
HU06G02456.1	107.397	15.0821	2.832	2.6305e-05	0.0022483	GA20 oxidase [Beta vulgaris]
HU06G02462.1	59.8693	2.21185	4.7585	4.5971e-06	0.00052281	PREDICTED: protein HOTHEAD-like [Beta vulgaris subsp. vulgaris]
HU06G02478.1	3.05538	93.7607	-4.9396	1.6941e-10	6.6483e-08	hypothetical protein POPTR_0019s13650g [Populus trichocarpa]
HU06G02515.1	9.67378	162.725	-4.0722	3.0016e-07	5.2272e-05	Pectinacetylesterase family protein isoform 2 [Theobroma cacao]
HU06G02520.1	7.44892	409.343	-5.7801	1.2445e-11	6.0835e-09	PREDICTED: uncharacterized protein At3g49055 [Beta vulgaris subsp. vulgaris]
HU06G02562.1	81.8339	430.493	-2.3952	1.9922e-05	0.0017906	PREDICTED: probable WRKY transcription factor 27 [Beta vulgaris subsp. vulgaris]
HU06G02573.1	163.436	39.7719	2.0389	0.00039511	0.01928	PREDICTED: S-type anion channel SLAH2-like [Beta vulgaris subsp. vulgaris]
HU06G02603.1	0	229.044	#NAME?	5.1438e-11	2.1715e-08	hypothetical protein POPTR_0012s01420g [Populus trichocarpa]
HU06G02619.1	15.3302	0	Inf	0.0014509	0.04924	PREDICTED: putative RING-H2 finger protein ATL21A [Populus euphratica]
HU06G02692.1	34.2109	3.51033	3.2848	0.00065989	0.027672	PREDICTED: protein S-acyltransferase 18 isoform X1 [Vitis vinifera]
HU07G00004.1	73.076	7.05936	3.3718	6.7333e-05	0.004824	PREDICTED: uncharacterized protein LOC104890362 [Beta vulgaris subsp. vulgaris]
HU07G00039.1	22.7437	158.411	-2.8001	2.8365e-06	0.0003392	BnaCnng08700D [Brassica napus]
HU07G00059.1	256.023	60.9627	2.0703	0.00018587	0.010834	PREDICTED: uncharacterized protein At5g41620 [Beta vulgaris subsp. vulgaris]
HU07G00076.1	1892.56	174.788	3.4367	0.00014573	0.0088165	hypothetical protein SOVF_103810 [Spinacia oleracea]
HU07G00127.1	107.154	22.1627	2.2735	0.00061917	0.026413	hypothetical protein SOVF_172380 [Spinacia oleracea]
HU07G00134.1	37.3087	318.59	-3.0941	7.8413e-05	0.0054484	hypothetical protein SOVF_042300 [Spinacia oleracea]
HU07G00205.1	80.3728	13.9444	2.527	0.00044146	0.020673	hypothetical protein SOVF_022740 [Spinacia oleracea]
HU07G00280.1	95.6425	829.635	-3.1168	2.1688e-08	4.913e-06	PREDICTED: GDSL esterase/lipase At1g29670-like [Pyrus x bretschneideri]
HU07G00329.1	250.809	57.7131	2.1196	0.00048171	0.02186	PREDICTED: uncharacterized protein LOC104891131 [Beta vulgaris subsp. vulgaris]
HU07G00388.1	95.0821	4.68358	4.3435	0.00010057	0.0066523	PREDICTED: transcription factor bHLH94-like [Beta vulgaris subsp. vulgaris]
HU07G00412.1	168.872	670.506	-1.9893	0.0013007	0.045932	PREDICTED: RNA-binding protein 38-like [Pyrus x bretschneideri]
HU07G00426.1	50.5056	450.941	-3.1584	1.6881e-08	3.8871e-06	sugar transport protein 5 [Camellia sinensis]
HU07G00498.1	0.216161	34.6744	-7.3256	6.1642e-07	9.7035e-05	PREDICTED: geraniol 8-hydroxylase-like [Beta vulgaris subsp. vulgaris]
HU07G00499.1	2.42021	87.3278	-5.1732	8.9766e-06	0.000951	PREDICTED: geraniol 8-hydroxylase-like [Beta vulgaris subsp. vulgaris]
HU07G00500.1	3.96205	262.911	-6.0522	0.00048456	0.021953	PREDICTED: geraniol 8-hydroxylase-like [Citrus sinensis]
HU07G00502.1	0	32.0023	#NAME?	2.257e-08	5.0714e-06	hypothetical protein BVRB_1g019610 [Beta vulgaris subsp. vulgaris]
HU07G00503.1	3.27404	144.017	-5.459	1.5257e-12	8.6758e-10	hypothetical protein BVRB_1g019610 [Beta vulgaris subsp. vulgaris]
HU07G00504.1	1.1066	144.962	-7.0334	3.039e-17	3.8489e-14	PREDICTED: geraniol 8-hydroxylase-like [Beta vulgaris subsp. vulgaris]
HU07G00566.1	339.454	1601.12	-2.2378	0.00019524	0.011125	PREDICTED: flavin-containing monooxygenase FMO GS-OX-like 7 isoform X2 [Nicotiana tomentosiformis]
HU07G00575.1	262.091	0.453089	9.1761	0.00067621	0.028079	PREDICTED: expansin-B15-like [Beta vulgaris subsp. vulgaris]
HU07G00610.1	65.4296	232.339	-1.8282	0.00084478	0.03353	hypothetical protein SOVF_000190 [Spinacia oleracea]
HU07G00646.1	243.307	741.891	-1.6084	0.0010619	0.039451	PREDICTED: probable receptor-like protein kinase At5g47070 [Beta vulgaris subsp. vulgaris]
HU07G00657.1	1.30529	31.6555	-4.6	1.4021e-05	0.0013379	PREDICTED: protein ECERIFERUM 1-like isoform X1 [Beta vulgaris subsp. vulgaris]
HU07G00667.1	2.18741	24.3889	-3.4789	0.00090401	0.035165	PREDICTED: protein ECERIFERUM 1-like isoform X2 [Beta vulgaris subsp. vulgaris]
HU07G00693.1	11.216	66.8533	-2.5754	0.00039651	0.019314	hypothetical protein SOVF_111270 [Spinacia oleracea]
HU07G00730.1	234.265	964.897	-2.0422	0.00010033	0.0066523	PREDICTED: cytokinin dehydrogenase 5 [Beta vulgaris subsp. vulgaris]
HU07G00763.1	0.220322	738.623	-11.711	7.9708e-10	2.4677e-07	PREDICTED: cytochrome P450 83B1-like [Beta vulgaris subsp. vulgaris]
HU07G00844.1	455.322	122.911	1.8893	0.00073112	0.030018	PREDICTED: probable L-ascorbate peroxidase 6, chloroplastic isoform X2 [Beta vulgaris subsp. vulgaris]
HU07G00931.1	246.688	20.8404	3.5652	0.00028272	0.014993	hypothetical protein A306_06270, partial [Columba livia]
HU07G01354.1	53.8295	1.83353	4.8757	6.4705e-07	9.8589e-05	hypothetical protein SOVF_124190 [Spinacia oleracea]
HU07G01362.1	23.5262	1048.21	-5.4775	7.3999e-07	0.00010909	PREDICTED: uncharacterized protein LOC103964909 [Pyrus x bretschneideri]
HU07G01476.1	13.1369	60.2618	-2.1976	0.0013189	0.046264	hypothetical protein BVRB_4g094420 [Beta vulgaris subsp. vulgaris]
HU07G01627.1	70.9335	243.232	-1.7778	0.0011017	0.040551	PREDICTED: pentatricopeptide repeat-containing protein At5g48730, chloroplastic [Beta vulgaris subsp. vulgaris]
HU07G01636.1	108.406	1043.62	-3.2671	2.9666e-07	5.1987e-05	PREDICTED: purple acid phosphatase 15 [Beta vulgaris subsp. vulgaris]
HU07G01670.1	84.8321	15.6284	2.4404	0.00076974	0.031219	PREDICTED: uncharacterized protein LOC104908807 [Beta vulgaris subsp. vulgaris]
HU07G01702.1	545.024	120.956	2.1718	4.465e-05	0.0035197	PREDICTED: uncharacterized protein LOC104899597 [Beta vulgaris subsp. vulgaris]
HU07G01712.1	3085.67	790.252	1.9652	7.9278e-05	0.0054676	PREDICTED: cytochrome b561 and DOMON domain-containing protein At4g12980-like [Beta vulgaris subsp. vulgaris]
HU07G01736.1	6.98705	47.8109	-2.7746	0.00038492	0.019003	PREDICTED: cytochrome P450 89A2-like [Beta vulgaris subsp. vulgaris]
HU07G01750.1	0.648482	69.5381	-6.7446	0.00065326	0.027537	hypothetical protein SOVF_170330 isoform B [Spinacia oleracea]
HU07G01775.1	0.879624	26.1009	-4.8911	5.5526e-05	0.0040714	PREDICTED: acetylajmalan esterase-like [Beta vulgaris subsp. vulgaris]
HU07G01776.1	28.4966	1.5696	4.1823	0.00045038	0.020861	hypothetical protein SOVF_181110 [Spinacia oleracea]
HU07G01788.1	129.597	7.71964	4.0694	1.0074e-05	0.0010305	hypothetical protein SOVF_135470 [Spinacia oleracea]
HU07G01803.1	93.9181	348.114	-1.8901	0.00070724	0.029237	hypothetical protein SOVF_142040 [Spinacia oleracea]
HU07G01834.1	323.333	64.9712	2.3151	1.0984e-05	0.0011049	hypothetical protein SOVF_112040 [Spinacia oleracea]
HU07G01838.1	34.5144	693.025	-4.3276	1.2763e-08	3.0393e-06	NA
HU07G01911.1	314.873	1463.04	-2.2161	0.00019468	0.011125	PREDICTED: GDSL esterase/lipase 2-like [Beta vulgaris subsp. vulgaris]
HU07G01915.1	27.7822	487.341	-4.1327	4.3434e-05	0.0034479	PREDICTED: uncharacterized protein LOC104900399 [Beta vulgaris subsp. vulgaris]
HU07G01935.1	207.18	48.6162	2.0914	0.00020827	0.011819	hypothetical protein SOVF_053260 [Spinacia oleracea]
HU07G01941.1	15.7562	175.56	-3.478	1.4618e-06	0.00019488	PREDICTED: RING-box protein 1a [Beta vulgaris subsp. vulgaris]
HU07G01942.1	425.86	6395.09	-3.9085	2.1412e-05	0.0019	PREDICTED: uncharacterized protein LOC104899744 [Beta vulgaris subsp. vulgaris]
HU07G02009.1	611.871	2231.72	-1.8669	0.00013561	0.008341	PREDICTED: inactive protein kinase SELMODRAFT_444075-like [Beta vulgaris subsp. vulgaris]
HU07G02032.1	28.7428	1109.34	-5.2704	6.2892e-06	0.00069263	PREDICTED: alcohol-forming fatty acyl-CoA reductase-like [Beta vulgaris subsp. vulgaris]
HU07G02044.1	345.065	1921.1	-2.477	0.00047541	0.021647	hypothetical protein SOVF_202610 [Spinacia oleracea]
HU07G02052.1	473.202	94.361	2.3262	0.00037424	0.01862	PREDICTED: uncharacterized protein LOC104900303 [Beta vulgaris subsp. vulgaris]
HU07G02067.1	23.3425	0	Inf	6.7349e-05	0.004824	hypothetical protein SOVF_119330 [Spinacia oleracea]
HU07G02094.1	2677.51	10604.7	-1.9857	0.00036983	0.018467	hypothetical protein SOVF_008480 [Spinacia oleracea]
HU07G02108.1	21.6246	2623.39	-6.9226	2.8696e-06	0.00034024	PREDICTED: putative axial regulator YABBY 2 isoform X1 [Beta vulgaris subsp. vulgaris]
HU07G02162.1	14.5259	1227.26	-6.4007	2.1095e-16	2.1769e-13	hypothetical protein BVRB_7g172140 isoform B [Beta vulgaris subsp. vulgaris]
HU07G02178.1	1643.87	33.4007	5.6211	5.9835e-13	3.5472e-10	PREDICTED: uncharacterized protein LOC104899983 [Beta vulgaris subsp. vulgaris]
HU07G02193.1	1219.77	3547.28	-1.5401	0.0011963	0.04306	PREDICTED: alpha-glucan phosphorylase, H isozyme [Beta vulgaris subsp. vulgaris]
HU07G02196.1	138.592	14.883	3.2191	3.0248e-05	0.0025258	PREDICTED: uncharacterized protein LOC104882971 [Beta vulgaris subsp. vulgaris]
HU07G02210.1	377.178	108.031	1.8038	0.00022468	0.012546	hypothetical protein SOVF_122440 [Spinacia oleracea]
HU07G02249.1	101.577	458.076	-2.173	0.00021779	0.012284	PREDICTED: scarecrow-like protein 33 [Beta vulgaris subsp. vulgaris]
HU07G02285.1	263.254	28.3271	3.2162	1.7952e-06	0.00023158	PREDICTED: uncharacterized protein LOC104900135 isoform X1 [Beta vulgaris subsp. vulgaris]
HU07G02293.1	2.62972	68.2868	-4.6986	0.00056791	0.024919	PREDICTED: uncharacterized protein LOC104900148 [Beta vulgaris subsp. vulgaris]
HU07G02311.1	23.4588	150.154	-2.6782	7.6377e-05	0.0053203	hypothetical protein SOVF_186320 [Spinacia oleracea]
HU07G02334.1	51.9286	1693.67	-5.0275	2.0161e-05	0.0018063	PREDICTED: GDSL esterase/lipase At2g30310-like [Beta vulgaris subsp. vulgaris]
HU08G00061.1	39.0975	144	-1.8809	0.0013141	0.046171	PREDICTED: zinc finger protein 7-like [Beta vulgaris subsp. vulgaris]
HU08G00095.1	162.18	32.3761	2.3246	0.0002209	0.012409	PREDICTED: putative beta-glucosidase 41 [Beta vulgaris subsp. vulgaris]
HU08G00185.1	33.6107	136.288	-2.0197	0.0005504	0.024363	NA
HU08G00224.1	0.652643	43.1669	-6.0475	2.2746e-06	0.00028168	hypothetical protein SOVF_123330 [Spinacia oleracea]
HU08G00278.1	133.523	36.0076	1.8907	0.0010055	0.037779	PREDICTED: pirin-like protein [Malus domestica]
HU08G00338.1	68.8761	5.19026	3.7301	1.0097e-05	0.0010305	PREDICTED: E3 ubiquitin-protein ligase At4g11680-like [Beta vulgaris subsp. vulgaris]
HU08G00396.1	7.69962	526.249	-6.0948	1.15e-13	7.4519e-11	PREDICTED: cytochrome P450 71AV8-like [Beta vulgaris subsp. vulgaris]
HU08G00421.1	1.52145	41.8472	-4.7816	0.0013827	0.047623	PREDICTED: subtilisin-like protease SBT5.4 [Beta vulgaris subsp. vulgaris]
HU08G00445.1	2324.18	456.392	2.3484	1.1748e-05	0.0011567	PREDICTED: NAC domain-containing protein 72 [Beta vulgaris subsp. vulgaris]
HU08G00568.1	7.42104	78.3601	-3.4004	0.00063112	0.026763	PREDICTED: transcription factor bHLH71-like [Beta vulgaris subsp. vulgaris]
HU08G00588.1	394.107	1659.25	-2.0739	0.00083036	0.033181	hypothetical protein SOVF_100020 [Spinacia oleracea]
HU08G00708.1	86.349	372.498	-2.109	0.00024242	0.01327	short chain dehydrogenase, putative [Ricinus communis]
HU08G00753.1	22.0158	278.586	-3.6615	1.5394e-08	3.5743e-06	RNA-binding family protein isoform 2 [Theobroma cacao]
HU08G00762.1	69.5924	249.82	-1.8439	0.00049686	0.022401	hypothetical protein SOVF_198230 isoform A [Spinacia oleracea]
HU08G00805.1	542.858	15894	-4.8718	0.00050512	0.0227	conserved hypothetical protein [Ricinus communis]
HU08G00955.1	60.2239	6.6243	3.1845	9.9316e-05	0.0066361	PREDICTED: uncharacterized protein LOC104890079 [Beta vulgaris subsp. vulgaris]
HU08G01025.1	212.912	836.185	-1.9736	0.00043026	0.020354	PREDICTED: probable magnesium transporter NIPA6 isoform X1 [Beta vulgaris subsp. vulgaris]
HU08G01026.1	64.5581	251.832	-1.9638	0.00032053	0.016269	PREDICTED: E3 ubiquitin ligase BIG BROTHER-related-like [Beta vulgaris subsp. vulgaris]
HU08G01068.1	40.0543	5.0547	2.9863	0.001213	0.04338	hypothetical protein EUTSA_v10009264mg [Eutrema salsugineum]
HU08G01254.1	91.9864	12.7784	2.8477	7.1346e-05	0.0050327	hypothetical protein SOVF_009160 [Spinacia oleracea]
HU08G01268.1	20.4771	0	Inf	0.00035599	0.017878	hypothetical protein BVRB_4g073900 [Beta vulgaris subsp. vulgaris]
HU08G01269.1	162.628	996.359	-2.6151	0.00099156	0.037554	hypothetical protein SOVF_064670 [Spinacia oleracea]
HU08G01272.1	1306	406.332	1.6844	0.00038288	0.018949	hypothetical protein OsI_19960 [Oryza sativa Indica Group]
HU08G01302.1	134.5	10.6089	3.6643	2.1742e-06	0.00027129	PREDICTED: uncharacterized protein LOC104890176 [Beta vulgaris subsp. vulgaris]
HU08G01382.1	346.457	1187.67	-1.7774	0.0013114	0.046134	PREDICTED: transcription factor bHLH149-like [Beta vulgaris subsp. vulgaris]
HU08G01387.1	675.85	155.605	2.1188	0.0011126	0.040789	hypothetical protein SOVF_110410 [Spinacia oleracea]
HU08G01407.1	1345.11	3931.57	-1.5474	0.0013057	0.045993	PREDICTED: pyroglutamyl-peptidase 1-like protein [Beta vulgaris subsp. vulgaris]
HU08G01494.1	1833.96	435.728	2.0735	4.5223e-05	0.0035197	hypothetical protein SOVF_162770 [Spinacia oleracea]
HU08G01518.1	373.539	84.3478	2.1468	1.3739e-05	0.00132	PREDICTED: probable protein phosphatase 2C 34 [Beta vulgaris subsp. vulgaris]
HU08G01608.1	742.431	162.652	2.1905	0.00012337	0.0077422	PREDICTED: aspartic proteinase Asp1 isoform X1 [Beta vulgaris subsp. vulgaris]
HU08G01667.1	446.148	2156.24	-2.2729	0.0004375	0.020642	PREDICTED: transmembrane protein 45B-like [Beta vulgaris subsp. vulgaris]
HU08G01748.1	0.216161	20.1625	-6.5434	4.5121e-05	0.0035197	PREDICTED: monogalactosyldiacylglycerol synthase 2, chloroplastic-like [Beta vulgaris subsp. vulgaris]
HU08G01816.1	139.522	1258.98	-3.1737	0.00044719	0.020861	PREDICTED: urease accessory protein G isoform X2 [Nelumbo nucifera]
HU08G01833.1	11.0053	161.712	-3.8772	9.1544e-07	0.00013014	PREDICTED: probable purine permease 9 [Beta vulgaris subsp. vulgaris]
HU08G01878.1	533.34	1570.9	-1.5585	0.001411	0.048418	PREDICTED: protein IWS1 homolog A-like [Beta vulgaris subsp. vulgaris]
HU08G01929.1	237.121	40.3133	2.5563	1.419e-05	0.0013494	PREDICTED: protein STRUBBELIG-RECEPTOR FAMILY 8 [Beta vulgaris subsp. vulgaris]
HU08G02053.1	611.136	8040.61	-3.7177	8.4049e-09	2.0724e-06	anthocyanidin reductase [Gossypium hirsutum]
HU08G02118.1	1618.81	4708.46	-1.5403	0.001154	0.042086	PREDICTED: uncharacterized protein LOC104909088 [Beta vulgaris subsp. vulgaris]
HU08G02272.1	72.1005	265.026	-1.8781	0.00092571	0.035675	PREDICTED: putative uncharacterized protein DDB_G0286333 [Beta vulgaris subsp. vulgaris]
HU08G02275.1	2.18658	60.7284	-4.7956	0.00065799	0.027652	PREDICTED: uncharacterized protein LOC104882998 [Beta vulgaris subsp. vulgaris]
HU08G02297.1	78.6841	0.798986	6.6218	9.472e-10	2.9002e-07	hypothetical protein SOVF_135630 [Spinacia oleracea]
HU09G00049.1	31.183	157.049	-2.3324	0.00018866	0.010915	PREDICTED: uncharacterized protein LOC104888113 [Beta vulgaris subsp. vulgaris]
HU09G00121.1	1.30529	25.9837	-4.3152	0.00012137	0.0076859	hypothetical protein CICLE_v10019884mg [Citrus clementina]
HU09G00131.1	168.133	3501.13	-4.3801	4.7037e-05	0.0036304	hypothetical protein SOVF_081810 [Spinacia oleracea]
HU09G00204.1	34.4162	242.633	-2.8176	2.354e-06	0.00028894	PREDICTED: putative axial regulator YABBY 2 isoform X1 [Beta vulgaris subsp. vulgaris]
HU09G00212.1	686.497	107.729	2.6719	0.00024154	0.013248	hypothetical protein SOVF_024890 [Spinacia oleracea]
HU09G00220.1	41.9509	275.933	-2.7175	1.0631e-06	0.0001481	PREDICTED: serine/threonine-protein kinase Nek5-like [Beta vulgaris subsp. vulgaris]
HU09G00231.1	46.0829	5.1547	3.1603	0.0001264	0.0078616	hypothetical protein SOVF_119340 [Spinacia oleracea]
HU09G00283.1	195.528	1044.72	-2.4177	0.00099326	0.037554	PREDICTED: subtilisin-like protease SBT5.3 [Beta vulgaris subsp. vulgaris]
HU09G00632.1	223.281	64.6857	1.7873	0.000719	0.029679	PREDICTED: AF4/FMR2 family member 4 [Beta vulgaris subsp. vulgaris]
HU09G00651.1	40.604	197.964	-2.2855	9.7627e-05	0.0065389	PREDICTED: uncharacterized protein LOC104906408 [Beta vulgaris subsp. vulgaris]
HU09G00809.1	58.4311	422.94	-2.8556	9.6976e-06	0.0010008	hypothetical protein BVRB_7g179580 isoform B [Beta vulgaris subsp. vulgaris]
HU09G00886.1	1.97458	37.6533	-4.2532	3.0277e-05	0.0025258	PREDICTED: UDP-glycosyltransferase 90A1-like [Beta vulgaris subsp. vulgaris]
HU09G00888.1	18.2547	367.463	-4.3313	2.5913e-05	0.002223	PREDICTED: UDP-glycosyltransferase 90A1-like [Beta vulgaris subsp. vulgaris]
HU09G01086.1	0	280.808	#NAME?	3.3804e-12	1.7771e-09	transcription factor MYC1, partial [Betula luminifera]
HU09G01131.1	21.5641	639.842	-4.891	9.9202e-10	3.0044e-07	PREDICTED: non-specific lipid-transfer protein-like [Beta vulgaris subsp. vulgaris]
HU09G01134.1	34.1239	204.822	-2.5855	5.7472e-06	0.00064053	hypothetical protein SOVF_182510 [Spinacia oleracea]
HU09G01174.1	139.26	31.9302	2.1248	0.00060606	0.026115	Uncharacterized protein TCM_011920 [Theobroma cacao]
HU09G01263.1	423.697	1834.21	-2.1141	0.00066148	0.027672	hypothetical protein SOVF_070460 [Spinacia oleracea]
HU09G01307.1	31.3812	125.993	-2.0054	0.0014304	0.0489	PREDICTED: uncharacterized protein LOC104908524 isoform X1 [Beta vulgaris subsp. vulgaris]
HU09G01345.1	1542.7	260.217	2.5677	1.711e-06	0.00022312	hypothetical protein SOVF_025050 [Spinacia oleracea]
HU09G01465.1	431.501	21.8352	4.3046	2.1616e-06	0.00027129	PREDICTED: zinc finger CCCH domain-containing protein 23-like [Beta vulgaris subsp. vulgaris]
HU09G01530.1	154.402	17.5367	3.1382	1.4344e-06	0.00019215	PREDICTED: thermospermine synthase ACAULIS5 isoform X4 [Beta vulgaris subsp. vulgaris]
HU09G01545.1	54.5735	4.716	3.5326	0.00012959	0.0080415	PREDICTED: uncharacterized protein DDB_G0271670-like [Beta vulgaris subsp. vulgaris]
HU09G01572.1	280.839	22.959	3.6126	2.2214e-10	8.2474e-08	hypothetical protein SOVF_007650 [Spinacia oleracea]
HU09G01648.1	7.01494	449.966	-6.0032	2.9654e-10	1.0328e-07	PREDICTED: uncharacterized protein LOC104886851 [Beta vulgaris subsp. vulgaris]
HU09G01649.1	46.831	668.775	-3.836	8.3521e-05	0.0057038	hypothetical protein SOVF_017850 [Spinacia oleracea]
HU09G01650.1	22.8598	281.136	-3.6204	0.00090195	0.035148	hypothetical protein SOVF_017850 [Spinacia oleracea]
HU09G01719.1	781.436	3866.3	-2.3068	3.1014e-06	0.00036308	PREDICTED: probable pectate lyase 1 [Beta vulgaris subsp. vulgaris]
HU09G01735.1	139.714	25.9774	2.4271	0.000121	0.0076799	PREDICTED: probable LRR receptor-like serine/threonine-protein kinase At1g34110 [Beta vulgaris subsp. vulgaris]
HU09G01819.1	256.366	3.43555	6.2215	2.6743e-16	2.6612e-13	PREDICTED: putative ripening-related protein 1 [Sesamum indicum]
HU09G01879.1	2011.81	103.115	4.2862	1.9485e-14	1.3241e-11	PREDICTED: probable rhamnose biosynthetic enzyme 1 [Eucalyptus grandis]
HU09G01993.1	79.5448	448.521	-2.4953	0.00055173	0.024363	PREDICTED: dihydrofolate reductase-like [Eucalyptus grandis]
HU09G01998.1	476.598	110.816	2.1046	0.00011391	0.007317	PREDICTED: metacaspase-9-like isoform X1 [Beta vulgaris subsp. vulgaris]
HU09G02048.1	144.496	30.5899	2.2399	0.00013736	0.0084117	PREDICTED: mucin-2 [Orcinus orca]
HU09G02056.1	256.594	1340.92	-2.3857	4.9873e-05	0.0037968	PREDICTED: UDP-glucuronate 4-epimerase 6 [Vitis vinifera]
HU0G00077.1	1268.08	110.855	3.5159	2.2119e-10	8.2474e-08	hypothetical protein SOVF_106750 [Spinacia oleracea]
HU0G00099.1	30.7604	0	Inf	0.00012223	0.0077131	hypothetical protein SOVF_048650 [Spinacia oleracea]
HU0G00112.1	0.432321	58.7563	-7.0865	0.00093646	0.03594	PREDICTED: uncharacterized protein LOC104899184 [Beta vulgaris subsp. vulgaris]
HU10G00068.1	14.5071	112.252	-2.9519	0.0013527	0.046935	PREDICTED: ELMO domain-containing protein A isoform X1 [Beta vulgaris subsp. vulgaris]
HU10G00092.1	47.2623	0.852582	5.7927	1.0883e-06	0.00015012	hypothetical protein L484_006738 [Morus notabilis]
HU10G00093.1	107.085	3.26757	5.0344	2.4994e-10	9.0444e-08	TPA: putative actin family protein [Zea mays]
HU10G00100.1	32.9547	2.86808	3.5223	0.00024494	0.013356	Mitotic spindle checkpoint protein MAD2 [Populus trichocarpa]
HU10G00111.1	65.9223	6.7315	3.2918	3.8298e-05	0.003093	hypothetical protein SOVF_147850 [Spinacia oleracea]
HU10G00165.1	118.908	380.578	-1.6783	0.00086013	0.033994	PREDICTED: BTB/POZ domain-containing protein At1g67900 [Beta vulgaris subsp. vulgaris]
HU10G00239.1	341.92	95.7204	1.8368	0.0011703	0.042513	PREDICTED: uncharacterized protein LOC104897425 [Beta vulgaris subsp. vulgaris]
HU10G00254.1	61.1578	6.94183	3.1391	8.1263e-05	0.0055632	hypothetical protein SOVF_195990 [Spinacia oleracea]
HU10G00264.1	84.6534	528.451	-2.6421	1.6636e-06	0.00021968	hypothetical protein SOVF_064400 [Spinacia oleracea]
HU10G00265.1	1.31195	28.128	-4.4222	0.00083614	0.033282	PREDICTED: zinc finger protein 5 [Beta vulgaris subsp. vulgaris]
HU10G00456.1	1280.04	415.676	1.6227	0.0010493	0.039139	PREDICTED: protein SPIRAL1-like 1 [Tarenaya hassleriana]
HU10G00465.1	635.895	139.832	2.1851	7.6133e-05	0.0053166	PREDICTED: squamosa promoter-binding-like protein 6 isoform X1 [Beta vulgaris subsp. vulgaris]
HU10G00571.1	631.314	174.889	1.8519	0.0006081	0.026147	PREDICTED: allene oxide cyclase 4, chloroplastic-like [Pyrus x bretschneideri]
HU10G00598.1	81.9085	879.708	-3.4249	0.00051143	0.022822	PREDICTED: protein NRT1/ PTR FAMILY 3.1 [Beta vulgaris subsp. vulgaris]
HU10G00605.1	239.03	7.05622	5.0822	0.00038601	0.019003	tetraketide alpha-pyrone reductase 2 [Jatropha curcas]
HU10G00618.1	345.235	1095.95	-1.6665	0.00066343	0.027672	hypothetical protein SOVF_102270 [Spinacia oleracea]
HU10G00619.1	772.607	109.172	2.8231	0.00033152	0.016795	PREDICTED: endonuclease 2 isoform X1 [Nicotiana sylvestris]
HU10G00630.1	521.743	2198.58	-2.0752	2.3574e-05	0.0020469	PREDICTED: uncharacterized protein LOC104896579 [Beta vulgaris subsp. vulgaris]
HU10G00632.1	20.1706	106.177	-2.3962	0.0002462	0.013398	hypothetical protein SOVF_073150 [Spinacia oleracea]
HU10G00654.1	97.7601	1.11651	6.4522	2.6743e-11	1.2419e-08	PREDICTED: zinc finger CCCH domain-containing protein 15 isoform X1 [Beta vulgaris subsp. vulgaris]
HU10G00667.1	134.17	752.658	-2.4879	0.00017283	0.010224	hypothetical protein SOVF_000500 [Spinacia oleracea]
HU10G00802.1	329.121	2.79331	6.8805	1.5983e-19	2.9689e-16	unnamed protein product [Coffea canephora]
HU10G00803.1	838.133	1.30567	9.3262	2.0609e-29	1.4356e-25	hypothetical protein MIMGU_mgv1a013177mg [Erythranthe guttata]
HU10G00867.1	28.9319	129.985	-2.1676	0.00025822	0.013944	PREDICTED: adenylyl-sulfate kinase 3 [Beta vulgaris subsp. vulgaris]
HU10G00967.1	0.216161	19.9445	-6.5277	0.00018881	0.010915	hypothetical protein SOVF_163960 [Spinacia oleracea]
HU10G00973.1	127.725	6.3392	4.3326	0.00038562	0.019003	PREDICTED: probable glucuronoxylan glucuronosyltransferase F8H isoform X2 [Beta vulgaris subsp. vulgaris]
HU10G00976.1	663.558	10.9516	5.921	6.9387e-06	0.00076116	PREDICTED: lipoxygenase homology domain-containing protein 1 [Beta vulgaris subsp. vulgaris]
HU10G01065.1	44.7947	0.71702	5.9652	0.00014619	0.0088165	NA
HU10G01083.1	11.613	181.513	-3.9663	3.9508e-10	1.3569e-07	PREDICTED: strictosidine synthase 1-like [Beta vulgaris subsp. vulgaris]
HU10G01122.1	4.18279	559.359	-7.0632	5.7198e-07	9.1068e-05	PREDICTED: L-xylulose reductase-like [Beta vulgaris subsp. vulgaris]
HU10G01143.1	84.3827	17.5692	2.2639	0.0013025	0.045938	hypothetical protein SOVF_152720 [Spinacia oleracea]
HU10G01151.1	5.03079	39.9138	-2.988	0.000843	0.033507	PREDICTED: cytochrome P450 94A1-like [Beta vulgaris subsp. vulgaris]
HU10G01155.1	10.3044	68.8277	-2.7397	0.00011786	0.0075322	hypothetical protein SOVF_027840 [Spinacia oleracea]
HU10G01202.1	948.812	1.59797	9.2137	8.0692e-30	7.4944e-26	PREDICTED: uncharacterized protein LOC104889657 [Beta vulgaris subsp. vulgaris]
HU10G01232.1	1205.04	162.507	2.8905	1.9989e-09	5.7417e-07	hypothetical protein SOVF_184060 [Spinacia oleracea]
HU10G01249.1	278.382	79.5322	1.8075	0.00096817	0.036903	NA
HU10G01288.1	121.389	382.875	-1.6572	0.001094	0.040481	NA
HU10G01290.1	0.653892	282.659	-8.7558	5.1066e-08	1.0386e-05	PREDICTED: equilibrative nucleotide transporter 1-like [Beta vulgaris subsp. vulgaris]
HU10G01394.1	31.7857	142.734	-2.1669	0.00022137	0.01241	hypothetical protein SOVF_175180 [Spinacia oleracea]
HU10G01413.1	0.440644	30.0354	-6.0909	0.00013161	0.0081488	NA
HU10G01592.1	19.9166	0	Inf	0.00023891	0.013156	Heat stress transcription factor B-4 -like protein [Gossypium arboreum]
HU10G01623.1	733.14	220.301	1.7346	0.0013202	0.046264	PREDICTED: LIM domain-containing protein WLIM2b [Beta vulgaris subsp. vulgaris]
HU10G01682.1	1089.2	327.833	1.7322	0.00094035	0.03604	hypothetical protein SOVF_155140 [Spinacia oleracea]
HU10G01736.1	7265.66	133.188	5.7696	2.4123e-20	5.6011e-17	PREDICTED: polyphenol oxidase, chloroplastic-like [Beta vulgaris subsp. vulgaris]
HU10G01737.1	1121.09	62.0224	4.176	0.00097514	0.037118	PREDICTED: polyphenol oxidase, chloroplastic-like [Beta vulgaris subsp. vulgaris]
HU10G01760.1	6.57554	370.865	-5.8176	0.00029977	0.015554	conserved hypothetical protein [Ricinus communis]
HU10G01792.1	97.9201	692.152	-2.8214	0.00047168	0.021545	hypothetical protein SOVF_090500 [Spinacia oleracea]
HU10G01849.1	231.962	1194.45	-2.3644	0.00092163	0.035567	PREDICTED: putative receptor-like protein kinase At4g00960 [Beta vulgaris subsp. vulgaris]
HU10G01853.1	647.503	2129.23	-1.7174	0.00045071	0.020861	unnamed protein product [Vitis vinifera]
HU10G01923.1	84.6852	623.38	-2.8799	4.5188e-05	0.0035197	hypothetical protein B456_009G177100 [Gossypium raimondii]
HU10G01936.1	48.7781	1.25207	5.2838	2.336e-06	0.000288	PREDICTED: uncharacterized protein LOC104882823 [Beta vulgaris subsp. vulgaris]
HU11G00080.1	140.341	25.2812	2.4728	2.1398e-05	0.0019	PREDICTED: early nodulin-like protein 3 [Beta vulgaris subsp. vulgaris]
HU11G00139.1	69.8246	10.966	2.6707	0.00040032	0.019416	hypothetical protein SOVF_036210 [Spinacia oleracea]
HU11G00186.1	89.3861	5.9861	3.9004	3.4831e-06	0.0004027	PREDICTED: kinesin-like protein KIN12A [Beta vulgaris subsp. vulgaris]
HU11G00257.1	1497.95	7258.9	-2.2768	0.0014563	0.049304	PREDICTED: putative beta-galactosidase [Beta vulgaris subsp. vulgaris]
HU11G00352.1	10303.7	2957.94	1.8005	0.00035473	0.017873	PREDICTED: auxin-binding protein ABP19a-like [Beta vulgaris subsp. vulgaris]
HU11G00358.1	48.8926	1.17011	5.3849	6.7332e-07	0.00010136	Membrane lipoprotein [Theobroma cacao]
HU11G00390.1	81.9182	499.003	-2.6068	8.9969e-07	0.00012855	PREDICTED: testis-specific Y-encoded-like protein 2 [Beta vulgaris subsp. vulgaris]
HU11G00433.1	432.988	2517.75	-2.5397	1.9094e-05	0.0017273	hypothetical protein SOVF_212760 [Spinacia oleracea]
HU11G00465.1	20.4225	929.617	-5.5084	9.6958e-08	1.8254e-05	PREDICTED: ras-related protein RHN1-like isoform X1 [Beta vulgaris subsp. vulgaris]
HU11G00467.1	26.5853	141.113	-2.4081	4.0365e-05	0.0032226	hypothetical protein SOVF_205720 [Spinacia oleracea]
HU11G00468.1	23.3	96.3793	-2.0484	0.00079904	0.032173	hypothetical protein SOVF_205720 [Spinacia oleracea]
HU11G00534.1	52.7196	205.235	-1.9609	0.00029325	0.015278	hypothetical protein SOVF_086690 [Spinacia oleracea]
HU11G00604.1	300.4	2125.43	-2.8228	1.671e-05	0.0015366	CBL-interacting protein kinase 14 [Vitis vinifera]
HU11G00634.1	200.986	673.828	-1.7453	0.00044005	0.020642	PREDICTED: probable E3 ubiquitin-protein ligase XBOS32 [Beta vulgaris subsp. vulgaris]
HU11G00662.1	76.0725	6.88823	3.4652	0.0004498	0.020861	PREDICTED: rac-like GTP-binding protein ARAC7 [Beta vulgaris subsp. vulgaris]
HU11G00741.1	549.544	4895.35	-3.1551	0.0006971	0.028861	PREDICTED: cinnamoyl-CoA reductase 2-like isoform X2 [Prunus mume]
HU11G00859.1	112.561	2.86808	5.2945	0.0003984	0.019373	hypothetical protein BVRB_8g194060 [Beta vulgaris subsp. vulgaris]
HU11G00895.1	122.262	8.60424	3.8288	0.00030322	0.015674	PREDICTED: 36.4 kDa proline-rich protein-like [Gossypium raimondii]
HU11G00946.1	0.441893	161.532	-8.5139	3.2793e-15	2.6874e-12	PREDICTED: cytochrome P450 CYP82D47 [Vitis vinifera]
HU11G00953.1	229.598	68.5581	1.7437	0.00051127	0.022822	PREDICTED: B3 domain-containing protein Os01g0723500-like isoform X1 [Beta vulgaris subsp. vulgaris]
HU11G00995.1	125.589	420.72	-1.7442	0.00082019	0.032879	PREDICTED: phospholipase SGR2 isoform X2 [Beta vulgaris subsp. vulgaris]
HU11G01012.1	273.821	848.413	-1.6315	0.0012101	0.043337	PREDICTED: phospholipase SGR2 isoform X2 [Beta vulgaris subsp. vulgaris]
HU11G01058.1	705.761	5780.17	-3.0339	1.7137e-06	0.00022312	PREDICTED: glycine-rich cell wall structural protein 1.8-like [Beta vulgaris subsp. vulgaris]
HU11G01059.1	202.241	56.4917	1.84	0.0011731	0.042518	PREDICTED: glycine-rich cell wall structural protein 1.8-like [Beta vulgaris subsp. vulgaris]
HU11G01107.1	332.848	1241.19	-1.8988	0.00012305	0.0077396	PREDICTED: transmembrane protein 184 homolog DDB_G0279555 [Beta vulgaris subsp. vulgaris]
HU11G01109.1	620.403	178.712	1.7956	0.00027901	0.014836	PREDICTED: serine carboxypeptidase-like 42 [Beta vulgaris subsp. vulgaris]
HU11G01114.1	683.872	62271.3	-6.5087	2.4475e-08	5.3697e-06	PREDICTED: alcohol dehydrogenase 3 [Beta vulgaris subsp. vulgaris]
HU11G01116.1	0	108.682	#NAME?	4.1634e-08	8.7221e-06	alcohol dehydrogenase [Dianthus caryophyllus]
HU11G01173.1	74.7493	7.29897	3.3563	8.6209e-05	0.005873	hypothetical protein SOVF_193090 [Spinacia oleracea]
HU11G01219.1	23.6901	955.878	-5.3345	4.5052e-05	0.0035197	PREDICTED: UDP-glycosyltransferase 91C1 [Beta vulgaris subsp. vulgaris]
HU11G01282.1	69.6502	258.832	-1.8938	0.00083123	0.033181	PREDICTED: cytokinin dehydrogenase 5 [Beta vulgaris subsp. vulgaris]
HU11G01285.1	2.64595	36.8772	-3.8009	0.0014088	0.0484	PREDICTED: peroxidase 9 [Beta vulgaris subsp. vulgaris]
HU11G01286.1	296.851	12.5104	4.5685	2.0994e-08	4.7946e-06	PREDICTED: putative pectinesterase 11 [Beta vulgaris subsp. vulgaris]
HU11G01298.1	209.19	879.61	-2.0721	0.0001818	0.010642	PREDICTED: uncharacterized protein LOC104889484 [Beta vulgaris subsp. vulgaris]
HU11G01316.1	126.485	876.874	-2.7934	6.7666e-07	0.00010136	dihydroflavonol 4-reductase [Phytolacca americana]
HU11G01326.1	54.535	1677.29	-4.9428	2.7263e-06	0.00032743	PREDICTED: isochorismate synthase, chloroplastic-like [Beta vulgaris subsp. vulgaris]
HU11G01327.1	136.67	4305.61	-4.9774	7.3307e-07	0.00010865	hypothetical protein SOVF_111280 isoform A [Spinacia oleracea]
HU11G01328.1	0	42.8679	#NAME?	5.9144e-10	1.9162e-07	hypothetical protein SOVF_111270 [Spinacia oleracea]
HU11G01364.1	580.147	169.338	1.7765	0.0012654	0.044857	PREDICTED: probable beta-D-xylosidase 7 [Beta vulgaris subsp. vulgaris]
HU11G01391.1	4.38647	666.8	-7.2481	1.9906e-10	7.7034e-08	PREDICTED: 7-deoxyloganetin glucosyltransferase-like [Beta vulgaris subsp. vulgaris]
HU11G01392.1	8.09865	1648.92	-7.6696	4.906e-09	1.2541e-06	PREDICTED: 7-deoxyloganetin glucosyltransferase-like [Beta vulgaris subsp. vulgaris]
HU11G01404.1	21.9298	133.203	-2.6027	4.7981e-05	0.0036728	PREDICTED: alcohol dehydrogenase-like 2 isoform X1 [Beta vulgaris subsp. vulgaris]
HU11G01444.1	171.458	37.7776	2.1822	0.00018053	0.01059	hypothetical protein SOVF_047840 [Spinacia oleracea]
HU11G01456.1	1260.64	177.711	2.8265	1.7601e-06	0.0002281	hypothetical protein SOVF_205770 [Spinacia oleracea]
HU11G01685.1	50.7427	319.238	-2.6534	0.00019368	0.011109	PREDICTED: probable trehalose-phosphate phosphatase C isoform X2 [Beta vulgaris subsp. vulgaris]
HU11G01722.1	1096.41	3845.79	-1.8105	0.00088119	0.034581	PREDICTED: BAG family molecular chaperone regulator 6 [Beta vulgaris subsp. vulgaris]
HU11G01746.1	0	32.7482	#NAME?	5.9612e-08	1.178e-05	1-aminocyclopropane-1-carboxylate synthase [Dianthus longicalyx]
HU11G01778.1	145.126	24.2719	2.58	9.6223e-06	0.00099668	PREDICTED: probable glycerol-3-phosphate acyltransferase 8 [Beta vulgaris subsp. vulgaris]
HU11G01784.1	32.1851	126.107	-1.9702	0.00095212	0.036391	hypothetical protein SOVF_094750 isoform A [Spinacia oleracea]
HU11G01826.1	1151.21	3440.81	-1.5796	0.00076659	0.031182	PREDICTED: NAD-dependent malic enzyme 59 kDa isoform, mitochondrial [Beta vulgaris subsp. vulgaris]
HU11G01918.1	32.5438	173.42	-2.4138	5.2525e-05	0.0039236	PREDICTED: uncharacterized protein LOC104598585 [Nelumbo nucifera]
HU11G01940.1	19.2169	129.103	-2.7481	9.2639e-06	0.00097404	hypothetical protein M569_00920 [Genlisea aurea]
HU11G01975.1	787.364	246.042	1.6781	0.00091542	0.035376	RecName: Full=Nucleoside diphosphate kinase 1; AltName: Full=Nucleoside diphosphate kinase I; Short=NDK I; Short=NDP kinase I; Short=NDPK I [Mesembryanthemum crystallinum]
HU11G01983.1	647.209	152.167	2.0886	5.3036e-05	0.0039362	PREDICTED: 60S ribosomal protein L37a [Sesamum indicum]
HU11G02001.1	25.4379	202.485	-2.9928	1.1435e-06	0.00015618	unnamed protein product [Coffea canephora]
Novel00033	6.17734	52.3607	-3.0834	0.00011959	0.0076237	--	hypothetical protein VITISV_013115 [Vitis vinifera]
Novel00094	0.221571	20.208	-6.511	2.2681e-05	0.0019999	-//-
Novel00106	0	20.2337	#NAME?	0.0010896	0.040372	-//-
Novel00115	0	18.2429	#NAME?	1.2187e-05	0.0011915	-//-
Novel00130	0	29.8945	#NAME?	8.4838e-08	1.6302e-05	--	PREDICTED: uncharacterized protein LOC101496630 [Cicer arietinum]
Novel00232	1789.66	9.69593	7.5281	2.842e-20	6.0913e-17	--	PREDICTED: salicylate carboxymethyltransferase-like [Beta vulgaris subsp. vulgaris]
Novel00233	146.456	0.798986	7.5181	2.181e-06	0.00027129	--	hypothetical protein BVRB_9g217160 [Beta vulgaris subsp. vulgaris]
Novel00238	64.7033	0.453089	7.1579	0.00011984	0.0076237	--	PREDICTED: organ-specific protein P4-like [Beta vulgaris subsp. vulgaris]>gi|870862284|gb|KMT13492.1| hypothetical protein BVRB_4g082710 [Beta vulgaris subsp. vulgaris]
Novel00248	897.283	147.877	2.6012	1.6221e-05	0.0015066	-//-
Novel00249	53.5418	4.90111	3.4495	0.00024431	0.013348	-//-
Novel00293	3.07702	66.2691	-4.4287	5.2885e-08	1.0678e-05	-//-
Novel00307	3.50435	120.475	-5.1034	5.6207e-12	2.9002e-09	--	hypothetical protein MIMGU_mgv1a0088992mg, partial [Erythranthe guttata]
Novel00369	0	16.7774	#NAME?	3.6775e-05	0.0029961	-//-
Novel00372	82.6672	6.92785	3.5768	1.1464e-05	0.0011327	--	hypothetical protein VITISV_013417 [Vitis vinifera]
Novel00375	0	11.8754	#NAME?	0.00054807	0.024346	-//-
Novel00408	50.0645	9.83513	2.3478	0.0012095	0.043337	--	PREDICTED: glutathione S-transferase U10-like [Beta vulgaris subsp. vulgaris]>gi|870859382|gb|KMT10838.1| hypothetical protein BVRB_5g114910 [Beta vulgaris subsp. vulgaris]
Novel00446	72.059	8.16553	3.1416	3.062e-05	0.0025468	--	PREDICTED: uncharacterized protein LOC104882862 [Beta vulgaris subsp. vulgaris]>gi|870868115|gb|KMT18984.1| hypothetical protein BVRB_2g030810 [Beta vulgaris subsp. vulgaris]
Novel00463	0.443141	56.1011	-6.9841	0.00099334	0.037554	--	hypothetical protein VITISV_043610 [Vitis vinifera]
Novel00479	1.98123	176.471	-6.4769	9.9386e-07	0.00014057	--	PREDICTED: transcription factor TRY [Prunus mume]
Novel00481	140.342	9.8635	3.8307	2.4207e-05	0.0020882	--	PREDICTED: uncharacterized protein LOC104892855 [Beta vulgaris subsp. vulgaris]
Novel00487	15.1785	111.384	-2.8754	6.0418e-05	0.0043839	--	hypothetical protein BVRB_3g067310 [Beta vulgaris subsp. vulgaris]
Novel00564	1.54225	1851.29	-10.229	6.072e-42	1.6918e-37	--	RecName: Full=Antimicrobial peptide 1; Flags: Precursor [Mesembryanthemum crystallinum]>gi|3202036|gb|AAC19399.1| antimicrobial peptide 1 precursor [Mesembryanthemum crystallinum]
Novel00576	9.24937	167.107	-4.1753	4.2792e-08	8.8979e-06	-//-
Novel00595	0	343.877	#NAME?	6.7594e-18	9.4168e-15	--	unnamed protein product [Coffea canephora]
Novel00608	89.918	13.8625	2.6974	0.00011174	0.0072571	-//-
Novel00653	104.8	4.49847	4.5421	1.1232e-08	2.7451e-06	--	PREDICTED: histidine-containing phosphotransfer protein 1 [Beta vulgaris subsp. vulgaris]
Novel00675	3.0791	45.8328	-3.8958	7.559e-05	0.0052919	-//-
Novel00677	75.5771	972.896	-3.6863	0.00042967	0.020354	--	PREDICTED: arabinogalactan peptide 20-like [Jatropha curcas]>gi|643711907|gb|KDP25335.1| hypothetical protein JCGZ_20491 [Jatropha curcas]
Novel00686	7.00037	92.6168	-3.7258	6.4207e-07	9.8589e-05	-//-
Novel00699	27.5933	1.17011	4.5596	0.00023776	0.013118	-//-
Novel00719	15.321	0	Inf	0.0014551	0.049304	-//-
Novel00839	5.26359	364.011	-6.1118	9.9115e-11	4.0612e-08	--	hypothetical protein CICLE_v10010772mg, partial [Citrus clementina]>gi|557554381|gb|ESR64395.1| hypothetical protein CICLE_v10010772mg, partial [Citrus clementina]
Novel00857	1959.27	7.13099	8.102	1.5982e-31	2.2265e-27	--	PREDICTED: protein trichome birefringence-like 14 isoform X1 [Beta vulgaris subsp. vulgaris]>gi|870862893|gb|KMT14081.1| hypothetical protein BVRB_4g079060 isoform B [Beta vulgaris subsp. vulgaris]
Novel00907	1.30654	20.4971	-3.9716	0.00097996	0.037228	--	hypothetical protein VITISV_018870 [Vitis vinifera]
Novel00948	18.7575	120.367	-2.6819	4.3783e-05	0.0034657	--	PREDICTED: protein FAR1-RELATED SEQUENCE 11-like [Beta vulgaris subsp. vulgaris]
Novel01090	0	13.0495	#NAME?	0.00030207	0.015644	-//-
Novel01137	1.0808	365.453	-8.4014	0.00082129	0.032879	--	Putative gag-pol polyprotein, identical [Solanum demissum]
Novel01148	0.443141	28.0749	-5.9854	5.9835e-06	0.00066158	--	TIR-NBS-LRR type disease resistance protein [Arachis hypogaea]
Novel01208	367.198	57.1425	2.6839	0.0002125	0.01201	-//-
Novel01233	4.79424	48.8269	-3.3483	0.0013899	0.047812	--	PREDICTED: uncharacterized protein LOC104889305 [Beta vulgaris subsp. vulgaris]
Novel01236	121.427	6.2856	4.2719	8.5852e-06	0.00091301	-//-
Novel01331	189.065	5.01914	5.2353	3.7627e-09	9.9848e-07	--	RecName: Full=Ribosome-inactivating protein PD-L1/PD-L2; AltName: Full=rRNA N-glycosidase PD-L1/PD-L2 [Phytolacca dioica]>gi|261278710|pdb|3H5K|A Chain A, Crystal Structure Of The Ribosome Inactivating Protein Pdl1>gi|261278711|pdb|3H5K|B Chain B, Crystal Structure Of The Ribosome Inactivating Protein Pdl1>gi|294662500|pdb|3LE7|A Chain A, Crystal Structure Of Pd-L1 From P. Dioica In Complex With …
Novel01347	166.682	17.5651	3.2463	0.00014146	0.008606	--	PREDICTED: probable LRR receptor-like serine/threonine-protein kinase At3g47570 [Sesamum indicum]
Novel01349	5.46686	55.1464	-3.3345	9.6577e-05	0.0064842	--	PREDICTED: probable LRR receptor-like serine/threonine-protein kinase At3g47570 [Solanum lycopersicum]
Novel01353	0.216161	18.5929	-6.4265	0.00028767	0.015123	-//-
Novel01385	33.9743	0.906178	5.2285	3.8651e-05	0.0031125	-//-
Novel01392	2.41314	33.6687	-3.8024	0.00017268	0.010224	--	hypothetical protein VITISV_010890 [Vitis vinifera]
Novel01482	0.216161	29.5229	-7.0936	3.5362e-06	0.00040714	--	PREDICTED: putative germin-like protein 2-1 [Beta vulgaris subsp. vulgaris]>gi|870869938|gb|KMT20683.1| hypothetical protein BVRB_1g006580 [Beta vulgaris subsp. vulgaris]
Novel01530	211.509	43.3958	2.2851	9.192e-06	0.00097013	-//-
Novel01633	5.95161	52.4953	-3.1408	7.208e-05	0.0050716	-//-
Novel01661	0.432321	117.743	-8.0893	4.621e-17	5.2324e-14	--	Putative gag-pol polyprotein, identical [Solanum demissum]
Novel01667	128.758	2.36859	5.7645	6.8587e-05	0.0048876	-//-
Novel01674	10.7625	106.719	-3.3097	6.4504e-07	9.8589e-05	-//-
Novel01694	68.837	4.7088	3.8698	3.2834e-06	0.00038278	-//-
Novel01760	0.440644	15.1218	-5.1009	0.0010462	0.039075	--	hypothetical protein SELMODRAFT_266576 [Selaginella moellendorffii]>gi|300172125|gb|EFJ38725.1| hypothetical protein SELMODRAFT_266576 [Selaginella moellendorffii]
Novel01764	5.27982	86.2748	-4.0304	0.00026057	0.014043	--	gypsy/Ty3 element polyprotein, putative [Arabidopsis thaliana]
Novel01829	98.2296	0.453089	7.7602	0.00022456	0.012546	-//-
Novel01848	5.46727	55.0058	-3.3307	0.00047057	0.021529	--	PREDICTED: uncharacterized protein LOC104908674 isoform X2 [Beta vulgaris subsp. vulgaris]
Novel01929	0.664712	31.51	-5.5669	0.00010254	0.0067228	--	hypothetical protein PRUPE_ppa026473mg [Prunus persica]>gi|462409250|gb|EMJ14584.1| hypothetical protein PRUPE_ppa026473mg [Prunus persica]
Novel01996	0.660966	34.9838	-5.726	4.2563e-07	7.0173e-05	--	Uncharacterized protein TCM_021195 [Theobroma cacao]>gi|508714593|gb|EOY06490.1| Uncharacterized protein TCM_021195 [Theobroma cacao]
Novel02116	701.583	75.94	3.2077	0.0010143	0.038035	--	hypothetical protein VITISV_018870 [Vitis vinifera]
Novel02133	0.658053	101.762	-7.2728	4.4132e-15	3.5133e-12	--	PREDICTED: uncharacterized protein LOC102601614 [Solanum tuberosum]
Novel02205	5.05659	248.39	-5.6183	1.1131e-11	5.639e-09	--	hypothetical protein BVRB_1g019610 [Beta vulgaris subsp. vulgaris]
Novel02211	0.875463	24.2069	-4.7892	0.00029907	0.015547	--	PREDICTED: cytochrome P450 83B1-like [Beta vulgaris subsp. vulgaris]
Novel02239	0	13.1738	#NAME?	0.00035304	0.01782	-//-
Novel02289	0.441893	342.93	-9.6	3.2378e-24	1.1277e-20	--	Polyprotein, putative [Solanum demissum]
Novel02302	3123.83	14.4296	7.7581	8.3757e-06	0.00089758	--	hypothetical protein BVRB_3g050690 [Beta vulgaris subsp. vulgaris]
Novel02413	59.6602	8.67941	2.7811	0.00058992	0.025683	-//-
Novel02419	3.06204	40.8497	-3.7378	0.00012477	0.0077949	--	hypothetical protein BVRB_5g110190 [Beta vulgaris subsp. vulgaris]
Novel02488	92.0823	1075.23	-3.5456	2.3582e-05	0.0020469	--	RecName: Full=Caffeic acid 3-O-methyltransferase 2; Short=CAOMT-2; Short=COMT-2; AltName: Full=S-adenosysl-L-methionine:caffeic acid 3-O-methyltransferase 2 [Ocimum basilicum]>gi|5031494|gb|AAD38190.1|AF154918_1 caffeic acid O-methyltransferase [Ocimum basilicum]>gi|308191372|gb|ADO16248.1| caffeic acid O-methyltransferase [Ocimum basilicum]
Novel02491	1540.59	323.488	2.2517	0.00010076	0.0066523	--	PREDICTED: caffeic acid 3-O-methyltransferase [Beta vulgaris subsp. vulgaris]>gi|870865421|gb|KMT16477.1| hypothetical protein BVRB_3g050950 [Beta vulgaris subsp. vulgaris]
Novel02503	3.95623	78.4174	-4.309	2.3972e-08	5.3217e-06	-//-
Novel02504	1.52394	33.8097	-4.4716	1.1289e-05	0.0011234	-//-
Novel02505	1.75425	278.374	-7.31	0.00031778	0.016219	--	hypothetical protein BVRB_9g221370 [Beta vulgaris subsp. vulgaris]
Novel02539	0.221571	15.1006	-6.0907	0.00034976	0.017686	--	PREDICTED: glutathione S-transferase T3-like [Camelina sativa]
Novel02575	2.86627	46.7448	-4.0276	4.8256e-06	0.00054657	-//-
Novel02655	0	14.3471	#NAME?	0.00013781	0.0084207	-//-
Novel02656	0.437731	16.9301	-5.2734	0.00043026	0.020354	-//-
Novel02667	66.3201	2.05106	5.015	0.0011897	0.042939	-//-
Novel02684	3.51392	40.7204	-3.5346	0.0003143	0.016098	--	hypothetical protein PRUPE_ppa008181mg [Prunus persica]>gi|645236245|ref|XP_008224644.1| PREDICTED: farnesyl pyrophosphate synthase 2 [Prunus mume]>gi|462407394|gb|EMJ12728.1| hypothetical protein PRUPE_ppa008181mg [Prunus persica]
Novel02714	6.10452	85.516	-3.8082	2.1058e-07	3.8101e-05	-//-
Novel02749	2.19032	25.1059	-3.5188	0.00077127	0.031235	-//-
Novel02881	9.63716	354.719	-5.2019	1.4937e-05	0.001406	-//-
Novel02882	0	28.6487	#NAME?	8.61e-08	1.6432e-05	-//-
Novel02903	0.216161	14.8182	-6.0991	0.00073152	0.030018	--	PREDICTED: wall-associated receptor kinase 5-like [Beta vulgaris subsp. vulgaris]
Novel02910	0.443141	13.8728	-4.9684	0.0014478	0.049194	--	PREDICTED: probable LRR receptor-like serine/threonine-protein kinase At3g47570 [Beta vulgaris subsp. vulgaris]>gi|870865256|gb|KMT16323.1| hypothetical protein BVRB_3g054710 [Beta vulgaris subsp. vulgaris]
Novel02921	78.8709	359.051	-2.1866	3.8116e-05	0.003093	--	PREDICTED: putative methyltransferase DDB_G0268948 [Beta vulgaris subsp. vulgaris]>gi|870864001|gb|KMT15134.1| hypothetical protein BVRB_3g062520 [Beta vulgaris subsp. vulgaris]
Novel02942	3.49311	50.6397	-3.8577	5.0803e-05	0.0038361	--	PREDICTED: uncharacterized protein LOC104901773 [Beta vulgaris subsp. vulgaris]
Novel02954	1.10785	69.7852	-5.9771	0.00027596	0.014749	--	hypothetical protein VITISV_002782 [Vitis vinifera]
Novel03014	5.29605	3437.89	-9.3424	9.218e-15	6.6871e-12	--	hypothetical protein PRUPE_ppa026473mg [Prunus persica]>gi|462409250|gb|EMJ14584.1| hypothetical protein PRUPE_ppa026473mg [Prunus persica]
Novel03015	0	26.8638	#NAME?	0.00037608	0.018678	-//-
Novel03016	0	368.355	#NAME?	1.2187e-10	4.9212e-08	--	hypothetical protein PRUPE_ppa002884m1g, partial [Prunus persica]>gi|462396110|gb|EMJ01909.1| hypothetical protein PRUPE_ppa002884m1g, partial [Prunus persica]
Novel03023	88.8297	1.25207	6.1486	5.6682e-10	1.858e-07	-//-
Novel03109	580.771	99.698	2.5423	2.703e-05	0.0022962	-//-
Novel03146	0.662215	104.777	-7.3058	2.9439e-11	1.323e-08	-//-
Novel03159	0	13.0171	#NAME?	0.00036391	0.018237	--	PREDICTED: uncharacterized protein LOC104896665 [Beta vulgaris subsp. vulgaris]
Novel03175	0.437731	24.5254	-5.8081	1.1842e-05	0.0011618	-//-
Novel03187	546.077	16.3311	5.0634	3.1645e-08	6.7826e-06	--	hypothetical protein VITISV_015163 [Vitis vinifera]
Novel03194	0	61.9192	#NAME?	5.3265e-13	3.2264e-10	-//-
Novel03202	4.81255	204.066	-5.4061	2.7152e-06	0.00032743	-//-
Novel03234	553.536	92.8665	2.5754	3.4977e-07	6.0157e-05	--	expansin [Breonia chinensis]>gi|351630283|gb|AEQ55296.1| expansin [Breonia chinensis]
Novel03254	121.4	20.7611	2.5478	0.00016084	0.0095962	--	PREDICTED: MATE efflux family protein LAL5-like [Beta vulgaris subsp. vulgaris]>gi|870860854|gb|KMT12162.1| hypothetical protein BVRB_5g101100 [Beta vulgaris subsp. vulgaris]
Novel03297	26.1205	1.6232	4.0083	0.00087984	0.034577	-//-
Novel03362	74.2396	298.218	-2.0061	0.001439	0.049014	--	PREDICTED: uncharacterized protein LOC104893269 [Beta vulgaris subsp. vulgaris]
Novel03418	16.4576	105.241	-2.6769	2.659e-05	0.0022657	-//-
Novel03440	1.95793	623.779	-8.3156	1.1324e-16	1.2135e-13	--	putative retroelement pol polyprotein [Arabidopsis thaliana]
Novel03445	0	25.1172	#NAME?	8.497e-06	0.0009071	-//-
Novel03466	21.1981	210.764	-3.3136	0.0013561	0.046938	-//-
Novel03508	6.99371	56.7407	-3.0203	0.00013673	0.0083915	-//-
Novel03510	3.72509	178.949	-5.5861	0.00012397	0.0077623	--	hypothetical protein M569_12485 [Genlisea aurea]
Novel03536	3.72009	44.9941	-3.5963	3.1427e-05	0.0025984	--	hypothetical protein CISIN_1g0104472mg, partial [Citrus sinensis]
Novel03553	0.659302	15.4748	-4.5528	0.0012355	0.043909	--	PREDICTED: uncharacterized protein LOC104895905 [Beta vulgaris subsp. vulgaris]
Novel03554	0	14.8214	#NAME?	0.00012592	0.007849	-//-
Novel03556	43.967	1035.76	-4.5581	0.00010099	0.0066523	-//-
Novel03561	99.4518	3.80982	4.7062	2.827e-07	5.0013e-05	--	hypothetical protein BVRB_5g127080 [Beta vulgaris subsp. vulgaris]
Novel03562	31.8356	1.5696	4.3422	0.00017768	0.010489	-//-
Novel03570	2.83464	40.7168	-3.8444	4.591e-05	0.0035632	-//-
Novel03585	380.802	30.5745	3.6386	4.8751e-09	1.2541e-06	--	PREDICTED: protein O-glucosyltransferase 1-like isoform X1 [Beta vulgaris subsp. vulgaris]>gi|870869881|gb|KMT20626.1| hypothetical protein BVRB_1g006040 [Beta vulgaris subsp. vulgaris]

## Sheet: Table S24-2
Table S24-2 The annotation of DEGs at 23 d between the pairwise comprism of ‘GHB’ and ‘GHH’ pulps
Gene id	23 d GHH readcount	23 d GHB readcount	Log2FoldChange	p value	p adjusted	Description
HU01G00160.1	116.862	19.528	2.5812	1.6527e-05	0.0013582	hypothetical protein SOVF_063490 [Spinacia oleracea]
HU01G00312.1	24.4898	2.58017	3.2466	0.00058254	0.024831	hypothetical protein SOVF_004520 [Spinacia oleracea]
HU01G00319.1	1925.03	586.205	1.7154	0.00073377	0.030105	hypothetical protein BVRB_9g217700 [Beta vulgaris subsp. vulgaris]
HU01G00336.1	104.059	13.1014	2.9896	0.00021449	0.01107	hypothetical protein BVRB_9g217700 [Beta vulgaris subsp. vulgaris]
HU01G00455.1	24.5719	236.267	-3.2653	0.00017009	0.0092635	PREDICTED: heterogeneous nuclear ribonucleoprotein 87F-like [Falco cherrug]
HU01G00606.1	287.648	1078.92	-1.9072	0.0003344	0.016079	PREDICTED: probable serine/threonine-protein kinase At1g18390 [Beta vulgaris subsp. vulgaris]
HU01G00609.1	1035.62	189.204	2.4525	2.5588e-06	0.00027279	PREDICTED: deSI-like protein At4g17486 isoform X1 [Beta vulgaris subsp. vulgaris]
HU01G00817.1	0.52665	14.1713	-4.75	0.0012878	0.046853	PREDICTED: protein transport protein SEC13 homolog B-like [Beta vulgaris subsp. vulgaris]
HU01G00818.1	0	47.493	#NAME?	1.034e-10	4.1987e-08	NA
HU01G00833.1	46.7179	1.60651	4.862	1.4934e-07	2.4399e-05	PREDICTED: scarecrow-like protein 18 [Beta vulgaris subsp. vulgaris]
HU01G00865.1	1.49579	49.7814	-5.0566	7.0372e-08	1.3218e-05	hypothetical protein CISIN_1g0101751mg, partial [Citrus sinensis]
HU01G00866.1	0.789975	27.9639	-5.1456	6.7981e-05	0.0044063	2-aminoethanethiol dioxygenase-like protein [Medicago truncatula]
HU01G00907.1	489.135	155.84	1.6502	0.0010643	0.040874	hypothetical protein SOVF_144400 [Spinacia oleracea]
HU01G01107.1	25.8703	3.45858	2.903	0.00080114	0.032341	hypothetical protein SOVF_079020 [Spinacia oleracea]
HU01G01446.1	565.952	142.918	1.9855	0.00053117	0.022988	NA
HU01G01567.1	49.8157	7.54788	2.7225	0.0002083	0.010811	NA
HU01G01613.1	13.9126	82.8949	-2.5749	4.3755e-05	0.0030664	PREDICTED: cysteine synthase 2 [Beta vulgaris subsp. vulgaris]
HU01G01718.1	486.592	1732.97	-1.8325	0.00033587	0.016079	aconitase, putative [Ricinus communis]
HU01G01744.1	383.328	4.48033	6.4188	1.1713e-20	5.3903e-17	hypothetical protein EUGRSUZ_L00970 [Eucalyptus grandis]
HU01G01779.1	50.5823	5.26032	3.2654	0.0013449	0.048167	PREDICTED: uncharacterized protein At1g32220, chloroplastic [Beta vulgaris subsp. vulgaris]
HU01G01982.1	81.2907	3.02042	4.7503	3.0271e-10	1.1295e-07	NA
HU01G01983.1	23.9566	1.21703	4.299	7.324e-05	0.0046921	NA
HU01G02056.1	641.956	190.248	1.7546	0.00050759	0.022141	PREDICTED: uncharacterized GPI-anchored protein At4g28100 [Beta vulgaris subsp. vulgaris]
HU01G02169.1	33.5525	2.04519	4.0361	1.1905e-05	0.0010435	hypothetical protein VITISV_019406 [Vitis vinifera]
HU01G02326.1	19.6695	89.8746	-2.192	0.0011588	0.04355	PREDICTED: uncharacterized protein LOC104907915 isoform X1 [Beta vulgaris subsp. vulgaris]
HU01G02398.1	101.373	458.62	-2.1776	0.0002506	0.012638	hypothetical protein SOVF_098960 [Spinacia oleracea]
HU01G02605.1	5733.47	348.078	4.0419	0.00052346	0.022726	hypothetical protein EUTSA_v10007073mg [Eutrema salsugineum]
HU01G02723.1	127.797	31.6649	2.0129	0.00014294	0.0080546	PREDICTED: CDT1-like protein a, chloroplastic [Beta vulgaris subsp. vulgaris]
HU01G02798.1	97.2379	457.045	-2.2327	5.0185e-05	0.0034283	PREDICTED: ocs element-binding factor 1-like [Beta vulgaris subsp. vulgaris]
HU02G00152.1	144.817	19.0422	2.927	1.5303e-06	0.00017829	PREDICTED: BTB/POZ domain-containing protein At1g67900 [Beta vulgaris subsp. vulgaris]
HU02G00304.1	49.1688	12.0845	2.0246	0.0013467	0.048167	PREDICTED: probable LRR receptor-like serine/threonine-protein kinase At1g14390 [Beta vulgaris subsp. vulgaris]
HU02G00443.1	458.28	146.72	1.6432	0.00063602	0.026649	hypothetical protein SOVF_128500 [Spinacia oleracea]
HU02G00548.1	226.541	848.115	-1.9045	0.00037081	0.017237	PREDICTED: glutathione S-transferase U7-like [Beta vulgaris subsp. vulgaris]
HU02G00620.1	267.393	799.946	-1.5809	0.0013262	0.04768	PREDICTED: calcium uniporter protein 6, mitochondrial-like [Beta vulgaris subsp. vulgaris]
HU02G00667.1	31.9621	382.308	-3.5803	1.3542e-09	4.1679e-07	PREDICTED: 26S proteasome non-ATPase regulatory subunit 6 homolog [Beta vulgaris subsp. vulgaris]
HU02G00675.1	0	12.3722	#NAME?	0.00036417	0.017014	hypothetical protein SOVF_135450 [Spinacia oleracea]
HU02G00678.1	0.884974	32.4377	-5.1959	5.6392e-07	7.7084e-05	hypothetical protein BVRB_7g178370 [Beta vulgaris subsp. vulgaris]
HU02G00850.1	1656	376.031	2.1388	1.274e-05	0.0011062	hypothetical protein BVRB_7g166820 [Beta vulgaris subsp. vulgaris]
HU02G00851.1	16.7038	0.243406	6.1007	9.2345e-05	0.0056537	NA
HU02G00895.1	70.001	18.4126	1.9267	0.0012216	0.045093	PREDICTED: probable flavin-containing monooxygenase 1 [Beta vulgaris subsp. vulgaris]
HU02G00986.1	882.196	272.702	1.6938	0.00079203	0.032114	PREDICTED: auxin transporter-like protein 4 [Beta vulgaris subsp. vulgaris]
HU02G00987.1	284.163	20.5076	3.7925	6.1064e-06	0.00058749	PREDICTED: BTB/POZ domain-containing protein At1g03010-like isoform X1 [Jatropha curcas]
HU02G01083.1	940.288	5096.07	-2.4382	1.8953e-06	0.00020767	hypothetical protein PHAVU_001G025000g [Phaseolus vulgaris]
HU02G01138.1	163.664	13.6883	3.5797	4.905e-09	1.2658e-06	hypothetical protein SOVF_125440 [Spinacia oleracea]
HU02G01156.1	264.044	51.667	2.3535	2.0617e-05	0.0016405	PREDICTED: uncharacterized protein LOC104901786 [Beta vulgaris subsp. vulgaris]
HU02G01158.1	88.7898	5.40856	4.0371	2.2643e-09	6.7e-07	PREDICTED: kinesin-related protein 11 [Beta vulgaris subsp. vulgaris]
HU02G01179.1	951.996	193.062	2.3019	3.5461e-05	0.0025654	PREDICTED: homeobox-leucine zipper protein HAT22 isoform X3 [Vitis vinifera]
HU02G01458.1	46.9398	10.0308	2.2264	0.00099849	0.038777	PREDICTED: two-component response regulator-like APRR1 [Beta vulgaris subsp. vulgaris]
HU02G01459.1	105.898	8.91155	3.5709	0.00086397	0.034276	PREDICTED: uncharacterized protein LOC104900460 [Beta vulgaris subsp. vulgaris]
HU02G01641.1	49.489	166.575	-1.751	0.00108	0.041361	hypothetical protein SOVF_158600 [Spinacia oleracea]
HU02G01712.1	7.32897	38.8718	-2.407	0.0013584	0.048462	PREDICTED: S-type anion channel SLAH2-like isoform X3 [Eucalyptus grandis]
HU02G01789.1	31.8625	0.876288	5.1843	7.2665e-07	9.3758e-05	PREDICTED: caffeic acid 3-O-methyltransferase-like [Beta vulgaris subsp. vulgaris]
HU02G01798.1	2223.11	698.407	1.6704	0.00066562	0.027679	PREDICTED: uncharacterized protein LOC105124404 [Populus euphratica]
HU02G01844.1	27.6756	0.243406	6.8291	3.1075e-07	4.5161e-05	PREDICTED: carboxyvinyl-carboxyphosphonate phosphorylmutase, chloroplastic [Amborella trichopoda]
HU02G01873.1	881.579	2559.68	-1.5378	0.0013178	0.04761	PREDICTED: sorbitol dehydrogenase [Beta vulgaris subsp. vulgaris]
HU02G01887.1	69.2121	4.67561	3.8878	8.7143e-08	1.583e-05	hypothetical protein SOVF_133580 [Spinacia oleracea]
HU02G01932.1	58.291	12.1791	2.2589	0.00081789	0.032777	PREDICTED: magnesium transporter MRS2-I-like [Nicotiana sylvestris]
HU02G02011.1	3.55865	38.1838	-3.4236	0.00014621	0.0081724	PREDICTED: protein WVD2-like 1 isoform X1 [Beta vulgaris subsp. vulgaris]
HU02G02016.1	146.246	40.3323	1.8584	0.00070055	0.028914	PREDICTED: protein WVD2-like 1 isoform X1 [Beta vulgaris subsp. vulgaris]
HU02G02139.1	72.9129	3.60569	4.3378	1.2042e-08	2.7942e-06	hypothetical protein SOVF_140620 [Spinacia oleracea]
HU02G02275.1	0	147.041	#NAME?	1.2603e-19	3.8665e-16	PREDICTED: peroxidase 16-like [Beta vulgaris subsp. vulgaris]
HU02G02362.1	14.3889	0.389995	5.2054	0.0002075	0.010807	NA
HU02G02793.1	68.0322	14.6148	2.2188	0.00022626	0.011548	PREDICTED: cytochrome P450 704C1 [Beta vulgaris subsp. vulgaris]
HU02G02811.1	68.5268	1058.95	-3.9498	0.001386	0.049201	PREDICTED: cytochrome P450 704C1 [Beta vulgaris subsp. vulgaris]
HU02G02849.1	36.6507	1.89912	4.2704	0.0013296	0.04774	PREDICTED: RING-H2 finger protein ATL78-like [Beta vulgaris subsp. vulgaris]
HU02G02937.1	62.7206	8.18293	2.9383	1.4829e-05	0.0012484	PREDICTED: transcription factor RAX1-like [Beta vulgaris subsp. vulgaris]
HU02G03233.1	5.03658	50.7892	-3.334	1.0731e-05	0.00096516	PREDICTED: probable indole-3-pyruvate monooxygenase YUCCA1 [Beta vulgaris subsp. vulgaris]
HU02G03299.1	4674.88	1285.79	1.8623	0.0010403	0.040118	PREDICTED: probable polygalacturonase [Beta vulgaris subsp. vulgaris]
HU02G03366.1	1020.81	7116.43	-2.8014	8.616e-08	1.5755e-05	PREDICTED: probable polygalacturonase At3g15720 [Beta vulgaris subsp. vulgaris]
HU02G03379.1	624.609	89.0172	2.8108	6.0385e-07	8.094e-05	PREDICTED: uncharacterized protein LOC100252479 [Vitis vinifera]
HU03G00030.1	1.50331	24.3966	-4.0205	6.8927e-05	0.0044468	hypothetical protein SOVF_194170 [Spinacia oleracea]
HU03G00036.1	0.52665	21.2858	-5.3369	6.0075e-05	0.0039589	PREDICTED: sodium channel modifier 1-like [Jatropha curcas]
HU03G00077.1	100.688	25.1275	2.0026	0.0010835	0.04141	hypothetical protein SOVF_000620 [Spinacia oleracea]
HU03G00081.1	422.44	46.8587	3.1724	2.2809e-09	6.7e-07	hypothetical protein SOVF_209930 [Spinacia oleracea]
HU03G00142.1	176.511	41.1518	2.1007	0.00014733	0.008185	hypothetical protein SOVF_062630 [Spinacia oleracea]
HU03G00143.1	29.3614	2.2886	3.6814	8.8473e-05	0.0054651	PREDICTED: salicylate carboxymethyltransferase-like [Beta vulgaris subsp. vulgaris]
HU03G00144.1	262.064	15.2964	4.0987	9.0486e-08	1.6119e-05	PREDICTED: salicylate carboxymethyltransferase-like [Beta vulgaris subsp. vulgaris]
HU03G00147.1	740.502	154.827	2.2578	1.0544e-05	0.00095458	PREDICTED: glucose-1-phosphate adenylyltransferase large subunit 1 [Beta vulgaris subsp. vulgaris]
HU03G00164.1	22.7919	90.2655	-1.9857	0.0010243	0.039611	hypothetical protein VITISV_005131 [Vitis vinifera]
HU03G00177.1	79.5089	7.25527	3.454	4.9488e-07	6.8323e-05	hypothetical protein SOVF_143280 [Spinacia oleracea]
HU03G00184.1	60.4857	277.964	-2.2002	5.0365e-05	0.0034283	hypothetical protein SOVF_160600 [Spinacia oleracea]
HU03G00188.1	868.413	101.846	3.092	7.1581e-09	1.7647e-06	hypothetical protein SOVF_175760 [Spinacia oleracea]
HU03G00203.1	1163.12	57.4324	4.34	3.6471e-15	3.3568e-12	hypothetical protein SOVF_182320 [Spinacia oleracea]
HU03G00204.1	257.329	5.35662	5.5861	1.0473e-16	1.2573e-13	PREDICTED: uncharacterized acetyltransferase At3g50280-like [Beta vulgaris subsp. vulgaris]
HU03G00258.1	99.4318	416.368	-2.0661	8.0009e-05	0.0049757	glucosyltransferase [Phytolacca americana]
HU03G00275.1	0	26.3062	#NAME?	2.2558e-05	0.0017645	hypothetical protein SOVF_027680 [Spinacia oleracea]
HU03G00300.1	49.9746	3.65273	3.7741	3.227e-06	0.00033498	PREDICTED: monosaccharide-sensing protein 2 [Beta vulgaris subsp. vulgaris]
HU03G00307.1	2345.8	662.195	1.8248	0.00035134	0.01664	hypothetical protein SOVF_119260 [Spinacia oleracea]
HU03G00364.1	310.417	22.1113	3.8113	1.2944e-10	5.0339e-08	PREDICTED: putative amidase C869.01 [Beta vulgaris subsp. vulgaris]
HU03G00379.1	197.258	657.683	-1.7373	0.00064458	0.026885	PREDICTED: glycine-rich protein 2 [Setaria italica]
HU03G00404.1	1.10456	36.7798	-5.0574	0.00030353	0.014939	PREDICTED: SKP1-like protein 1A [Nicotiana tomentosiformis]
HU03G00416.1	54.9011	2.87223	4.2566	2.8058e-07	4.143e-05	PREDICTED: uncharacterized protein LOC104903893 [Beta vulgaris subsp. vulgaris]
HU03G00437.1	12.2277	0	Inf	0.00015992	0.0087613	hypothetical protein SOVF_137460 isoform A [Spinacia oleracea]
HU03G00478.1	411.76	34.1396	3.5923	1.2291e-09	3.901e-07	PREDICTED: cytochrome c [Sesamum indicum]
HU03G00480.1	2319.39	0.243406	13.218	9.8001e-11	4.0388e-08	cytochrome P450 76AD1-like protein, partial [Portulaca oleracea]
HU03G00497.1	602.036	123.935	2.2803	1.716e-05	0.0013977	PREDICTED: codeine O-demethylase-like [Beta vulgaris subsp. vulgaris]
HU03G00545.1	2.63325	50.6889	-4.2668	0.001188	0.04439	PREDICTED: uncharacterized protein At4g15970-like isoform X1 [Beta vulgaris subsp. vulgaris]
HU03G00551.1	48.8193	4.91906	3.311	6.5392e-06	0.00062262	PREDICTED: uncharacterized protein LOC104113849 [Nicotiana tomentosiformis]
HU03G00552.1	0.263325	13.3004	-5.6585	0.0011592	0.04355	PREDICTED: sodium-coupled neutral amino acid transporter 4-like [Beta vulgaris subsp. vulgaris]
HU03G00573.1	37.9772	158.21	-2.0586	0.00061975	0.026007	PREDICTED: palmitoyl-monogalactosyldiacylglycerol delta-7 desaturase, chloroplastic-like [Beta vulgaris subsp. vulgaris]
HU03G00649.1	29.2452	129.408	-2.1457	0.00017271	0.0093506	hypothetical protein BVRB_9g220740 isoform B [Beta vulgaris subsp. vulgaris]
HU03G00687.1	6.00903	426.377	-6.1489	4.7155e-06	0.00047175	PREDICTED: aquaporin TIP2-1 [Beta vulgaris subsp. vulgaris]
HU03G00729.1	701.487	226.799	1.629	0.001225	0.045099	PREDICTED: nascent polypeptide-associated complex subunit alpha, muscle-specific form isoform X1 [Beta vulgaris subsp. vulgaris]
HU03G00849.1	730.721	4082.23	-2.482	8.0399e-07	0.00010065	PREDICTED: reticuline oxidase-like protein [Beta vulgaris subsp. vulgaris]
HU03G00911.1	16.9192	0	Inf	1.4371e-05	0.001221	hypothetical protein SOVF_205550 [Spinacia oleracea]
HU03G00936.1	0	13.4405	#NAME?	0.00013711	0.0078707	RecName: Full=Glyceraldehyde-3-phosphate dehydrogenase A, chloroplastic; AltName: Full=NADP-dependent glyceraldehydephosphate dehydrogenase subunit A; Flags: Precursor [Spinacia oleracea]
HU03G00990.1	245.614	46.2777	2.408	9.022e-06	0.00083316	hypothetical protein BVRB_4g089490 [Beta vulgaris subsp. vulgaris]
HU03G00991.1	243.848	1.70389	7.161	1.2017e-10	4.7814e-08	hypothetical protein BVRB_4g089490 [Beta vulgaris subsp. vulgaris]
HU03G01020.1	35.3369	2.67911	3.7213	1.9605e-05	0.0015691	PREDICTED: myosin-11-like [Beta vulgaris subsp. vulgaris]
HU03G01054.1	383.014	64.6712	2.5662	0.00019864	0.010448	hypothetical protein SOVF_056990 [Spinacia oleracea]
HU03G01071.1	2.9991	64.2498	-4.4211	5.9225e-08	1.1356e-05	hypothetical protein SOVF_188630 [Spinacia oleracea]
HU03G01078.1	302.688	63.951	2.2428	1.6443e-05	0.0013553	PREDICTED: uncharacterized protein LOC104890923 [Beta vulgaris subsp. vulgaris]
HU03G01080.1	3.127	74.3924	-4.5723	5.6529e-05	0.0037702	hypothetical protein SOVF_188630 [Spinacia oleracea]
HU03G01082.1	37.8986	0.876288	5.4346	0.00097762	0.038181	PREDICTED: pathogenesis-related protein PR-4A-like [Gossypium raimondii]
HU03G01086.1	4.86736	204.062	-5.3897	2.1978e-07	3.4094e-05	hypothetical protein SOVF_182740 [Spinacia oleracea]
HU03G01096.1	416.961	1636.55	-1.9727	0.00019913	0.010453	PREDICTED: cysteine synthase [Beta vulgaris subsp. vulgaris]
HU03G01157.1	84.9806	397.579	-2.226	3.7879e-05	0.0026887	PREDICTED: LOW QUALITY PROTEIN: branched-chain-amino-acid aminotransferase-like protein 1 [Beta vulgaris subsp. vulgaris]
HU03G01165.1	0.442487	49.8799	-6.8167	4.3514e-10	1.5246e-07	hypothetical protein SOVF_167370, partial [Spinacia oleracea]
HU03G01211.1	67.1497	4.77247	3.8146	2.2266e-07	3.4155e-05	unnamed protein product [Coffea canephora]
HU03G01220.1	6.67863	195.581	-4.8721	8.1703e-12	4.1778e-09	PREDICTED: REF/SRPP-like protein At3g05500 [Beta vulgaris subsp. vulgaris]
HU03G01227.1	280.85	68.0806	2.0445	6.5063e-05	0.0042371	hypothetical protein SOVF_200930 [Spinacia oleracea]
HU03G01240.1	83.5837	383.891	-2.1994	2.4078e-05	0.0018676	hypothetical protein SOVF_120940 [Spinacia oleracea]
HU03G01268.1	1223.12	309.918	1.9806	9.1503e-05	0.0056271	hypothetical protein CICLE_v10020871mg [Citrus clementina]
HU03G01275.1	30.969	0	Inf	1.1842e-08	2.771e-06	hypothetical protein SOVF_205550 [Spinacia oleracea]
HU03G01342.1	6662.29	79.7581	6.3842	1.7109e-07	2.715e-05	RecName: Full=4,5-DOPA dioxygenase extradiol [Portulaca grandiflora]
HU03G01374.1	99.1173	367.441	-1.8903	0.00098613	0.038351	PREDICTED: protein disulfide isomerase-like 1-1 [Beta vulgaris subsp. vulgaris]
HU03G01382.1	78.1712	7.64634	3.3538	0.00018053	0.0096792	PREDICTED: beta-galactosidase 6 isoform X1 [Beta vulgaris subsp. vulgaris]
HU03G01400.1	28.8568	1.9002	3.9247	2.3465e-05	0.0018251	PREDICTED: probable LRR receptor-like serine/threonine-protein kinase At5g63710 [Beta vulgaris subsp. vulgaris]
HU03G01440.1	15.3717	1208.22	-6.2965	7.0204e-09	1.7609e-06	RecName: Full=S-adenosylmethionine synthase 4; Short=AdoMet synthase 4; AltName: Full=Methionine adenosyltransferase 4; Short=MAT 4 [Atriplex nummularia]
HU03G01478.1	5892.93	1486.9	1.9867	0.00011331	0.006772	PREDICTED: rab9 effector protein with kelch motifs-like [Beta vulgaris subsp. vulgaris]
HU03G01572.1	2.0737	57.4723	-4.7926	2.2092e-08	4.7287e-06	hypothetical protein SOVF_137050 [Spinacia oleracea]
HU03G01627.1	1030.39	3306.9	-1.6823	0.00046753	0.020788	PREDICTED: cinnamoyl-CoA reductase 1-like isoform X2 [Beta vulgaris subsp. vulgaris]
HU03G01675.1	1.45205	22.6468	-3.9631	0.00039346	0.018017	hypothetical protein SOVF_172580 [Spinacia oleracea]
HU03G01676.1	1186.32	113.47	3.3861	9.7109e-05	0.0059192	PREDICTED: linoleate 13S-lipoxygenase 2-1, chloroplastic-like [Beta vulgaris subsp. vulgaris]
HU03G01711.1	79.0919	421.866	-2.4152	1.5471e-05	0.0012867	PREDICTED: probable glutathione S-transferase parC [Beta vulgaris subsp. vulgaris]
HU03G01718.1	0	18.9961	#NAME?	2.1305e-05	0.0016904	NA
HU03G01739.1	0	69.4059	#NAME?	1.8438e-13	1.3054e-10	NA
HU03G01851.1	795.418	139.63	2.5101	7.916e-05	0.0049452	PREDICTED: protein CAJ1 [Beta vulgaris subsp. vulgaris]
HU03G01853.1	17.1472	0.633401	4.7587	0.00020782	0.010807	hypothetical protein CISIN_1g014750mg [Citrus sinensis]
HU03G01857.1	1516.6	93.932	4.0131	8.4331e-13	4.7521e-10	hypothetical protein SOVF_120370 [Spinacia oleracea]
HU03G01867.1	110.703	24.4967	2.176	0.00024585	0.012433	PREDICTED: uncharacterized protein LOC104883279 [Beta vulgaris subsp. vulgaris]
HU03G01887.1	0.52665	138.861	-8.0426	3.7866e-17	5.2278e-14	NA
HU03G01897.1	290.061	53.7258	2.4327	6.5344e-06	0.00062262	NA
HU03G01933.1	13.906	79.2234	-2.5102	0.000301	0.014841	PREDICTED: early nodulin-like protein 2 [Beta vulgaris subsp. vulgaris]
HU03G01955.1	28.7938	198.331	-2.7841	0.00012686	0.0073994	Callose synthase 12 [Morus notabilis]
HU03G01957.1	1.1483	50.3177	-5.4535	8.8278e-09	2.1382e-06	Sugar phosphate exchanger 2, putative [Theobroma cacao]
HU03G02080.1	50.4956	208.217	-2.0439	0.00028158	0.013959	hypothetical protein SOVF_034140 [Spinacia oleracea]
HU03G02238.1	0.841236	68.6087	-6.3497	6.8743e-06	0.00065228	NA
HU03G02248.1	1172.77	323.151	1.8596	0.00067125	0.027872	hypothetical protein SOVF_074400 [Spinacia oleracea]
HU03G02266.1	107.184	11.8296	3.1796	1.6511e-06	0.00018685	Subtilisin-like serine endopeptidase family protein isoform 1 [Theobroma cacao]
HU03G02411.1	0.705812	33.7979	-5.5815	0.00012702	0.0073994	PREDICTED: auxin-binding protein ABP19a-like [Beta vulgaris subsp. vulgaris]
HU03G02416.1	1175.82	9542.22	-3.0207	2.5822e-09	7.427e-07	PREDICTED: auxin-binding protein ABP19a-like [Beta vulgaris subsp. vulgaris]
HU03G02455.1	82.3586	2.04467	5.332	3.7443e-11	1.6676e-08	PREDICTED: putative invertase inhibitor [Beta vulgaris subsp. vulgaris]
HU03G02568.1	324.896	86.9207	1.9022	0.00022446	0.011477	hypothetical protein BVRB_8g191670 [Beta vulgaris subsp. vulgaris]
HU03G02577.1	4.86494	37.6479	-2.9521	0.00018229	0.0097548	PREDICTED: heptahelical transmembrane protein 2 [Beta vulgaris subsp. vulgaris]
HU03G02584.1	102.097	11.3975	3.1632	5.7398e-05	0.003819	PREDICTED: probable LRR receptor-like serine/threonine-protein kinase At2g23950 isoform X2 [Beta vulgaris subsp. vulgaris]
HU03G02624.1	350.919	1116.2	-1.6694	0.00060717	0.025635	hypothetical protein SOVF_002150 [Spinacia oleracea]
HU03G02673.1	297.248	63.7388	2.2214	0.00015668	0.0086181	PREDICTED: isoamylase 1, chloroplastic [Beta vulgaris subsp. vulgaris]
HU03G02675.1	3.31368	229.312	-6.1127	1.0651e-05	0.00096107	hypothetical protein SOVF_101040 [Spinacia oleracea]
HU03G02749.1	23.815	0	Inf	3.36e-07	4.8321e-05	PREDICTED: (-)-germacrene D synthase-like [Vitis vinifera]
HU03G02765.1	19.8092	1.9965	3.3106	0.001132	0.042878	hypothetical protein BVRB_8g194740 [Beta vulgaris subsp. vulgaris]
HU03G02802.1	25.5516	3.21409	2.9909	0.00083416	0.033323	PREDICTED: pentatricopeptide repeat-containing protein At5g55740, chloroplastic [Vitis vinifera]
HU03G02836.1	119.583	469.699	-1.9737	7.9866e-05	0.0049757	PREDICTED: probable sulfate transporter 3.5 isoform X3 [Nicotiana sylvestris]
HU03G02838.1	34.0993	4.18828	3.0253	0.00027547	0.01373	PREDICTED: ARF guanine-nucleotide exchange factor GNL2 [Beta vulgaris subsp. vulgaris]
HU03G02893.1	372.756	76.5137	2.2844	1.4969e-05	0.0012563	PREDICTED: dolichyl-diphosphooligosaccharide--protein glycosyltransferase subunit STT3A isoform X2 [Populus euphratica]
HU03G02902.1	144.787	14.3619	3.3336	7.4508e-08	1.3901e-05	PREDICTED: peroxidase 25 [Beta vulgaris subsp. vulgaris]
HU03G02934.1	36.1171	0.778908	5.5351	8.9787e-08	1.6099e-05	hypothetical protein SOVF_184580 [Spinacia oleracea]
HU03G02935.1	42.586	0.730218	5.8659	1.4821e-08	3.4102e-06	unnamed protein product [Coffea canephora]
HU03G02937.1	140.085	11.3914	3.6203	4.1811e-08	8.427e-06	PREDICTED: syntaxin-32-like [Nelumbo nucifera]
HU03G02975.1	23.1666	1.31549	4.1384	4.9878e-05	0.0034175	PREDICTED: actin-related protein 2/3 complex subunit 3 [Beta vulgaris subsp. vulgaris]
HU03G02976.1	71.1936	0.389995	7.5121	1.8974e-13	1.3098e-10	PREDICTED: monogalactosyldiacylglycerol synthase 2, chloroplastic-like [Beta vulgaris subsp. vulgaris]
HU03G02978.1	660.61	66.0962	3.3212	1.131e-05	0.0010014	vacuolar H+-pyrophosphatase [Sesuvium portulacastrum]
HU03G03002.1	248.525	74.3315	1.7413	0.0010858	0.041412	PREDICTED: probable galactinol--sucrose galactosyltransferase 6 [Beta vulgaris subsp. vulgaris]
HU04G00032.1	515.553	1535.34	-1.5744	0.0010715	0.041093	PREDICTED: WAT1-related protein At5g47470 [Fragaria vesca subsp. vesca]
HU04G00325.1	72.181	339.949	-2.2356	2.1633e-05	0.0017116	PREDICTED: phosphatidylinositol 4-kinase gamma 4 [Beta vulgaris subsp. vulgaris]
HU04G00443.1	142.411	503.534	-1.822	0.00056658	0.024292	PREDICTED: beta-amylase 3, chloroplastic [Beta vulgaris subsp. vulgaris]
HU04G00710.1	30.558	5.40747	2.4985	0.00097063	0.038016	NA
HU04G00954.1	5.17952	64.2863	-3.6336	1.8231e-05	0.0014633	hypothetical protein SOVF_080570 [Spinacia oleracea]
HU04G01330.1	492.143	127.041	1.9538	0.00058273	0.024831	PREDICTED: uncharacterized protein LOC104893858 [Beta vulgaris subsp. vulgaris]
HU04G01348.1	288.033	67.3039	2.0975	0.00040895	0.018664	PREDICTED: chloride channel protein CLC-b-like [Beta vulgaris subsp. vulgaris]
HU04G01893.1	217.718	51.5162	2.0794	0.00031809	0.015491	PREDICTED: transcription factor bHLH101 [Beta vulgaris subsp. vulgaris]
HU04G01928.1	294.393	27.8036	3.4044	1.4607e-09	4.432e-07	PREDICTED: auxin-responsive protein IAA14-like [Beta vulgaris subsp. vulgaris]
HU04G01929.1	89.1866	22.2537	2.0028	0.00090878	0.035694	PREDICTED: auxin-induced protein 22D [Beta vulgaris subsp. vulgaris]
HU04G02052.1	221.079	56.0908	1.9787	0.00038465	0.017731	hypothetical protein BVRB_5g118370 [Beta vulgaris subsp. vulgaris]
HU04G02055.1	261.454	77.8229	1.7483	0.00080965	0.032542	PREDICTED: uncharacterized protein LOC104427810 [Eucalyptus grandis]
HU04G02228.1	13.6106	60.3997	-2.1498	0.0014019	0.049691	PREDICTED: bidirectional sugar transporter SWEET7-like [Beta vulgaris subsp. vulgaris]
HU05G00028.1	215.257	32.9227	2.7089	2.0415e-05	0.0016292	PREDICTED: uncharacterized protein LOC104884903 [Beta vulgaris subsp. vulgaris]
HU05G00037.1	19.7316	0.827598	4.5754	0.00012757	0.0074003	PREDICTED: uncharacterized protein LOC104892140 [Beta vulgaris subsp. vulgaris]
HU05G00039.1	15.241	0.292096	5.7054	0.00017683	0.0095364	PREDICTED: GDSL esterase/lipase At4g10955 [Beta vulgaris subsp. vulgaris]
HU05G00081.1	56.6541	284.939	-2.3304	1.7598e-05	0.0014249	PREDICTED: V-type proton ATPase subunit E [Beta vulgaris subsp. vulgaris]
HU05G00118.1	1230.09	160.014	2.9425	3.0768e-08	6.3401e-06	PREDICTED: probable polygalacturonase [Beta vulgaris subsp. vulgaris]
HU05G00122.1	113.008	570.843	-2.3367	1.4436e-05	0.0012227	hypothetical protein SOVF_070980 [Spinacia oleracea]
HU05G00217.1	115.861	383.017	-1.725	0.00081201	0.032589	PREDICTED: uncharacterized protein LOC104893015 [Beta vulgaris subsp. vulgaris]
HU05G00239.1	1049.39	45.2865	4.5343	3.3301e-14	2.7044e-11	hypothetical protein SOVF_136790 [Spinacia oleracea]
HU05G00245.1	93.0717	2.14253	5.441	5.1048e-11	2.2024e-08	PREDICTED: protein BASIC PENTACYSTEINE7 [Beta vulgaris subsp. vulgaris]
HU05G00249.1	88.8598	0	Inf	2.5705e-11	1.1829e-08	hypothetical protein SOVF_089100 [Spinacia oleracea]
HU05G00250.1	14.711	0	Inf	4.4972e-05	0.0031279	hypothetical protein SOVF_089110 [Spinacia oleracea]
HU05G00251.1	231.048	10.956	4.3984	7.0753e-12	3.6861e-09	PREDICTED: uncharacterized protein LOC104893055 [Beta vulgaris subsp. vulgaris]
HU05G00252.1	84.2832	4.77403	4.142	5.1099e-09	1.3064e-06	PREDICTED: tryptophan--tRNA ligase, mitochondrial [Beta vulgaris subsp. vulgaris]
HU05G00256.1	289.14	9.15439	4.9812	8.1164e-08	1.5041e-05	hypothetical protein EUGRSUZ_E01319 [Eucalyptus grandis]
HU05G00258.1	70.6951	4.04165	4.1286	4.6497e-08	9.3035e-06	hypothetical protein SOVF_028480 [Spinacia oleracea]
HU05G00270.1	66.5838	9.34962	2.8322	0.0012154	0.044926	hypothetical protein SOVF_028390 [Spinacia oleracea]
HU05G00375.1	16.8779	141.764	-3.0703	0.00075572	0.030868	PREDICTED: omega-hydroxypalmitate O-feruloyl transferase-like [Beta vulgaris subsp. vulgaris]
HU05G00404.1	423.17	27.2701	3.9558	1.1135e-11	5.4906e-09	PREDICTED: flavonol synthase/flavanone 3-hydroxylase-like isoform X1 [Beta vulgaris subsp. vulgaris]
HU05G00448.1	2.28576	45.0951	-4.3022	1.8565e-06	0.00020491	PREDICTED: uncharacterized protein LOC104892760 isoform X2 [Beta vulgaris subsp. vulgaris]
HU05G00580.1	4.72199	40.856	-3.1131	9.4193e-05	0.0057541	hypothetical protein BVRB_3g056310 [Beta vulgaris subsp. vulgaris]
HU05G00610.1	18.5622	119.614	-2.6879	7.1498e-06	0.00067379	hypothetical protein POPTR_0001s09050g [Populus trichocarpa]
HU05G00730.1	226.36	54.7454	2.0478	0.00013944	0.0079717	PREDICTED: organic cation/carnitine transporter 7-like [Populus euphratica]
HU05G00732.1	3.80412	35.6583	-3.2286	0.00010813	0.0065049	PREDICTED: organic cation/carnitine transporter 7-like [Populus euphratica]
HU05G00746.1	0	40.6255	#NAME?	9.8372e-10	3.1956e-07	hypothetical protein BVRB_8g202030 [Beta vulgaris subsp. vulgaris]
HU05G00752.1	0.398749	16.4113	-5.3631	0.000156	0.0085975	NA
HU05G00762.1	889.05	160.994	2.4653	2.4312e-06	0.00026019	PREDICTED: protein WVD2-like 1 [Beta vulgaris subsp. vulgaris]
HU05G00765.1	0	19.3819	#NAME?	5.6016e-06	0.00054654	hypothetical protein SOVF_028250, partial [Spinacia oleracea]
HU05G00768.1	320.989	1000.75	-1.6405	0.00064074	0.026766	PREDICTED: protein WVD2-like 1 [Beta vulgaris subsp. vulgaris]
HU05G00964.1	7.28944	44.4238	-2.6075	0.00044801	0.020049	PREDICTED: probable leucine-rich repeat receptor-like protein kinase At5g49770 [Beta vulgaris subsp. vulgaris]
HU05G01021.1	28.0315	3.45806	3.019	0.00041042	0.018701	photosystem II protein D2 (chloroplast) (chloroplast) [Agrostemma githago]
HU05G01116.1	124.735	13.3425	3.2248	3.4736e-07	4.944e-05	NA
HU05G01134.1	2.9991	37.0668	-3.6275	3.5116e-05	0.0025517	hypothetical protein SOVF_170420 [Spinacia oleracea]
HU05G01135.1	29.0435	121.958	-2.0701	0.00048406	0.021385	PREDICTED: anaphase-promoting complex subunit 10 isoform X1 [Beta vulgaris subsp. vulgaris]
HU05G01221.1	280.515	14.5656	4.2674	2.7604e-12	1.5244e-09	PREDICTED: uncharacterized protein LOC100261167 [Vitis vinifera]
HU05G01222.1	19.6653	0	Inf	1.7187e-06	0.00019136	PREDICTED: uncharacterized protein LOC104897153 [Beta vulgaris subsp. vulgaris]
HU05G01233.1	763.527	2454.1	-1.6844	0.00038761	0.017808	PREDICTED: uncharacterized protein LOC104887420 [Beta vulgaris subsp. vulgaris]
HU05G01250.1	744.044	227.186	1.7115	0.00071299	0.029296	PREDICTED: RNA-dependent RNA polymerase 1 [Beta vulgaris subsp. vulgaris]
HU05G01308.1	119.4	18.7138	2.6736	0.00035682	0.016784	PREDICTED: 2-alkenal reductase (NADP(+)-dependent)-like isoform X1 [Nelumbo nucifera]
HU05G01345.1	0	27.0866	#NAME?	1.717e-06	0.00019136	NA
HU05G01346.1	0.263325	18.0686	-6.1005	7.4145e-05	0.0047282	NA
HU05G01377.1	56.892	0.584192	6.6056	1.3435e-06	0.00016059	hypothetical protein SOVF_019800 [Spinacia oleracea]
HU05G01378.1	435.497	118.313	1.8801	0.00020205	0.010566	PREDICTED: 40S ribosomal protein S21 [Phoenix dactylifera]
HU05G01379.1	0.442487	12.5162	-4.822	0.001243	0.04563	hypothetical protein [Beta vulgaris subsp. vulgaris]
HU05G01380.1	50.3133	329.676	-2.712	1.7781e-05	0.0014356	PREDICTED: 40S ribosomal protein S21 [Phoenix dactylifera]
HU05G01386.1	40.8166	2.14253	4.2518	3.0087e-06	0.00031468	PREDICTED: uncharacterized protein LOC104908123 isoform X1 [Beta vulgaris subsp. vulgaris]
HU05G01428.1	9.55403	46.225	-2.2745	0.0010213	0.039606	NA
HU05G01440.1	22.1528	1.31441	4.075	0.00017842	0.0095847	NA
HU05G01471.1	17.5055	0	Inf	1.1141e-05	0.00099236	hypothetical protein SOVF_081170 [Spinacia oleracea]
HU05G01524.1	433.489	35.7429	3.6003	3.2245e-10	1.1871e-07	PREDICTED: uncharacterized protein LOC104903972 [Beta vulgaris subsp. vulgaris]
HU05G01589.1	53.6551	5.40479	3.3114	1.3344e-05	0.0011498	PREDICTED: E3 ubiquitin-protein ligase SDIR1 isoform X2 [Beta vulgaris subsp. vulgaris]
HU05G01604.1	0.662074	37.8501	-5.8372	1.1922e-07	2.0634e-05	PREDICTED: L-type lectin-domain containing receptor kinase S.4-like [Beta vulgaris subsp. vulgaris]
HU05G01609.1	2.99157	95.8558	-5.0019	2.5254e-10	9.6851e-08	hypothetical protein SOVF_157160 [Spinacia oleracea]
HU05G01713.1	91.5775	1074.19	-3.5521	1.41e-06	0.0001671	hypothetical protein SOVF_171160 [Spinacia oleracea]
HU05G01750.1	329.99	1889.39	-2.5174	7.6502e-07	9.6898e-05	PREDICTED: transcription repressor MYB6-like [Beta vulgaris subsp. vulgaris]
HU05G01958.1	45.4491	9.25224	2.2964	0.0013132	0.047523	PREDICTED: uncharacterized protein ycf36 [Beta vulgaris subsp. vulgaris]
HU05G01972.1	230.041	57.0723	2.011	0.00030769	0.015091	PREDICTED: formin-like protein 6 [Beta vulgaris subsp. vulgaris]
HU05G02149.1	2819.39	13642.1	-2.2746	4.7143e-06	0.00047175	PREDICTED: probable mannitol dehydrogenase [Beta vulgaris subsp. vulgaris]
HU05G02163.1	90.6573	14.5126	2.6431	5.0408e-05	0.0034283	hypothetical protein BVRB_6g133840 isoform B [Beta vulgaris subsp. vulgaris]
HU05G02166.1	255.75	75.1989	1.766	0.00106	0.040764	PREDICTED: artemisinic aldehyde Delta(11(13)) reductase-like [Beta vulgaris subsp. vulgaris]
HU05G02242.1	0.52665	24.2982	-5.5279	1.1335e-05	0.0010014	PREDICTED: anthocyanidin 3-O-glucosyltransferase 5-like [Beta vulgaris subsp. vulgaris]
HU05G02265.1	45.6335	1.94889	4.5494	0.00011928	0.0070223	PREDICTED: uncharacterized protein LOC104456870 [Eucalyptus grandis]
HU05G02317.1	6.45152	86.6982	-3.7483	5.5558e-08	1.0798e-05	hypothetical protein SOVF_028600 [Spinacia oleracea]
HU05G02318.1	0	153.521	#NAME?	5.9789e-20	2.1031e-16	PREDICTED: uncharacterized protein LOC104893055 [Beta vulgaris subsp. vulgaris]
HU05G02328.1	168.232	1017.31	-2.5962	1.5934e-06	0.00018409	hypothetical protein SOVF_136790 [Spinacia oleracea]
HU05G02330.1	180.449	654.057	-1.8578	0.00023276	0.011858	hypothetical protein SOVF_028510 [Spinacia oleracea]
HU05G02331.1	18.77	148.122	-2.9803	8.0555e-07	0.00010065	PREDICTED: MIP18 family protein At1g68310 [Beta vulgaris subsp. vulgaris]
HU06G00002.1	28.8962	2.0944	3.7863	0.00075187	0.030786	PREDICTED: dehydrodolichyl diphosphate synthase 4-like [Beta vulgaris subsp. vulgaris]
HU06G00003.1	42.5647	0.584192	6.1871	2.1214e-06	0.00023061	PREDICTED: dehydrodolichyl diphosphate synthase 2-like [Solanum lycopersicum]
HU06G00060.1	7.43659	43.8895	-2.5612	0.00042307	0.01909	hypothetical protein SOVF_216630 [Spinacia oleracea]
HU06G00071.1	7.46529	131.581	-4.1396	3.1052e-06	0.00032355	PREDICTED: phosphatidylinositol/phosphatidylcholine transfer protein SFH12-like [Beta vulgaris subsp. vulgaris]
HU06G00078.1	18.4771	0.486812	5.2462	0.0001515	0.0083999	PREDICTED: uncharacterized protein LOC104895084 isoform X1 [Beta vulgaris subsp. vulgaris]
HU06G00099.1	200.553	52.5473	1.9323	0.0010988	0.041848	hypothetical protein SOVF_030810 [Spinacia oleracea]
HU06G00220.1	38.5486	180.874	-2.2302	0.00041843	0.019003	glucosyltransferase [Phytolacca americana]
HU06G00268.1	2428.5	8168.58	-1.75	0.00038191	0.017634	PREDICTED: uncharacterized protein LOC104895967 [Beta vulgaris subsp. vulgaris]
HU06G00301.1	224.888	759.144	-1.7552	0.0013061	0.047329	xyloglucan endotransglycosylase [Brassica rapa subsp. pekinensis]
HU06G00360.1	218.461	47.0506	2.2151	7.3462e-05	0.0046955	PREDICTED: BTB/POZ domain-containing protein At3g49900 [Beta vulgaris subsp. vulgaris]
HU06G00368.1	229.431	40.5666	2.4997	0.00012471	0.0072957	PREDICTED: glucan endo-1,3-beta-glucosidase 13 [Beta vulgaris subsp. vulgaris]
HU06G00384.1	30.9436	188.928	-2.6101	0.00013984	0.0079729	PREDICTED: uncharacterized protein LOC104894915 [Beta vulgaris subsp. vulgaris]
HU06G00386.1	4.41493	51.0289	-3.5309	9.1891e-05	0.0056385	PREDICTED: probable protein phosphatase 2C 63 [Nelumbo nucifera]
HU06G00447.1	75.9968	14.7571	2.3645	0.00017116	0.0092906	PREDICTED: protein ESKIMO 1 [Beta vulgaris subsp. vulgaris]
HU06G00454.1	0	10.7181	#NAME?	0.0011234	0.042667	hypothetical protein SOVF_075540 [Spinacia oleracea]
HU06G00477.1	44.036	271.795	-2.6258	0.00079662	0.032253	hypothetical protein SOVF_048510 [Spinacia oleracea]
HU06G00515.1	1.06082	22.9951	-4.4381	0.00088352	0.034901	PREDICTED: formin-like protein 6 [Beta vulgaris subsp. vulgaris]
HU06G00531.1	259.65	1050.03	-2.0158	0.00010981	0.0065915	PREDICTED: BEL1-like homeodomain protein 9 [Beta vulgaris subsp. vulgaris]
HU06G00588.1	33.5435	367.333	-3.453	6.4197e-07	8.5222e-05	actin 1 [Torenia fournieri]
HU06G00598.1	215.368	66.3837	1.6979	0.0013453	0.048167	hypothetical protein SOVF_166700 [Spinacia oleracea]
HU06G00721.1	43.1587	185.606	-2.1045	0.00011544	0.0068474	NA
HU06G00837.1	84.3039	293.704	-1.8007	0.00078612	0.031921	hypothetical protein SOVF_017860 [Spinacia oleracea]
HU06G00865.1	617.749	1.0234	9.2375	9.7406e-05	0.0059242	PREDICTED: uncharacterized protein LOC104883749 [Beta vulgaris subsp. vulgaris]
HU06G00867.1	45.8433	0	Inf	0.00013098	0.0075502	hypothetical protein BVRB_003170 [Beta vulgaris subsp. vulgaris]
HU06G00887.1	655.415	2080.98	-1.6668	0.00061482	0.025879	PREDICTED: laccase-12 [Beta vulgaris subsp. vulgaris]
HU06G00899.1	328.753	91.6455	1.8429	0.00048871	0.021522	wound-induced protein WI12 [Mesembryanthemum crystallinum]
HU06G00912.1	538.586	84.6922	2.6689	0.00052724	0.022854	PREDICTED: LOW QUALITY PROTEIN: protein NRT1/ PTR FAMILY 5.1 [Beta vulgaris subsp. vulgaris]
HU06G00917.1	17.287	82.5054	-2.2548	0.00037012	0.017234	NA
HU06G00918.1	163.264	568.746	-1.8006	0.00025636	0.012894	hypothetical protein SOVF_072970 [Spinacia oleracea]
HU06G00943.1	0	80.9806	#NAME?	2.76e-07	4.0973e-05	PREDICTED: transcription factor RF2b-like [Beta vulgaris subsp. vulgaris]
HU06G01011.1	187.047	1008.66	-2.431	1.9309e-06	0.00021073	O-methyltransferase [Mesembryanthemum crystallinum]
HU06G01073.1	9.7703	130.428	-3.7387	1.2154e-06	0.00014784	hypothetical protein SOVF_146520 [Spinacia oleracea]
HU06G01075.1	0.52665	21.0435	-5.3204	7.259e-05	0.0046613	hypothetical protein SOVF_117880 [Spinacia oleracea]
HU06G01143.1	2.91493	55.9598	-4.2629	1.3018e-07	2.2188e-05	porin [Mesembryanthemum crystallinum]
HU06G01144.1	2.51287	146.837	-5.8687	1.9336e-14	1.6684e-11	PREDICTED: acetylglutamate kinase, chloroplastic [Beta vulgaris subsp. vulgaris]
HU06G01175.1	172.576	601.922	-1.8023	0.00037397	0.017332	PREDICTED: uncharacterized protein At5g19025 [Beta vulgaris subsp. vulgaris]
HU06G01214.1	3.13452	218.305	-6.122	4.3107e-17	5.6679e-14	PREDICTED: uncharacterized protein LOC104887288 [Beta vulgaris subsp. vulgaris]
HU06G01215.1	0.398749	16.6583	-5.3846	0.00014673	0.0081801	NA
HU06G01216.1	420.142	56.1002	2.9048	1.5725e-07	2.5099e-05	PREDICTED: uncharacterized protein LOC104887288 [Beta vulgaris subsp. vulgaris]
HU06G01240.1	0	12.3209	#NAME?	0.00033987	0.016169	PREDICTED: uncharacterized protein LOC105167731 [Sesamum indicum]
HU06G01241.1	0.263325	30.5376	-6.8576	2.9913e-07	4.3702e-05	PREDICTED: F-box protein At5g39250 [Vitis vinifera]
HU06G01262.1	18926.2	2135.85	3.1475	1.1351e-05	0.0010014	NA
HU06G01266.1	393.386	80.0671	2.2967	1.7471e-05	0.0014189	hypothetical protein SOVF_056560 [Spinacia oleracea]
HU06G01267.1	0.797497	400.5	-8.9721	3.2453e-26	4.4805e-22	PREDICTED: ABC transporter I family member 19-like isoform X1 [Beta vulgaris subsp. vulgaris]
HU06G01268.1	1.71537	229.237	-7.0622	1.1257e-18	2.3909e-15	PREDICTED: uncharacterized protein LOC104888880 [Beta vulgaris subsp. vulgaris]
HU06G01271.1	0.263325	263.388	-9.9661	4.7534e-23	4.3751e-19	hypothetical protein SOVF_056560 [Spinacia oleracea]
HU06G01272.1	0	15.5891	#NAME?	7.6851e-05	0.0048448	PREDICTED: probable ADP-ribosylation factor GTPase-activating protein AGD11 [Beta vulgaris subsp. vulgaris]
HU06G01287.1	349.895	60.3394	2.5358	5.9299e-06	0.00057451	PREDICTED: superkiller viralicidic activity 2-like 2 [Beta vulgaris subsp. vulgaris]
HU06G01295.1	1.63121	69.8936	-5.4211	4.3621e-10	1.5246e-07	PREDICTED: probable inactive receptor kinase At1g48480 [Jatropha curcas]
HU06G01298.1	0	221.127	#NAME?	3.6453e-17	5.2278e-14	PREDICTED: superkiller viralicidic activity 2-like 2 [Beta vulgaris subsp. vulgaris]
HU06G01320.1	285.559	1107.85	-1.9559	0.00015856	0.0087039	PREDICTED: uncharacterized protein At3g27210-like [Beta vulgaris subsp. vulgaris]
HU06G01321.1	189.727	1025.68	-2.4346	2.401e-06	0.00025797	PREDICTED: triacylglycerol lipase 2 [Vitis vinifera]
HU06G01330.1	11.7852	67.1179	-2.5097	0.00030454	0.014962	hypothetical protein SOVF_186340 isoform A, partial [Spinacia oleracea]
HU06G01368.1	0.398749	25.8582	-6.019	1.6958e-06	0.00019048	PREDICTED: multiple RNA-binding domain-containing protein 1 [Beta vulgaris subsp. vulgaris]
HU06G01369.1	0	486.629	#NAME?	4.6889e-30	1.2947e-25	PREDICTED: succinate dehydrogenase [ubiquinone] iron-sulfur subunit 2, mitochondrial-like [Nelumbo nucifera]
HU06G01413.1	0	9.8354	#NAME?	0.0012546	0.045882	PREDICTED: pentatricopeptide repeat-containing protein At5g15300 [Prunus mume]
HU06G01433.1	5.48659	88.6892	-4.0148	7.0789e-09	1.7609e-06	PREDICTED: endoglucanase 25-like [Solanum tuberosum]
HU06G01465.1	6.13693	41.9351	-2.7726	0.00027316	0.013664	PREDICTED: GDP-Man:Man(3)GlcNAc(2)-PP-Dol alpha-1,2-mannosyltransferase [Beta vulgaris subsp. vulgaris]
HU06G01477.1	2.08122	22.5992	-3.4408	0.00035943	0.016877	PREDICTED: uncharacterized protein LOC104898066 [Beta vulgaris subsp. vulgaris]
HU06G01528.1	258.9	12.0812	4.4216	5.4001e-13	3.1725e-10	hypothetical protein SOVF_161830 [Spinacia oleracea]
HU06G01530.1	88.3169	4.77407	4.2094	3.8379e-09	1.0289e-06	hypothetical protein SOVF_037380 [Spinacia oleracea]
HU06G01561.1	6.88738	42.7622	-2.6343	0.00053352	0.023038	PREDICTED: protein NRT1/ PTR FAMILY 8.3-like isoform X2 [Nelumbo nucifera]
HU06G01628.1	153.959	497.43	-1.6919	0.0011297	0.042847	PREDICTED: zinc finger protein ZAT10-like [Beta vulgaris subsp. vulgaris]
HU06G01665.1	42.4984	274.076	-2.6891	7.8771e-07	9.9316e-05	PREDICTED: uncharacterized protein LOC104901446 [Beta vulgaris subsp. vulgaris]
HU06G01698.1	30.986	139.438	-2.1699	0.00015317	0.0084754	PREDICTED: gibberellin-regulated protein 14 [Beta vulgaris subsp. vulgaris]
HU06G01748.1	0	600.135	#NAME?	2.9659e-05	0.0021933	carbonic anhydrase []
HU06G01749.1	0.398749	80.6895	-7.6608	5.5915e-13	3.2165e-10	PREDICTED: uncharacterized protein At4g15545 isoform X2 [Beta vulgaris subsp. vulgaris]
HU06G01753.1	0	208.366	#NAME?	3.5891e-05	0.0025808	hypothetical protein BVRB_8g194450 [Beta vulgaris subsp. vulgaris]
HU06G01792.1	3.78907	53.4781	-3.819	2.6518e-06	0.00028054	hypothetical protein SOVF_210540 [Spinacia oleracea]
HU06G01796.1	0	28.4432	#NAME?	1.0144e-07	1.7728e-05	hypothetical protein SOVF_164690 [Spinacia oleracea]
HU06G01857.1	0	20.2127	#NAME?	4.8342e-06	0.00047672	PREDICTED: uncharacterized protein LOC104901791 [Beta vulgaris subsp. vulgaris]
HU06G01859.1	16.0831	95.5048	-2.57	3.5492e-05	0.0025654	PREDICTED: uncharacterized protein LOC104901791 [Beta vulgaris subsp. vulgaris]
HU06G01862.1	415.382	39.8422	3.3821	1.2003e-09	3.8539e-07	PREDICTED: vacuolar protein-sorting-associated protein 37 homolog 1 [Gossypium raimondii]
HU06G01919.1	403.664	57.5859	2.8094	1.526e-07	2.4641e-05	PREDICTED: polygalacturonase At1g48100 [Beta vulgaris subsp. vulgaris]
HU06G01968.1	510.4	146.698	1.7988	0.00060897	0.025672	hypothetical protein SOVF_132100 isoform B [Spinacia oleracea]
HU06G02065.1	613.506	164.319	1.9006	0.00031621	0.015426	PREDICTED: golgin subfamily B member 1 [Beta vulgaris subsp. vulgaris]
HU06G02136.1	36.2807	0	Inf	2.2456e-08	4.7696e-06	NA
HU06G02330.1	5778.92	17583.9	-1.6054	0.0012444	0.04563	PREDICTED: 3-hydroxybutyryl-CoA dehydratase-like protein, mitochondrial [Vitis vinifera]
HU06G02368.1	0.263325	13.0034	-5.6259	0.00083619	0.033323	NA
HU06G02416.1	91.8914	12.0792	2.9274	0.00013017	0.0075196	PREDICTED: 21 kDa protein [Eucalyptus grandis]
HU06G02417.1	99.0464	23.963	2.0473	0.00059405	0.0252	PREDICTED: 21 kDa protein [Eucalyptus grandis]
HU06G02478.1	75.2491	10.228	2.8791	4.9055e-05	0.0033778	hypothetical protein POPTR_0019s13650g [Populus trichocarpa]
HU06G02515.1	158.284	559.069	-1.8205	0.00035485	0.01672	Pectinacetylesterase family protein isoform 2 [Theobroma cacao]
HU06G02604.1	15.9534	90.1666	-2.4987	0.00040089	0.018327	PREDICTED: RNA polymerase sigma factor sigE, chloroplastic/mitochondrial [Beta vulgaris subsp. vulgaris]
HU06G02622.1	7.01528	76.9649	-3.4556	1.697e-06	0.00019048	hypothetical protein SOVF_037840 [Spinacia oleracea]
HU06G02702.1	192.553	44.461	2.1146	0.0004331	0.019445	PREDICTED: probable E3 ubiquitin-protein ligase ARI7 [Beta vulgaris subsp. vulgaris]
HU07G00009.1	0	11.979	#NAME?	0.00032239	0.01559	PREDICTED: uncharacterized protein LOC104890362 [Beta vulgaris subsp. vulgaris]
HU07G00011.1	6.76942	39.4978	-2.5447	0.00029033	0.014367	PREDICTED: uncharacterized protein LOC104887174 [Beta vulgaris subsp. vulgaris]
HU07G00039.1	141.327	522.318	-1.8859	0.00041193	0.018739	BnaCnng08700D [Brassica napus]
HU07G00078.1	8.2703	65.641	-2.9886	7.5627e-06	0.00070787	ubiquitin C [Monoraphidium neglectum]
HU07G00079.1	198.639	700.344	-1.8179	5.9525e-05	0.0039415	PREDICTED: cullin-1-like [Beta vulgaris subsp. vulgaris]
HU07G00134.1	354.73	37.5951	3.2381	0.000481	0.021284	hypothetical protein SOVF_042300 [Spinacia oleracea]
HU07G00136.1	95.8441	8.22941	3.5418	1.8354e-07	2.896e-05	PREDICTED: CDPK-related kinase 3 [Nicotiana tomentosiformis]
HU07G00142.1	56.9597	4.72482	3.5916	1.6393e-06	0.00018627	hypothetical protein VITISV_001390 [Vitis vinifera]
HU07G00153.1	0.789975	20.2122	-4.6773	0.00023976	0.012147	hypothetical protein SOVF_112240 [Spinacia oleracea]
HU07G00159.1	50.5124	8.62269	2.5504	0.00013782	0.0078952	PREDICTED: auxin-induced protein X15 [Beta vulgaris subsp. vulgaris]
HU07G00167.1	88.4133	356.068	-2.0098	7.5048e-05	0.0047747	hypothetical protein SOVF_165650 [Spinacia oleracea]
HU07G00172.1	77.0818	776.377	-3.3323	1.5178e-08	3.4636e-06	hypothetical protein SOVF_165650 [Spinacia oleracea]
HU07G00173.1	5.79034	58.4091	-3.3345	6.5269e-05	0.0042405	PREDICTED: uncharacterized protein LOC104904055 [Beta vulgaris subsp. vulgaris]
HU07G00195.1	177.781	19.6757	3.1756	8.4474e-08	1.555e-05	PREDICTED: transcription factor bHLH67 [Beta vulgaris subsp. vulgaris]
HU07G00247.1	22.3512	106.368	-2.2506	0.00013532	0.0077842	hypothetical protein SOVF_056470 [Spinacia oleracea]
HU07G00254.1	230.839	33.6504	2.7782	1.2301e-06	0.00014897	PREDICTED: receptor homology region, transmembrane domain- and RING domain-containing protein 2-like [Beta vulgaris subsp. vulgaris]
HU07G00279.1	140.546	918.348	-2.708	2.2102e-07	3.4094e-05	PREDICTED: G-type lectin S-receptor-like serine/threonine-protein kinase At1g34300 [Beta vulgaris subsp. vulgaris]
HU07G00364.1	89.7246	4.04169	4.4725	1.3585e-09	4.1679e-07	hypothetical protein SOVF_047840 [Spinacia oleracea]
HU07G00391.1	196.203	22.0118	3.156	1.5178e-07	2.4641e-05	PREDICTED: blue copper protein-like [Beta vulgaris subsp. vulgaris]
HU07G00396.1	0	27.462	#NAME?	7.0104e-07	9.0879e-05	PREDICTED: exopolygalacturonase-like [Beta vulgaris subsp. vulgaris]
HU07G00403.1	1.93827	24.7892	-3.6769	0.00025846	0.012976	hypothetical protein SOVF_097360 [Spinacia oleracea]
HU07G00586.1	646.881	207.237	1.6422	0.00098541	0.038351	hypothetical protein SOVF_092060 [Spinacia oleracea]
HU07G00718.1	1.32415	33.3151	-4.653	3.6381e-06	0.00037402	hypothetical protein BVRB_1g005160 [Beta vulgaris subsp. vulgaris]
HU07G00847.1	38.6844	226.973	-2.5527	0.00064025	0.026766	PREDICTED: beta-galactosidase 16-like isoform X2 [Citrus sinensis]
HU07G00856.1	227.004	1575.3	-2.7948	0.0012316	0.045284	hypothetical protein CICLE_v10004034mg [Citrus clementina]
HU07G00862.1	23.2598	114.709	-2.3021	0.00011792	0.0069575	hypothetical protein L484_013392 [Morus notabilis]
HU07G01117.1	874.736	264.511	1.7255	0.0010576	0.04073	PREDICTED: lysine histidine transporter-like 8 [Beta vulgaris subsp. vulgaris]
HU07G01138.1	67.4693	8.96127	2.9125	2.7765e-05	0.0020721	photosystem I P700 apoprotein A2 (chloroplast) [Carnegiea gigantea]
HU07G01151.1	163.788	46.1298	1.8281	0.00052174	0.022687	PREDICTED: regulator of G-protein signaling 1 isoform X2 [Beta vulgaris subsp. vulgaris]
HU07G01213.1	358.288	1246.04	-1.7982	0.00027831	0.013846	PREDICTED: uncharacterized protein LOC104900519 isoform X3 [Beta vulgaris subsp. vulgaris]
HU07G01767.1	63.1842	7.30448	3.1127	0.0011881	0.04439	hypothetical protein SOVF_136810 [Spinacia oleracea]
HU07G01895.1	23.3758	2.67859	3.1255	0.0012091	0.044829	PREDICTED: uncharacterized protein LOC104899682 isoform X1 [Beta vulgaris subsp. vulgaris]
HU07G02068.1	127.565	17.869	2.8357	4.2274e-06	0.00042757	hypothetical protein SOVF_119340 [Spinacia oleracea]
HU07G02070.1	156.467	28.3401	2.4649	2.1728e-05	0.0017141	short chain alcohol dehydrogenase, putative [Ricinus communis]
HU07G02083.1	137.595	3.65386	5.2349	7.8781e-14	5.8792e-11	hypothetical protein SOVF_210550, partial [Spinacia oleracea]
HU07G02180.1	196.605	43.3414	2.1815	8.325e-05	0.0051541	PREDICTED: uncharacterized protein LOC104899985 [Beta vulgaris subsp. vulgaris]
HU07G02333.1	100.712	12.8527	2.9701	4.8228e-06	0.00047672	PREDICTED: folic acid synthesis protein FOL1 [Beta vulgaris subsp. vulgaris]
HU08G00007.1	0	11.8853	#NAME?	0.00042311	0.01909	PREDICTED: kinesin-3 isoform X2 [Beta vulgaris subsp. vulgaris]
HU08G00031.1	34.2323	232.395	-2.7632	1.1396e-05	0.0010021	PREDICTED: 6.7 kDa chloroplast outer envelope membrane protein-like [Beta vulgaris subsp. vulgaris]
HU08G00067.1	896.965	5783.57	-2.6888	0.0013031	0.04728	hypothetical protein SOVF_011370 [Spinacia oleracea]
HU08G00082.1	2116.15	9938.07	-2.2315	8.5931e-06	0.00079889	PREDICTED: minor allergen Alt a 7-like [Brassica rapa]
HU08G00084.1	130.256	544.668	-2.064	5.2106e-05	0.0035092	PREDICTED: indole-3-acetic acid-amido synthetase GH3.6 [Beta vulgaris subsp. vulgaris]
HU08G00087.1	1.18872	25.5191	-4.4241	6.3909e-05	0.0041718	MRNA capping enzyme family protein isoform 1 [Theobroma cacao]
HU08G00095.1	15.4934	83.3717	-2.4279	0.00014004	0.0079729	PREDICTED: putative beta-glucosidase 41 [Beta vulgaris subsp. vulgaris]
HU08G00106.1	6.75947	62.8307	-3.2165	7.8307e-05	0.0049141	PREDICTED: kinesin-3 isoform X2 [Beta vulgaris subsp. vulgaris]
HU08G00119.1	1905.55	442.366	2.1069	4.05e-05	0.0028528	hypothetical protein SOVF_208550 [Spinacia oleracea]
HU08G00144.1	949.728	279.041	1.767	0.00048823	0.021522	hypothetical protein SOVF_140020 [Spinacia oleracea]
HU08G00208.1	0.52665	16.0709	-4.9315	0.00049999	0.021949	hypothetical protein BVRB_4g088530 [Beta vulgaris subsp. vulgaris]
HU08G00301.1	0.398749	12.5621	-4.9775	0.00098118	0.038266	hypothetical protein VITISV_014078 [Vitis vinifera]
HU08G00323.1	334.565	40.2762	3.0543	5.0667e-08	1.0065e-05	hypothetical protein SOVF_198020 [Spinacia oleracea]
HU08G00823.1	13.874	62.3806	-2.1687	0.00077703	0.031599	PREDICTED: uncharacterized protein LOC104901422 isoform X2 [Beta vulgaris subsp. vulgaris]
HU08G01208.1	285.772	45.0108	2.6665	8.4398e-07	0.00010497	PREDICTED: golgin subfamily A member 4 [Beta vulgaris subsp. vulgaris]
HU08G01477.1	55.7908	272.505	-2.2882	0.0002161	0.011132	hypothetical protein SOVF_035810 [Spinacia oleracea]
HU08G01730.1	73.0713	271.991	-1.8962	0.00036062	0.016877	PREDICTED: uncharacterized protein LOC104901852 [Beta vulgaris subsp. vulgaris]
HU08G01846.1	25.0394	165.811	-2.7273	1.1978e-05	0.0010466	hypothetical protein SOVF_122280 [Spinacia oleracea]
HU08G01851.1	23.7088	0	Inf	1.3467e-05	0.0011512	PREDICTED: probable disease resistance protein At1g12280 [Beta vulgaris subsp. vulgaris]
HU08G01852.1	0	46.4809	#NAME?	3.7109e-05	0.0026409	PREDICTED: 60S ribosomal protein L35 [Gossypium raimondii]
HU08G01944.1	33.8477	163.42	-2.2715	7.8814e-05	0.0049347	hypothetical protein SOVF_153280 [Spinacia oleracea]
HU08G01978.1	101.515	532.369	-2.3907	3.3315e-06	0.00034453	PREDICTED: GDSL esterase/lipase At4g18970-like [Beta vulgaris subsp. vulgaris]
HU08G01986.1	46.1559	1.36418	5.0804	3.0753e-08	6.3401e-06	PREDICTED: uncharacterized protein LOC104902961 isoform X2 [Beta vulgaris subsp. vulgaris]
HU08G01995.1	7.89604	321.561	-5.3478	4.2335e-16	4.3294e-13	PREDICTED: uncharacterized protein LOC104888193 [Beta vulgaris subsp. vulgaris]
HU08G02038.1	48.4374	9.64609	2.3281	0.0007083	0.029147	PREDICTED: cysteine-rich receptor-like protein kinase 10 [Vitis vinifera]
HU08G02048.1	15.4639	0.974187	3.9886	0.0011508	0.04345	PREDICTED: cysteine-rich receptor-like protein kinase 10 [Vitis vinifera]
HU08G02153.1	114.111	22.1042	2.368	0.00019557	0.010345	PREDICTED: protein YIPF1 homolog [Cucumis melo]
HU08G02223.1	292.825	62.8224	2.2207	3.6067e-05	0.0025867	PREDICTED: protein IQ-DOMAIN 1 [Beta vulgaris subsp. vulgaris]
HU09G00037.1	107.919	0.77999	7.1123	0.00019505	0.010337	hypothetical protein SOVF_142670 [Spinacia oleracea]
HU09G00216.1	132.345	30.4328	2.1206	0.0010319	0.039851	hypothetical protein SOVF_008480 [Spinacia oleracea]
HU09G00662.1	37.1563	6.33085	2.5531	0.0011896	0.04439	PREDICTED: glycine-rich cell wall structural protein 2-like [Beta vulgaris subsp. vulgaris]
HU09G00970.1	194.606	37.8861	2.3608	2.6253e-05	0.0019699	PREDICTED: purple acid phosphatase 22-like [Beta vulgaris subsp. vulgaris]
HU09G00973.1	529.608	131.11	2.0142	9.8632e-05	0.0059724	NA
HU09G01117.1	5282.7	1276.48	2.0491	4.639e-05	0.0032103	PREDICTED: caffeic acid 3-O-methyltransferase [Beta vulgaris subsp. vulgaris]
HU09G01133.1	4362.44	19472.9	-2.1583	4.8702e-05	0.0033619	PREDICTED: non-specific lipid-transfer protein-like [Beta vulgaris subsp. vulgaris]
HU09G01300.1	8.47816	90.8842	-3.4222	3.9408e-07	5.5517e-05	hypothetical protein SOVF_162650 [Spinacia oleracea]
HU09G01420.1	129.301	16.3691	2.9817	1.8201e-06	0.00020183	PREDICTED: dehydration-responsive element-binding protein 3 [Beta vulgaris subsp. vulgaris]
HU09G01631.1	574.005	134.25	2.0961	0.00012775	0.0074003	PREDICTED: serine carboxypeptidase-like 27 [Beta vulgaris subsp. vulgaris]
HU09G01697.1	92.2454	24.2534	1.9273	0.0012083	0.044829	PREDICTED: trichohyalin [Beta vulgaris subsp. vulgaris]
HU09G01756.1	0	71.3117	#NAME?	1.0288e-13	7.4757e-11	PREDICTED: DEAD-box ATP-dependent RNA helicase 52-like [Camelina sativa]
HU09G01757.1	0	16.7054	#NAME?	2.6148e-05	0.0019673	PREDICTED: protein RRP5 homolog isoform X2 [Nicotiana sylvestris]
HU09G01758.1	0	13.1494	#NAME?	0.0011927	0.044442	hypothetical protein SOVF_000680 [Spinacia oleracea]
HU09G01760.1	0	33.2603	#NAME?	0.00090538	0.035612	hypothetical protein CISIN_1g0001732mg, partial [Citrus sinensis]
HU09G01761.1	0	41.7904	#NAME?	1.5592e-06	0.0001809	PREDICTED: protein RRP5 homolog [Beta vulgaris subsp. vulgaris]
HU09G01763.1	0	24.9331	#NAME?	3.3322e-07	4.8172e-05	hypothetical protein PRUPE_ppa012403mg [Prunus persica]
HU09G01778.1	18.1625	1.0234	4.1495	0.00038066	0.017606	hypothetical protein SOVF_050900 [Spinacia oleracea]
HU09G01873.1	161.009	595.193	-1.8862	0.00016699	0.0091127	PREDICTED: zeatin O-glucosyltransferase-like isoform X1 [Beta vulgaris subsp. vulgaris]
HU09G01946.1	92.9405	4.1872	4.4722	7.1198e-10	2.4271e-07	hypothetical protein SOVF_018850 [Spinacia oleracea]
HU0G00082.1	438.489	54.8424	2.9992	5.152e-08	1.0161e-05	DNA-directed RNA polymerase subunit beta [Medicago truncatula]
HU0G00091.1	7.98773	57.8115	-2.8555	7.0483e-05	0.0045365	PREDICTED: kinesin-related protein 11 [Beta vulgaris subsp. vulgaris]
HU0G00103.1	271.632	55.5208	2.2906	2.8408e-05	0.0021143	hypothetical chloroplast RF19 (chloroplast) [Carnegiea gigantea]
HU0G00116.1	224.969	11.6367	4.273	1.5046e-05	0.0012589	hypothetical chloroplast RF2 (chloroplast) [Carnegiea gigantea]
HU0G00117.1	165.788	9.88837	4.0675	0.001215	0.044926	photosystem II protein D1 (chloroplast) [Carnegiea gigantea]
HU0G00218.1	7.87908	206.191	-4.7098	1.6335e-06	0.00018627	Uncharacterized protein TCM_038446 [Theobroma cacao]
HU10G00004.1	167.179	27.2256	2.6184	1.5096e-05	0.0012593	PREDICTED: serine/threonine-protein phosphatase 2A 65 kDa regulatory subunit A beta isoform [Beta vulgaris subsp. vulgaris]
HU10G00005.1	151.116	36.5812	2.0465	0.00023687	0.012045	PREDICTED: aluminum-activated malate transporter 4 [Beta vulgaris subsp. vulgaris]
HU10G00025.1	4.23487	42.7663	-3.3361	3.273e-05	0.0023972	PREDICTED: bidirectional sugar transporter SWEET14-like [Beta vulgaris subsp. vulgaris]
HU10G00031.1	26.5466	1.60651	4.0465	7.7602e-05	0.004881	NA
HU10G00118.1	108.023	22.4528	2.2664	0.00014188	0.0080278	PREDICTED: uncharacterized protein LOC104895527 [Beta vulgaris subsp. vulgaris]
HU10G00125.1	27.1381	155.333	-2.517	2.5442e-05	0.0019407	PREDICTED: cytochrome c oxidase assembly protein COX15 [Beta vulgaris subsp. vulgaris]
HU10G00157.1	66.495	206.373	-1.6339	0.0013798	0.049096	PREDICTED: uncharacterized protein LOC105778255 isoform X4 [Gossypium raimondii]
HU10G00263.1	36.2717	202.686	-2.4823	1.3306e-05	0.0011498	PREDICTED: proteasome subunit beta type-5 [Gossypium raimondii]
HU10G00268.1	16.0502	82.6364	-2.3642	8.0476e-05	0.0049935	hypothetical protein SOVF_064410 [Spinacia oleracea]
HU10G00328.1	285.089	55.386	2.3638	0.00025082	0.012638	hypothetical protein SOVF_036300 isoform B [Spinacia oleracea]
HU10G00374.1	767.663	176.072	2.1243	1.7133e-05	0.0013977	hypothetical protein BVRB_6g153660 isoform B [Beta vulgaris subsp. vulgaris]
HU10G00424.1	27.8415	1.41179	4.3016	1.4649e-05	0.001237	NA
HU10G00510.1	5.077	52.2017	-3.362	1.0225e-05	0.0009349	PREDICTED: peroxidase 11 [Beta vulgaris subsp. vulgaris]
HU10G00520.1	27.1306	104.912	-1.9512	0.001261	0.046056	hypothetical protein SOVF_147270 [Spinacia oleracea]
HU10G00597.1	26.889	136.173	-2.3404	5.9223e-05	0.0039309	PREDICTED: ceramide-1-phosphate transfer protein [Beta vulgaris subsp. vulgaris]
HU10G00609.1	71.9379	2.38701	4.9135	3.4527e-10	1.2544e-07	tetraketide alpha-pyrone reductase 2 [Jatropha curcas]
HU10G00619.1	98.6877	26.6404	1.8893	0.0012879	0.046853	PREDICTED: endonuclease 2 isoform X1 [Nicotiana sylvestris]
HU10G00657.1	302.048	90.4622	1.7394	0.00059338	0.0252	PREDICTED: SNARE-interacting protein KEULE [Beta vulgaris subsp. vulgaris]
HU10G00699.1	682.261	209.272	1.7049	0.00036005	0.016877	PREDICTED: uncharacterized protein LOC104120604 isoform X1 [Nicotiana tomentosiformis]
HU10G00734.1	67.499	1.94781	5.1149	7.3082e-10	2.4438e-07	NA
HU10G00784.1	103.436	604.932	-2.548	5.3776e-05	0.0036119	PREDICTED: phosphoenolpyruvate carboxykinase [ATP]-like [Phoenix dactylifera]
HU10G00817.1	35.7239	3.02042	3.5641	2.6908e-05	0.0020135	NA
HU10G00867.1	115.744	511.822	-2.1447	5.2005e-05	0.0035092	PREDICTED: adenylyl-sulfate kinase 3 [Beta vulgaris subsp. vulgaris]
HU10G00868.1	51.2507	385.24	-2.9101	1.8013e-08	3.9474e-06	hypothetical protein SOVF_088160 [Spinacia oleracea]
HU10G00869.1	59.905	870.45	-3.861	0.00014694	0.0081801	RecName: Full=Superoxide dismutase [Cu-Zn] 2 [Mesembryanthemum crystallinum]
HU10G00962.1	35.8259	4.72538	2.9225	0.00014033	0.007973	PREDICTED: zinc finger protein WIP2 [Vitis vinifera]
HU10G01016.1	0.442487	55.057	-6.9591	0.00019604	0.01035	hypothetical protein SOVF_004790 [Spinacia oleracea]
HU10G01028.1	4.06744	117.015	-4.8464	3.5115e-09	9.6959e-07	PREDICTED: uncharacterized protein LOC104889390 [Beta vulgaris subsp. vulgaris]
HU10G01029.1	10.9986	164.211	-3.9002	6.0852e-10	2.1003e-07	PREDICTED: S-formylglutathione hydrolase [Beta vulgaris subsp. vulgaris]
HU10G01090.1	0.398749	87.2765	-7.774	3.1337e-14	2.622e-11	PREDICTED: uncharacterized protein LOC104889428 [Beta vulgaris subsp. vulgaris]
HU10G01159.1	23.8757	0.584192	5.353	6.216e-06	0.00059596	NA
HU10G01169.1	53.3785	7.74143	2.7856	0.00022335	0.011442	PREDICTED: putative disease resistance protein RGA3 [Beta vulgaris subsp. vulgaris]
HU10G01170.1	976.432	24.5404	5.3143	3.9985e-18	7.3605e-15	PREDICTED: disease resistance protein RGA2-like [Beta vulgaris subsp. vulgaris]
HU10G01180.1	0.442487	20.9867	-5.5677	0.00021299	0.011013	PREDICTED: putative disease resistance protein RGA3 [Beta vulgaris subsp. vulgaris]
HU10G01208.1	21.4578	1.11969	4.2603	0.00014467	0.0081189	hypothetical protein SOVF_097970 [Spinacia oleracea]
HU10G01283.1	127.609	732.632	-2.5214	0.00085799	0.034137	hypothetical protein S40293_01781 [Stachybotrys chartarum IBT 40293]
HU10G01284.1	149.863	0	Inf	0.0012009	0.044687	hypothetical protein S40293_01781 [Stachybotrys chartarum IBT 40293]
HU10G01301.1	0.797497	22.2099	-4.7996	4.4023e-05	0.0030774	hypothetical protein SOVF_052130 [Spinacia oleracea]
HU10G01409.1	711.078	172.318	2.0449	1.4285e-05	0.0012174	NA
HU10G01434.1	2.69535	326.744	-6.9215	3.2646e-21	1.8029e-17	PREDICTED: two-pore potassium channel 3-like [Beta vulgaris subsp. vulgaris]
HU10G01511.1	0.442487	144.75	-8.3537	0.00027978	0.013895	PREDICTED: protein DGCR14 [Beta vulgaris subsp. vulgaris]
HU10G01557.1	0.263325	32.3891	-6.9425	1.5519e-07	2.4913e-05	hypothetical protein SOVF_091950 [Spinacia oleracea]
HU10G01592.1	1.0533	24.3561	-4.5313	0.0001416	0.0080278	Heat stress transcription factor B-4 -like protein [Gossypium arboreum]
HU10G01623.1	275.785	36.624	2.9127	3.8823e-05	0.0027416	PREDICTED: LIM domain-containing protein WLIM2b [Beta vulgaris subsp. vulgaris]
HU10G01653.1	123.522	8.13467	3.9245	4.0636e-09	1.0686e-06	NA
HU10G01736.1	205.253	5.89433	5.1219	0.00014607	0.0081724	PREDICTED: polyphenol oxidase, chloroplastic-like [Beta vulgaris subsp. vulgaris]
HU10G01737.1	81.3468	2.04463	5.3142	0.00070502	0.029055	PREDICTED: polyphenol oxidase, chloroplastic-like [Beta vulgaris subsp. vulgaris]
HU10G01787.1	1342.86	24.7815	5.7599	2.8704e-13	1.8013e-10	PREDICTED: tyrosine/DOPA decarboxylase 1-like [Beta vulgaris subsp. vulgaris]
HU10G01822.1	878.128	4348.45	-2.308	2.5243e-05	0.0019308	hypothetical protein L484_002399 [Morus notabilis]
HU10G01889.1	0.442487	12.6145	-4.8333	0.0011174	0.0425	Phosphoenolpyruvate carboxylase 1 [Triticum urartu]
HU10G01933.1	32.178	0.730218	5.4616	6.4922e-07	8.5772e-05	hypothetical protein SOVF_136280 isoform C [Spinacia oleracea]
HU10G01934.1	40.3195	1.46044	4.787	7.3241e-07	9.4062e-05	hypothetical protein SOVF_136280 isoform C [Spinacia oleracea]
HU10G01939.1	11.9752	279.083	-4.5426	2.3347e-09	6.7858e-07	PREDICTED: GEM-like protein 1 [Beta vulgaris subsp. vulgaris]
HU10G01945.1	63.9843	232.984	-1.8644	0.00050313	0.022051	PREDICTED: protein TRANSPARENT TESTA 12 [Beta vulgaris subsp. vulgaris]
HU10G01947.1	0	27.804	#NAME?	2.2403e-06	0.00024196	hypothetical protein Csa_2G372160 [Cucumis sativus]
HU10G01989.1	6.76368	78.9843	-3.5457	2.8311e-07	4.1581e-05	PREDICTED: vacuolar iron transporter 1 [Nicotiana sylvestris]
HU10G02005.1	0.263325	153.221	-9.1846	4.6715e-07	6.4819e-05	PREDICTED: 1-aminocyclopropane-1-carboxylate oxidase-like [Beta vulgaris subsp. vulgaris]
HU11G00002.1	496.732	2105.06	-2.0833	3.2904e-05	0.0023972	PREDICTED: 3-ketoacyl-CoA synthase 10 [Beta vulgaris subsp. vulgaris]
HU11G00119.1	850.13	179.837	2.241	2.6032e-05	0.001964	PREDICTED: uncharacterized protein LOC104887719 [Beta vulgaris subsp. vulgaris]
HU11G00133.1	0	45.8764	#NAME?	1.267e-09	3.9756e-07	hypothetical protein SOVF_068070 [Spinacia oleracea]
HU11G00164.1	62.1449	11.6361	2.417	0.00033583	0.016079	PREDICTED: tRNA-dihydrouridine(20) synthase [NAD(P)+]-like [Nelumbo nucifera]
HU11G00176.1	66.2891	4.91958	3.7522	2.7322e-07	4.0779e-05	PREDICTED: E3 ubiquitin-protein ligase KEG [Beta vulgaris subsp. vulgaris]
HU11G00179.1	1.23998	17.7738	-3.8414	0.00053398	0.023038	unnamed protein product [Vitis vinifera]
HU11G00257.1	4644.69	22295.2	-2.2631	0.00033815	0.016126	PREDICTED: putative beta-galactosidase [Beta vulgaris subsp. vulgaris]
HU11G00275.1	147.585	24.9792	2.5627	2.5981e-05	0.001964	PREDICTED: probable polyamine oxidase 5 [Beta vulgaris subsp. vulgaris]
HU11G00321.1	235.051	24.2008	3.2798	5.5408e-08	1.0798e-05	hypothetical chloroplast RF2 (chloroplast) [Carnegiea gigantea]
HU11G00373.1	255.474	68.715	1.8945	0.0007526	0.030786	PREDICTED: cation/calcium exchanger 4-like [Beta vulgaris subsp. vulgaris]
HU11G00433.1	2798.48	648.835	2.1087	9.0276e-05	0.005564	hypothetical protein SOVF_212760 [Spinacia oleracea]
HU11G00522.1	156.002	20.0154	2.9624	1.0863e-06	0.00013272	hypothetical protein SOVF_144580 [Spinacia oleracea]
HU11G00578.1	301.097	1087.61	-1.8529	0.00011476	0.0068426	PREDICTED: disease resistance protein RGA2-like [Beta vulgaris subsp. vulgaris]
HU11G00579.1	89.1817	2207.07	-4.6292	3.8862e-16	4.1272e-13	PREDICTED: disease resistance protein RGA2-like [Beta vulgaris subsp. vulgaris]
HU11G00656.1	6.28077	151.079	-4.5882	2.7682e-06	0.00029146	hypothetical protein SOVF_007340 [Spinacia oleracea]
HU11G00658.1	0	17.4844	#NAME?	1.8093e-05	0.0014565	hypothetical protein SOVF_130230, partial [Spinacia oleracea]
HU11G00661.1	87.0075	21.7252	2.0018	0.00064751	0.026967	hypothetical protein SOVF_144580 [Spinacia oleracea]
HU11G00672.1	39.0047	6.6213	2.5585	0.001319	0.04761	PREDICTED: probable protein ABIL5 isoform X1 [Beta vulgaris subsp. vulgaris]
HU11G00700.1	27.0295	555.477	-4.3611	3.2036e-09	8.9351e-07	PREDICTED: proline-rich receptor-like protein kinase PERK1 [Beta vulgaris subsp. vulgaris]
HU11G00704.1	0.705812	27.0341	-5.2594	6.0103e-06	0.00058027	NA
HU11G00708.1	30.4744	117.905	-1.952	0.00059412	0.0252	hypothetical protein SOVF_150030 [Spinacia oleracea]
HU11G00753.1	55.3285	3.21409	4.1055	2.1993e-07	3.4094e-05	PREDICTED: serine carboxypeptidase II-2 [Beta vulgaris subsp. vulgaris]
HU11G00778.1	29.549	1.31441	4.4906	1.3367e-05	0.0011498	PREDICTED: DELLA protein SLR1-like [Nelumbo nucifera]
HU11G00830.1	436.258	65.7602	2.7299	1.2558e-06	0.00015142	PREDICTED: uncharacterized protein LOC104902029 [Beta vulgaris subsp. vulgaris]
HU11G00851.1	191.119	52.113	1.8748	0.00086568	0.034294	PREDICTED: glucan endo-1,3-beta-glucosidase 14 isoform X1 [Beta vulgaris subsp. vulgaris]
HU11G00856.1	2.91493	44.8673	-3.9441	1.5587e-05	0.0012925	PREDICTED: glucan endo-1,3-beta-glucosidase 14 isoform X1 [Beta vulgaris subsp. vulgaris]
HU11G00873.1	31.9373	3.21518	3.3123	0.0001113	0.0066662	PREDICTED: protein AIG1-like isoform X1 [Citrus sinensis]
HU11G00876.1	24.9657	0.389995	6.0003	1.6369e-06	0.00018627	PREDICTED: protein AIG1 [Vitis vinifera]
HU11G00987.1	0.263325	34.3856	-7.0288	6.6888e-08	1.2737e-05	hypothetical protein SOVF_144050 [Spinacia oleracea]
HU11G01000.1	210.808	22.6998	3.2152	3.7816e-08	7.6778e-06	PREDICTED: heavy metal-associated isoprenylated plant protein 26 [Beta vulgaris subsp. vulgaris]
HU11G01013.1	11.2685	68.8666	-2.6115	6.1769e-05	0.0040609	hypothetical protein SOVF_040640 isoform B [Spinacia oleracea]
HU11G01017.1	30.2205	1.50969	4.3232	7.0172e-06	0.00066356	Cytochrome P450 82A3, putative [Theobroma cacao]
HU11G01103.1	927.784	291.806	1.6688	0.00050747	0.022141	putative pathogenesis-related family protein [Populus trichocarpa]
HU11G01105.1	3.93202	44.2692	-3.493	1.341e-05	0.0011499	PREDICTED: transmembrane protein 184 homolog DDB_G0279555 [Beta vulgaris subsp. vulgaris]
HU11G01127.1	3257.63	745.658	2.1272	0.00075686	0.030869	hypothetical protein SOVF_187210 [Spinacia oleracea]
HU11G01129.1	6.22951	50.1684	-3.0096	7.5309e-05	0.0047803	hypothetical protein AALP_AA2G212100 [Arabis alpina]
HU11G01130.1	3061.29	9395.01	-1.6178	0.00097723	0.038181	Similar carboxyphosphonoenolpyruvate phosphonomutases [Arabidopsis thaliana]
HU11G01169.1	49.6976	6.52449	2.9292	4.9586e-05	0.0034059	Heat shock cognate protein 70-1 [Theobroma cacao]
HU11G01248.1	125.092	16.3637	2.9344	0.00019987	0.010472	PREDICTED: uncharacterized protein LOC104887388 [Beta vulgaris subsp. vulgaris]
HU11G01259.1	123.604	12.0277	3.3613	1.1957e-07	2.0634e-05	hypothetical protein B456_005G110800 [Gossypium raimondii]
HU11G01275.1	31.7886	5.69905	2.4797	0.0012991	0.047198	NA
HU11G01285.1	35.3806	3.2633	3.4386	5.1995e-05	0.0035092	PREDICTED: peroxidase 9 [Beta vulgaris subsp. vulgaris]
HU11G01312.1	2520.72	293.803	3.1009	3.626e-05	0.0025938	hypothetical protein SOVF_125020 [Spinacia oleracea]
HU11G01328.1	32.7902	2.23934	3.8721	6.2319e-05	0.0040836	hypothetical protein SOVF_111270 [Spinacia oleracea]
HU11G01339.1	17.9871	0	Inf	3.9397e-06	0.00040141	hypothetical protein SOVF_211400 [Spinacia oleracea]
HU11G01389.1	51.6666	9.44969	2.4509	0.00034833	0.016526	PREDICTED: probable pectin methyltransferase QUA2 isoform X1 [Beta vulgaris subsp. vulgaris]
HU11G01394.1	391.291	1786.52	-2.1908	2.213e-05	0.0017382	hypothetical protein SOVF_028760 [Spinacia oleracea]
HU11G01404.1	77.5637	2.96956	4.7071	3.0331e-09	8.5458e-07	PREDICTED: alcohol dehydrogenase-like 2 isoform X1 [Beta vulgaris subsp. vulgaris]
HU11G01420.1	27.346	3.21461	3.0886	0.00043878	0.019668	hypothetical protein SOVF_130400 [Spinacia oleracea]
HU11G01425.1	437.011	53.3723	3.0335	2.7699e-08	5.7942e-06	PREDICTED: E3 ubiquitin-protein ligase ATL6-like [Beta vulgaris subsp. vulgaris]
HU11G01451.1	1084.27	78.2287	3.7929	0.00019233	0.010232	PREDICTED: aspartic proteinase nepenthesin-1 [Beta vulgaris subsp. vulgaris]
HU11G01509.1	95.2094	6.96252	3.7734	6.7459e-08	1.2758e-05	PREDICTED: pentatricopeptide repeat-containing protein At1g20230-like [Vitis vinifera]
HU11G01545.1	9.70731	126.288	-3.7015	1.612e-08	3.6484e-06	heat shock cognate protein [Cricetulus griseus]
HU11G01610.1	19.6667	127.989	-2.7022	4.0865e-06	0.00041484	hypothetical protein SOVF_165650 [Spinacia oleracea]
HU11G01624.1	15.8108	0	Inf	0.00021274	0.011013	PREDICTED: ABC transporter E family member 2-like isoform X1 [Malus domestica]
HU11G01726.1	35.8463	1.60759	4.4789	5.8438e-06	0.00056817	hypothetical protein SOVF_126120 isoform A [Spinacia oleracea]
HU11G01814.1	41.7574	1.6568	4.6556	1.4141e-07	2.3665e-05	hypothetical protein SOVF_167180 [Spinacia oleracea]
HU11G01825.1	258.2	54.492	2.2444	2.9228e-05	0.0021695	PREDICTED: NAD-dependent malic enzyme 59 kDa isoform, mitochondrial [Beta vulgaris subsp. vulgaris]
HU11G01869.1	209.468	47.9283	2.1278	0.00016542	0.0090449	hypothetical protein SOVF_079990 [Spinacia oleracea]
HU11G01916.1	39.4815	263.453	-2.7383	6.7138e-07	8.7444e-05	PREDICTED: pectinesterase 2 [Beta vulgaris subsp. vulgaris]
HU11G01923.1	2320.4	270.028	3.1032	4.0565e-09	1.0686e-06	PREDICTED: putative lipid-binding protein At4g00165 [Beta vulgaris subsp. vulgaris]
HU11G01934.1	247.982	27.1242	3.1926	1.4991e-06	0.00017614	NA
HU11G01940.1	107.393	0.486812	7.7853	6.996e-16	6.8991e-13	hypothetical protein M569_00920 [Genlisea aurea]
Novel00030	0	14.4196	#NAME?	0.00011999	0.0070495	-//-
Novel00037	15.6581	115.806	-2.8867	0.00038722	0.017808	-//-
Novel00100	0.263325	197.955	-9.5541	2.594e-19	6.5114e-16	--	hypothetical protein VITISV_027369 [Vitis vinifera]
Novel00166	27.307	0.486812	5.8098	2.2432e-06	0.00024196	--	PREDICTED: uncharacterized protein LOC104609904 [Nelumbo nucifera]
Novel00169	0.797497	93.6134	-6.8751	5.3937e-14	4.2552e-11	-//-
Novel00206	31.1271	1.60702	4.2757	4.2108e-05	0.0029585	--	PREDICTED: uncharacterized protein LOC104647082 [Solanum lycopersicum]
Novel00240	0.398749	21.5767	-5.7579	0.00029124	0.014386	-//-
Novel00286	16.3314	0.535502	4.9306	0.00021844	0.011232	-//-
Novel00293	57.2325	11.8421	2.2729	0.0001931	0.010254	-//-
Novel00307	94.4244	387.845	-2.0382	0.00014398	0.008097	--	hypothetical protein MIMGU_mgv1a0088992mg, partial [Erythranthe guttata]
Novel00326	11.6094	78.2139	-2.7521	3.2832e-05	0.0023972	-//-
Novel00328	24.1203	1.31441	4.1978	0.00012784	0.0074003	-//-
Novel00346	55.7871	2.23991	4.6384	2.6071e-08	5.4951e-06	--	hypothetical protein PRUPE_ppa026473mg [Prunus persica]>gi|462409250|gb|EMJ14584.1| hypothetical protein PRUPE_ppa026473mg [Prunus persica]
Novel00347	12.0735	0	Inf	0.00032136	0.01559	--	hypothetical protein B456_013G077200 [Gossypium raimondii]
Novel00350	12.0998	0.389995	4.9554	0.0008067	0.03247	-//-
Novel00352	0	12.1775	#NAME?	0.0004211	0.019064	--	PREDICTED: receptor-like serine/threonine-protein kinase NCRK [Beta vulgaris subsp. vulgaris]>gi|731355337|ref|XP_010689090.1| PREDICTED: receptor-like serine/threonine-protein kinase NCRK [Beta vulgaris subsp. vulgaris]>gi|870850172|gb|KMT02302.1| hypothetical protein BVRB_9g205270 [Beta vulgaris subsp. vulgaris]
Novel00378	48.8324	3.40768	3.841	4.8023e-06	0.00047672	--	PREDICTED: ABC transporter C family member 3-like [Beta vulgaris subsp. vulgaris]
Novel00380	34.6227	1.21703	4.8303	1.8627e-06	0.00020491	-//-
Novel00385	0	49.9746	#NAME?	3.8501e-11	1.6874e-08	-//-
Novel00436	3.71664	167.788	-5.4965	1.5598e-14	1.3894e-11	--	PREDICTED: cytochrome P450 94A2-like [Beta vulgaris subsp. vulgaris]>gi|870858818|gb|KMT10306.1| hypothetical protein BVRB_5g120580 [Beta vulgaris subsp. vulgaris]
Novel00453	46.3629	1.85099	4.6466	0.00019772	0.010419	-//-
Novel00492	77.9718	1.12021	6.1211	3.0844e-12	1.6378e-09	-//-
Novel00494	0.442487	110.721	-7.9671	2.6378e-13	1.7341e-10	-//-
Novel00507	56.7368	8.71627	2.7025	0.00011498	0.0068426	--	hypothetical protein CARUB_v10002384mg [Capsella rubella]>gi|482557711|gb|EOA21903.1| hypothetical protein CARUB_v10002384mg [Capsella rubella]
Novel00519	22.6221	0	Inf	6.5944e-07	8.6296e-05	-//-
Novel00530	0	24.7985	#NAME?	0.00011588	0.0068517	-//-
Novel00531	0	16.7537	#NAME?	3.0085e-05	0.0022152	-//-
Novel00564	4799.05	40163.5	-3.0651	1.1619e-08	2.742e-06	--	RecName: Full=Antimicrobial peptide 1; Flags: Precursor [Mesembryanthemum crystallinum]>gi|3202036|gb|AAC19399.1| antimicrobial peptide 1 precursor [Mesembryanthemum crystallinum]
Novel00578	0	16.9012	#NAME?	2.2951e-05	0.0017902	--	putative transposase En/Spm [Ipomoea trifida]
Novel00600	10.1414	0	Inf	0.0006183	0.025985	--	PREDICTED: uncharacterized protein LOC103406660 [Malus domestica]
Novel00610	31.341	0.827598	5.243	8.565e-07	0.00010558	--	PREDICTED: putative F-box/LRR-repeat protein At5g54820 [Jatropha curcas]
Novel00675	61.2075	11.3012	2.4372	0.00035463	0.01672	-//-
Novel00680	510.212	145.284	1.8122	0.00059731	0.025296	-//-
Novel00686	66.2951	4.23909	3.9671	5.5924e-08	1.0798e-05	-//-
Novel00687	2426.77	8085.92	-1.7364	0.0003741	0.017332	--	PREDICTED: carboxyvinyl-carboxyphosphonate phosphorylmutase, chloroplastic [Amborella trichopoda]>gi|548844455|gb|ERN04063.1| hypothetical protein AMTR_s00209p00019570 [Amborella trichopoda]
Novel00688	25.9457	0.973624	4.736	3.6594e-05	0.0026109	--	PREDICTED: uncharacterized protein LOC105951653 [Erythranthe guttatus]
Novel00693	0	82.7578	#NAME?	7.7847e-14	5.8792e-11	-//-
Novel00700	169.876	21.4296	2.9868	6.1031e-07	8.1411e-05	--	hypothetical protein BVRB_4g076190 [Beta vulgaris subsp. vulgaris]
Novel00735	2.60787	84.3492	-5.0154	3.6e-09	9.842e-07	-//-
Novel00791	0.705812	166.821	-7.8848	1.4591e-18	2.8777e-15	--	PREDICTED: eukaryotic initiation factor 4A-3 [Beta vulgaris subsp. vulgaris]>gi|870851612|gb|KMT03644.1| hypothetical protein BVRB_8g189830 [Beta vulgaris subsp. vulgaris]
Novel00807	151.08	857.419	-2.5047	0.00023851	0.012106	--	RecName: Full=Antimicrobial peptide 1; AltName: Full=MJ-AMP1; Short=AMP1; Flags: Precursor, partial [Mirabilis jalapa]>gi|558863|gb|AAA80484.1| antimicrobial peptide precursor, partial [Mirabilis jalapa]
Novel00842	27.6511	141.672	-2.3571	3.8764e-05	0.0027416	--	PREDICTED: ferredoxin, root R-B2-like [Cucumis melo]
Novel00849	46.2396	9.54598	2.2762	0.0013499	0.048219	--	PREDICTED: uncharacterized protein LOC104890312 [Beta vulgaris subsp. vulgaris]>gi|731326494|ref|XP_010674047.1| PREDICTED: uncharacterized protein LOC104890312 [Beta vulgaris subsp. vulgaris]>gi|870863042|gb|KMT14219.1| hypothetical protein BVRB_4g075800 isoform B [Beta vulgaris subsp. vulgaris]
Novel00857	22.0437	3.50835	2.6515	0.0013242	0.04768	--	PREDICTED: protein trichome birefringence-like 14 isoform X1 [Beta vulgaris subsp. vulgaris]>gi|870862893|gb|KMT14081.1| hypothetical protein BVRB_4g079060 isoform B [Beta vulgaris subsp. vulgaris]
Novel00866	49.5214	0.292096	7.4055	7.1082e-11	2.9738e-08	-//-
Novel00870	54.6985	0.243406	7.812	1.3716e-11	6.4191e-09	-//-
Novel00880	207.095	0.486812	8.7327	5.0266e-22	3.4698e-18	--	PREDICTED: uncharacterized protein LOC104884024 [Beta vulgaris subsp. vulgaris]
Novel00884	148.103	6.91279	4.4212	5.2654e-11	2.2367e-08	--	hypothetical protein VITISV_027369 [Vitis vinifera]
Novel00886	0.52665	27.9062	-5.7276	2.4698e-05	0.0019103	--	PREDICTED: uncharacterized protein LOC103860106 [Brassica rapa]
Novel00894	1.32746	142.649	-6.7477	1.0967e-16	1.2618e-13	-//-
Novel00896	90.5818	5.25924	4.1063	6.1382e-09	1.5549e-06	--	PREDICTED: hsp70-Hsp90 organizing protein 3-like [Populus euphratica]
Novel00900	15.4488	0	Inf	2.5954e-05	0.001964	-//-
Novel00921	154.14	16.4068	3.2319	3.4448e-07	4.9283e-05	-//-
Novel00928	23.4703	0	Inf	2.3571e-07	3.5958e-05	-//-
Novel00933	19.2746	0.973624	4.3072	0.00057563	0.024604	-//-
Novel00949	0	52.2988	#NAME?	0.00030851	0.015104	-//-
Novel00960	21.8825	0	Inf	1.3503e-06	0.00016071	-//-
Novel00971	0.398749	89.0951	-7.8037	2.9123e-09	8.2903e-07	-//-
Novel00982	81.0084	10.7139	2.9186	0.0011491	0.04345	-//-
Novel00992	0	104.46	#NAME?	2.5103e-05	0.0019256	--	gag-pol polyprotein [Silene latifolia]
Novel00997	18.123	1.31549	3.7841	0.00079932	0.032314	-//-
Novel01014	34.743	5.06292	2.7787	0.00086243	0.034264	-//-
Novel01046	0.705812	22.741	-5.0099	2.5053e-05	0.0019256	-//-
Novel01052	27.9977	1.1689	4.5821	1.0337e-05	0.00094196	-//-
Novel01066	3.97996	37.6415	-3.2415	0.00027413	0.013688	-//-
Novel01074	28.3461	2.28803	3.631	0.00017753	0.0095556	--	PREDICTED: nucleobase-ascorbate transporter 6 [Beta vulgaris subsp. vulgaris]>gi|731335402|ref|XP_010678710.1| PREDICTED: nucleobase-ascorbate transporter 6 [Beta vulgaris subsp. vulgaris]>gi|870859059|gb|KMT10523.1| hypothetical protein BVRB_5g116470 [Beta vulgaris subsp. vulgaris]
Novel01101	16.6643	106.361	-2.6741	9.5006e-06	0.00087443	--	PREDICTED: probable phytol kinase 2, chloroplastic [Beta vulgaris subsp. vulgaris]>gi|870849985|gb|KMT02149.1| hypothetical protein BVRB_9g207300 [Beta vulgaris subsp. vulgaris]
Novel01111	1.19625	23.5199	-4.2973	5.3894e-05	0.0036119	-//-
Novel01116	26.232	0.486812	5.7518	2.6323e-06	0.00027955	-//-
Novel01130	3.17494	44.5191	-3.8096	1.0395e-05	0.00094415	--	hypothetical protein VITISV_002782 [Vitis vinifera]
Novel01132	81.2412	332.133	-2.0315	0.0011534	0.04345	-//-
Novel01153	0	47.4936	#NAME?	1.2121e-10	4.7814e-08	--	PREDICTED: uncharacterized protein LOC105951653 [Erythranthe guttatus]
Novel01157	24.1968	464.999	-4.2643	1.1044e-05	0.00098688	-//-
Novel01166	0	28.4395	#NAME?	8.9387e-08	1.6099e-05	-//-
Novel01167	5.12074	98.1538	-4.2606	2.7761e-06	0.00029146	-//-
Novel01209	0	10.8626	#NAME?	0.00089605	0.035295	-//-
Novel01252	738.041	2627.14	-1.8317	0.00020242	0.010566	--	hypothetical protein BVRB_4g085120 [Beta vulgaris subsp. vulgaris]
Novel01379	0	14.4694	#NAME?	0.00033484	0.016079	-//-
Novel01405	30.1838	3.36336	3.1658	0.00096776	0.037957	-//-
Novel01501	75.9386	12.9504	2.5518	0.0001899	0.010142	-//-
Novel01502	2.56413	39.1542	-3.9326	4.2544e-06	0.00042874	--	PREDICTED: uncharacterized protein LOC104898815 [Beta vulgaris subsp. vulgaris]
Novel01508	84.8511	4.04113	4.3921	7.3369e-06	0.00068907	--	PREDICTED: uncharacterized protein LOC104897672 [Beta vulgaris subsp. vulgaris]
Novel01526	22.6978	1.99702	3.5066	0.00057319	0.024538	-//-
Novel01539	30.0991	3.4575	3.1219	0.00049189	0.021627	-//-
Novel01605	1.41162	22.9875	-4.0254	0.00034022	0.016169	--	Cc-nbs-lrr resistance protein [Theobroma cacao]>gi|508720515|gb|EOY12412.1| Cc-nbs-lrr resistance protein [Theobroma cacao]
Novel01635	288.273	5.06292	5.8313	1.7378e-08	3.8386e-06	-//-
Novel01651	1.32415	156.402	-6.8841	1.1668e-16	1.2887e-13	--	hypothetical protein MIMGU_mgv1a020988mg [Erythranthe guttata]
Novel01661	110.862	0.243406	8.8312	2.0234e-08	4.3648e-06	--	Putative gag-pol polyprotein, identical [Solanum demissum]
Novel01666	31.2234	2.7278	3.5168	4.4592e-05	0.0031092	--	hypothetical protein BVRB_010920 [Beta vulgaris subsp. vulgaris]
Novel01667	9.5423	0	Inf	0.0012542	0.045882	-//-
Novel01677	41.748	165.495	-1.987	0.00031203	0.015249	--	PREDICTED: protein FAM63A isoform X1 [Beta vulgaris subsp. vulgaris]>gi|870860868|gb|KMT12176.1| hypothetical protein BVRB_5g101240 isoform A [Beta vulgaris subsp. vulgaris]
Novel01692	59.7891	10.7127	2.4806	0.00032143	0.01559	--	retrotransposon protein, putative, Ty3-gypsy subclass [Oryza sativa Japonica Group]
Novel01696	0	27.086	#NAME?	7.5703e-07	9.6327e-05	--	PREDICTED: uncharacterized protein LOC104888967 [Beta vulgaris subsp. vulgaris]>gi|731366812|ref|XP_010695272.1| PREDICTED: uncharacterized protein LOC104907941 [Beta vulgaris subsp. vulgaris]
Novel01706	2.78372	219.076	-6.2983	1.1948e-11	5.7877e-09	-//-
Novel01741	66.3746	8.86714	2.9041	1.5797e-05	0.0013059	-//-
Novel01762	2.03748	67.7475	-5.0553	7.3458e-10	2.4438e-07	-//-
Novel01804	52.6785	0.827598	5.9921	0.00068619	0.028449	--	PREDICTED: probable calcium-binding protein CML41 [Beta vulgaris subsp. vulgaris]>gi|870856939|gb|KMT08515.1| hypothetical protein BVRB_6g137980 [Beta vulgaris subsp. vulgaris]
Novel01806	22.5271	0	Inf	6.017e-07	8.094e-05	-//-
Novel01809	172.355	51.9702	1.7296	0.0012095	0.044829	--	PREDICTED: uncharacterized protein LOC102629220 isoform X1 [Citrus sinensis]>gi|568825223|ref|XP_006466982.1| PREDICTED: uncharacterized protein LOC102629220 isoform X2 [Citrus sinensis]>gi|568825225|ref|XP_006466983.1| PREDICTED: uncharacterized protein LOC102629220 isoform X3 [Citrus sinensis]>gi|641852404|gb|KDO71269.1| hypothetical protein CISIN_1g0346052mg [Citrus sinensis]>gi|641852405|gb|K…
Novel01831	20.1547	125.227	-2.6354	2.5941e-05	0.001964	--	PREDICTED: uncharacterized protein LOC103417010 [Malus domestica]
Novel01848	43.9076	3.94539	3.4762	0.0010241	0.039611	--	PREDICTED: uncharacterized protein LOC104908674 isoform X2 [Beta vulgaris subsp. vulgaris]
Novel01850	282.639	2026.76	-2.8421	1.2733e-07	2.1837e-05	--	PREDICTED: probable xyloglucan endotransglucosylase/hydrolase protein 23 [Beta vulgaris subsp. vulgaris]>gi|870866133|gb|KMT17142.1| hypothetical protein BVRB_2g040540 [Beta vulgaris subsp. vulgaris]
Novel01851	59.3876	1.26572	5.5521	9.381e-10	3.0837e-07	-//-
Novel01856	484.448	112.204	2.1102	0.00033349	0.016079	--	hypothetical protein BVRB_033710, partial [Beta vulgaris subsp. vulgaris]
Novel01861	0	11.2493	#NAME?	0.00056326	0.024225	-//-
Novel01863	15.1451	0	Inf	3.5716e-05	0.0025749	-//-
Novel01869	0.52665	35.4625	-6.0733	2.5289e-07	3.82e-05	-//-
Novel01890	78.0071	8.66528	3.1703	1.0863e-05	0.0009739	-//-
Novel01899	0	65.6996	#NAME?	4.1418e-13	2.5414e-10	-//-
Novel01912	20.207	0	Inf	1.5229e-06	0.00017818	--	hypothetical protein VITISV_040460 [Vitis vinifera]
Novel01914	0	27.569	#NAME?	1.4922e-07	2.4399e-05	-//-
Novel01917	23.9281	204.945	-3.0985	7.6775e-05	0.0048448	--	PREDICTED: probable xyloglucan endotransglucosylase/hydrolase protein 23 [Beta vulgaris subsp. vulgaris]>gi|870866133|gb|KMT17142.1| hypothetical protein BVRB_2g040540 [Beta vulgaris subsp. vulgaris]
Novel01923	1.06082	61.0718	-5.8473	2.6776e-10	1.0128e-07	-//-
Novel01929	28.7153	1.02231	4.8119	8.7639e-06	0.00081204	--	hypothetical protein PRUPE_ppa026473mg [Prunus persica]>gi|462409250|gb|EMJ14584.1| hypothetical protein PRUPE_ppa026473mg [Prunus persica]
Novel01950	37.6692	6.18582	2.6063	0.00047496	0.02105	--	PREDICTED: peptidyl-prolyl cis-trans isomerase FKBP62-like [Tarenaya hassleriana]
Novel01971	198.932	7.05994	4.8165	4.6782e-13	2.8082e-10	--	hypothetical protein POPTR_0003s13170g [Populus trichocarpa]>gi|550343080|gb|ERP63571.1| hypothetical protein POPTR_0003s13170g [Populus trichocarpa]
Novel01974	34.563	0.876288	5.3017	2.5317e-07	3.82e-05	--	BnaA06g18440D [Brassica napus]
Novel01979	12.7281	62.533	-2.2966	0.00033658	0.016079	--	PREDICTED: mitogen-activated protein kinase homolog MMK2-like [Nelumbo nucifera]
Novel01980	0.797497	51.1914	-6.0043	5.7974e-07	7.8856e-05	--	PREDICTED: putative disease resistance protein RGA1 [Beta vulgaris subsp. vulgaris]
Novel01997	1.59499	206.296	-7.015	6.7048e-19	1.5428e-15	--	hypothetical protein PRUPE_ppa026473mg [Prunus persica]>gi|462409250|gb|EMJ14584.1| hypothetical protein PRUPE_ppa026473mg [Prunus persica]
Novel02041	0.263325	61.5598	-7.869	1.1e-11	5.4906e-09	-//-
Novel02050	58.743	1.46044	5.3299	3.8208e-09	1.0289e-06	-//-
Novel02051	128.287	24.1593	2.4087	3.0367e-05	0.0022301	-//-
Novel02062	68.2842	3.06694	4.4767	9.2186e-08	1.6317e-05	-//-
Novel02066	0	24.0094	#NAME?	6.5731e-07	8.6296e-05	--	hypothetical protein VITISV_004238 [Vitis vinifera]
Novel02071	8.70769	41.7923	-2.2629	0.0011527	0.04345	-//-
Novel02073	0	18.9887	#NAME?	0.00015405	0.0085073	-//-
Novel02087	0	44.8492	#NAME?	7.3779e-07	9.4314e-05	-//-
Novel02091	2.38497	200.957	-6.3968	3.0402e-17	4.6636e-14	-//-
Novel02094	0	27.9975	#NAME?	8.4958e-07	0.0001052	--	PREDICTED: uncharacterized protein LOC104104564 [Nicotiana tomentosiformis]
Novel02099	0.263325	76.6578	-8.1854	2.7746e-13	1.7817e-10	--	PREDICTED: golgin subfamily A member 4 isoform X1 [Beta vulgaris subsp. vulgaris]>gi|731362657|ref|XP_010693001.1| PREDICTED: golgin subfamily A member 4 isoform X1 [Beta vulgaris subsp. vulgaris]
Novel02107	7.60734	163.338	-4.4243	5.4671e-05	0.0036552	--	PREDICTED: probable xyloglucan endotransglucosylase/hydrolase protein 23 [Jatropha curcas]>gi|643728294|gb|KDP36434.1| hypothetical protein JCGZ_08703 [Jatropha curcas]
Novel02113	0	24.6449	#NAME?	5.2817e-07	7.2556e-05	--	PREDICTED: probable LRR receptor-like serine/threonine-protein kinase At1g56140 [Beta vulgaris subsp. vulgaris]
Novel02115	0	141.339	#NAME?	5.1207e-18	8.3474e-15	-//-
Novel02116	40.5771	4.86981	3.0587	0.00011556	0.0068474	--	hypothetical protein VITISV_018870 [Vitis vinifera]
Novel02117	51.5174	1.99594	4.6899	1.3248e-07	2.2304e-05	-//-
Novel02185	22.2487	1.36362	4.0282	0.00017527	0.0094705	--	PREDICTED: uncharacterized protein LOC104902041 isoform X1 [Beta vulgaris subsp. vulgaris]>gi|870850808|gb|KMT02874.1| hypothetical protein BVRB_8g194510 isoform B [Beta vulgaris subsp. vulgaris]
Novel02193	646.837	186.461	1.7945	0.00043037	0.019354	--	PREDICTED: LOW QUALITY PROTEIN: probable disease resistance protein At1g58602 [Elaeis guineensis]
Novel02196	17.8347	1.16838	3.9321	0.00054764	0.02359	-//-
Novel02200	60.7528	11.1032	2.452	0.00042828	0.019292	-//-
Novel02284	134.151	540.855	-2.0114	0.00033657	0.016079	--	PREDICTED: major allergen Pru ar 1-like [Beta vulgaris subsp. vulgaris]>gi|870851729|gb|KMT03737.1| hypothetical protein BVRB_8g188860 [Beta vulgaris subsp. vulgaris]
Novel02329	0	20.7493	#NAME?	3.6438e-06	0.00037402	-//-
Novel02419	17.3038	0.243406	6.1516	4.5531e-05	0.0031588	--	hypothetical protein BVRB_5g110190 [Beta vulgaris subsp. vulgaris]
Novel02438	48.2419	2.48331	4.2799	3.9046e-07	5.5289e-05	--	PREDICTED: mitochondrial ubiquitin ligase activator of NFKB 1 [Nicotiana tomentosiformis]
Novel02488	549.877	3746.16	-2.7682	0.0003904	0.017907	--	RecName: Full=Caffeic acid 3-O-methyltransferase 2; Short=CAOMT-2; Short=COMT-2; AltName: Full=S-adenosysl-L-methionine:caffeic acid 3-O-methyltransferase 2 [Ocimum basilicum]>gi|5031494|gb|AAD38190.1|AF154918_1 caffeic acid O-methyltransferase [Ocimum basilicum]>gi|308191372|gb|ADO16248.1| caffeic acid O-methyltransferase [Ocimum basilicum]
Novel02489	97.1668	0.77999	6.9609	2.6013e-15	2.4768e-12	--	PREDICTED: caffeic acid 3-O-methyltransferase [Beta vulgaris subsp. vulgaris]>gi|870865421|gb|KMT16477.1| hypothetical protein BVRB_3g050950 [Beta vulgaris subsp. vulgaris]
Novel02500	0.789975	40.0198	-5.6628	0.0010843	0.04141	--	hypothetical protein VITISV_018870 [Vitis vinifera]
Novel02503	90.6571	24.2545	1.9022	0.0012249	0.045099	-//-
Novel02547	28.6278	0.243406	6.8779	2.6667e-07	4.0018e-05	--	PREDICTED: plastoglobulin-1, chloroplastic-like, partial [Nicotiana sylvestris]
Novel02559	22.2191	2.28912	3.2789	0.0011669	0.043779	--	PREDICTED: uncharacterized protein LOC104905670 [Beta vulgaris subsp. vulgaris]
Novel02629	8.53274	169.674	-4.3136	1.3594e-11	6.4191e-09	-//-
Novel02650	256.046	83.3031	1.62	0.001364	0.048598	-//-
Novel02654	30.875	1.6568	4.22	4.912e-06	0.00048096	-//-
Novel02656	19.4491	1.31549	3.886	0.00089539	0.035295	-//-
Novel02657	51.4915	2.28803	4.4922	1.9393e-07	3.0425e-05	-//-
Novel02664	0	18.3623	#NAME?	1.2261e-05	0.001068	-//-
Novel02669	58.4568	0	Inf	0.00068915	0.028529	-//-
Novel02693	1.19625	17.8289	-3.8976	0.00076416	0.031121	-//-
Novel02700	0	14.4174	#NAME?	0.00010188	0.0061421	-//-
Novel02713	0.52665	36.9685	-6.1333	1.3239e-07	2.2304e-05	-//-
Novel02721	0.789975	47.7701	-5.9182	1.4654e-06	0.00017292	-//-
Novel02766	0	30.9773	#NAME?	3.3572e-08	6.8667e-06	-//-
Novel02784	0	23.3288	#NAME?	8.8725e-07	0.00010888	--	hypothetical protein VITISV_010143 [Vitis vinifera]
Novel02813	83.1709	2.1907	5.2466	0.00087823	0.034742	--	hypothetical protein BVRB_5g104850 [Beta vulgaris subsp. vulgaris]
Novel02834	0	11.1054	#NAME?	0.00069738	0.028826	-//-
Novel02925	1.76663	40.3347	-4.5129	2.9707e-05	0.0021933	-//-
Novel02944	43.0563	2.38701	4.1729	0.00045705	0.020421	--	hypothetical protein PRUPE_ppa026473mg [Prunus persica]>gi|462409250|gb|EMJ14584.1| hypothetical protein PRUPE_ppa026473mg [Prunus persica]
Novel02950	0.263325	41.2979	-7.2931	4.8213e-09	1.2559e-06	-//-
Novel02957	20.0674	0.243406	6.3653	9.6344e-06	0.0008838	--	circadian clock associated1 [Mesembryanthemum crystallinum]
Novel02983	415.383	77.4016	2.424	3.8543e-06	0.00039417	-//-
Novel03067	644.929	27.8543	4.5332	3.4835e-11	1.5768e-08	--	PREDICTED: probable pectate lyase 5 [Sesamum indicum]
Novel03091	1.31663	22.8961	-4.1202	0.00047026	0.020876	--	Leucine-rich repeat protein kinase family protein [Theobroma cacao]>gi|508721487|gb|EOY13384.1| Leucine-rich repeat protein kinase family protein [Theobroma cacao]
Novel03092	2.42871	41.5541	-4.0967	0.0011762	0.044065	--	hypothetical protein POPTR_0016s02970g [Populus trichocarpa]>gi|222867845|gb|EEF04976.1| hypothetical protein POPTR_0016s02970g [Populus trichocarpa]
Novel03096	3.31368	34.0005	-3.359	9.9601e-05	0.0060179	-//-
Novel03105	67.3457	3.69978	4.1861	1.4389e-07	2.3935e-05	--	hypothetical protein BVRB_1g022320 [Beta vulgaris subsp. vulgaris]
Novel03124	22.5356	1.12021	4.3304	0.0013245	0.04768	--	putative polyprotein [Solanum lycopersicum]
Novel03149	0	11.8367	#NAME?	0.00046735	0.020788	--	PREDICTED: uncharacterized protein LOC104904039 [Beta vulgaris subsp. vulgaris]>gi|870849257|gb|KMT01520.1| hypothetical protein BVRB_9g215230 [Beta vulgaris subsp. vulgaris]
Novel03153	2.24955	910.023	-8.6601	6.0934e-20	2.1031e-16	-//-
Novel03157	0.884974	22.8414	-4.6899	2.2158e-05	0.0017382	-//-
Novel03163	0	16.8499	#NAME?	2.5106e-05	0.0019256	--	PREDICTED: uncharacterized protein LOC102624694 isoform X1 [Citrus sinensis]>gi|568852764|ref|XP_006480041.1| PREDICTED: uncharacterized protein LOC102624694 isoform X2 [Citrus sinensis]>gi|568852766|ref|XP_006480042.1| PREDICTED: uncharacterized protein LOC102624694 isoform X3 [Citrus sinensis]
Novel03187	15.3279	0.292096	5.7136	0.00052083	0.022683	--	hypothetical protein VITISV_015163 [Vitis vinifera]
Novel03196	54.934	2.33889	4.5538	1.6633e-08	3.7037e-06	-//-
Novel03200	3.58121	30.2921	-3.0804	0.00036924	0.017222	-//-
Novel03201	77.0093	4.18824	4.2006	1.8653e-08	4.0556e-06	-//-
Novel03205	51.3143	2.67747	4.2604	4.5753e-07	6.3804e-05	-//-
Novel03212	0	12.4712	#NAME?	0.00035349	0.016713	-//-
Novel03222	127.391	38.2793	1.7346	0.0013863	0.049201	--	PREDICTED: uncharacterized protein LOC104897377 [Beta vulgaris subsp. vulgaris]>gi|731342728|ref|XP_010682541.1| PREDICTED: uncharacterized protein LOC104897377 [Beta vulgaris subsp. vulgaris]>gi|731342730|ref|XP_010682542.1| PREDICTED: uncharacterized protein LOC104897377 [Beta vulgaris subsp. vulgaris]>gi|870855525|gb|KMT07241.1| hypothetical protein BVRB_6g148740 [Beta vulgaris subsp. vulgaris]
Novel03223	45.7515	4.38624	3.3828	4.8817e-06	0.0004797	-//-
Novel03260	717.535	93.787	2.9356	9.7751e-08	1.7192e-05	-//-
Novel03262	4.70695	41.4054	-3.137	0.00026754	0.013407	-//-
Novel03263	1.67495	26.9394	-4.0075	9.8452e-05	0.0059724	--	PREDICTED: uncharacterized protein LOC104904039 [Beta vulgaris subsp. vulgaris]>gi|870849257|gb|KMT01520.1| hypothetical protein BVRB_9g215230 [Beta vulgaris subsp. vulgaris]
Novel03266	56.7868	0.730218	6.2811	3.6277e-10	1.3009e-07	-//-
Novel03274	0.263325	55.3688	-7.7161	1.0508e-08	2.5231e-06	-//-
Novel03290	39.5211	5.64759	2.8069	0.00082685	0.033088	-//-
Novel03322	44.1579	2.28912	4.2698	1.3296e-06	0.00015962	--	putative gag-pol polyprotein [Citrus sinensis]
Novel03325	0	11.3456	#NAME?	0.00046485	0.020736	-//-
Novel03337	63.3224	0	Inf	5.8912e-07	7.974e-05	-//-
Novel03343	1.06082	46.3153	-5.4482	1.6563e-08	3.7037e-06	-//-
Novel03357	5168.84	298.534	4.1139	0.0012765	0.046563	--	hypothetical protein [Phaseolus vulgaris]
Novel03362	265.016	28.3956	3.2223	0.00017126	0.0092906	--	PREDICTED: uncharacterized protein LOC104893269 [Beta vulgaris subsp. vulgaris]
Novel03363	21.6059	1.071	4.3344	0.00014277	0.0080546	-//-
Novel03365	1.85832	94.6757	-5.6709	2.8266e-12	1.5304e-09	-//-
Novel03368	17.1825	0.876807	4.2925	0.0005046	0.022081	-//-
Novel03378	215.05	702.781	-1.7084	0.00032216	0.01559	-//-
Novel03380	46.0073	3.74847	3.6175	1.6642e-05	0.0013635	--	hypothetical protein [Beta vulgaris]
Novel03382	61.7641	3.40825	4.1797	1.4887e-07	2.4399e-05	-//-
Novel03384	36.8826	2.67807	3.7837	7.7912e-06	0.00072679	--	PREDICTED: uncharacterized protein LOC102601614 [Solanum tuberosum]
Novel03407	737.453	218.539	1.7547	0.00080301	0.032369	--	BnaC09g29270D [Brassica napus]
Novel03409	83.8081	1.60651	5.7051	1.6294e-09	4.8904e-07	-//-
Novel03412	2.91493	31.9006	-3.452	7.5778e-05	0.004799	-//-
Novel03414	0	22.2558	#NAME?	1.6293e-06	0.00018627	--	hypothetical protein BVRB_4g084690 [Beta vulgaris subsp. vulgaris]
Novel03415	0	12.177	#NAME?	0.00042116	0.019064	-//-
Novel03438	0	21.3339	#NAME?	4.8116e-06	0.00047672	--	PREDICTED: uncharacterized protein LOC105953592 [Erythranthe guttatus]
Novel03439	0	16.0747	#NAME?	6.2411e-05	0.0040836	--	hypothetical protein BVRB_3g063040 [Beta vulgaris subsp. vulgaris]
Novel03445	34.2911	326.714	-3.2521	7.4968e-09	1.8319e-06	-//-
Novel03446	0.662074	184.542	-8.1227	1.5257e-19	4.2129e-16	-//-
Novel03447	0	107.258	#NAME?	7.1139e-17	8.9286e-14	-//-
Novel03479	24.265	2.82358	3.1033	0.0014112	0.049958	--	hypothetical protein BVRB_2g043750 [Beta vulgaris subsp. vulgaris]
Novel03487	9.09981	49.4842	-2.4431	0.00056415	0.024226	--	PREDICTED: uncharacterized protein LOC104888623 [Beta vulgaris subsp. vulgaris]
Novel03508	69.1245	13.9809	2.3057	0.0001908	0.01017	-//-
Novel03524	0	123.24	#NAME?	5.1393e-18	8.3474e-15	-//-
Novel03526	31.5305	4.7243	2.7386	0.00060715	0.025635	--	PREDICTED: lupeol synthase-like [Beta vulgaris subsp. vulgaris]>gi|870866714|gb|KMT17647.1| hypothetical protein BVRB_2g035960 isoform A [Beta vulgaris subsp. vulgaris]
Novel03546	166.651	48.3062	1.7865	0.00083632	0.033323	--	PREDICTED: uncharacterized protein LOC104902252 [Beta vulgaris subsp. vulgaris]
Novel03549	28.214	1.84991	3.9309	6.8777e-05	0.0044468	--	hypothetical protein BVRB_8g196440 isoform A [Beta vulgaris subsp. vulgaris]
Novel03565	14.9818	3463.81	-7.853	2.0368e-13	1.3717e-10	-//-
Novel03569	1.85832	27.2214	-3.8727	5.9804e-05	0.0039505	-//-
Novel03570	26.6307	168.49	-2.6615	0.00012153	0.0071245	-//-
Novel03574	2081.38	30.9181	6.0729	4.2722e-07	5.988e-05	-//-
Novel03582	64.7313	3.21569	4.3313	1.1102e-08	2.6426e-06	--	PREDICTED: uncharacterized protein LOC104886812 [Beta vulgaris subsp. vulgaris]>gi|870869636|gb|KMT20381.1| hypothetical protein BVRB_1g003800 [Beta vulgaris subsp. vulgaris]
Novel03585	24.9374	1.5589	3.9997	5.1513e-05	0.0034948	--	PREDICTED: protein O-glucosyltransferase 1-like isoform X1 [Beta vulgaris subsp. vulgaris]>gi|870869881|gb|KMT20626.1| hypothetical protein BVRB_1g006040 [Beta vulgaris subsp. vulgaris]
Novel03620	0.442487	127.574	-8.1715	0.00022156	0.011371	--	hypothetical protein VITISV_040650 [Vitis vinifera]

## Sheet: Table S24-3
Table S24-3 The annotation of DEGs at 25 d between the pairwise comprism of ‘GHB’ and ‘GHH’ pulps
Gene id	25 d GHH readcount	25 d GHB readcount	Log2FoldChange	p value	p adjusted	Description
HU01G00053.1	593.266	266.975	1.152	7.4993e-05	0.0036015	PREDICTED: MADS-box protein AGL24-like [Beta vulgaris subsp. vulgaris]
HU01G00121.1	130.328	54.3879	1.2608	0.001064	0.028875	PREDICTED: monosaccharide-sensing protein 2 [Beta vulgaris subsp. vulgaris]
HU01G00123.1	2970.71	486.005	2.6118	2.0837e-16	1.8296e-13	Uncharacterized protein TCM_007583 [Theobroma cacao]
HU01G00160.1	103.628	14.7821	2.8095	3.0867e-05	0.0017323	hypothetical protein SOVF_063490 [Spinacia oleracea]
HU01G00235.1	1555.6	334.656	2.2167	7.3204e-05	0.0035581	NA
HU01G00245.1	444.751	207.809	1.0977	0.0004915	0.015814	PREDICTED: fructose-bisphosphate aldolase 1, chloroplastic [Solanum lycopersicum]
HU01G00276.1	980.792	3787.04	-1.9491	4.4843e-08	6.4925e-06	PREDICTED: late embryogenesis abundant protein [Beta vulgaris subsp. vulgaris]
HU01G00319.1	1420.01	258.864	2.4556	0.00019197	0.0076168	hypothetical protein BVRB_9g217700 [Beta vulgaris subsp. vulgaris]
HU01G00382.1	633.907	193.907	1.7089	2.3241e-05	0.0013633	hypothetical protein SOVF_069280 [Spinacia oleracea]
HU01G00406.1	482.273	1192.04	-1.3055	0.0013341	0.034162	PREDICTED: probable carboxylesterase 2 [Beta vulgaris subsp. vulgaris]
HU01G00435.1	17577.2	3281.34	2.4213	0.0011894	0.03137	PREDICTED: sodium transporter HKT1-like [Beta vulgaris subsp. vulgaris]
HU01G00448.1	43.3684	196.089	-2.1768	7.2719e-07	7.3581e-05	hypothetical protein SOVF_012350 [Spinacia oleracea]
HU01G00468.1	16.6525	65.3158	-1.9717	0.001391	0.035254	NA
HU01G00483.1	251.95	56.0996	2.1671	0.00057323	0.01769	PREDICTED: carboxymethylenebutenolidase homolog [Tarenaya hassleriana]
HU01G00536.1	1098.41	244.799	2.1657	2.1481e-08	3.3221e-06	PREDICTED: F-box/kelch-repeat protein At1g22040 [Beta vulgaris subsp. vulgaris]
HU01G00568.1	16.7515	85.6124	-2.3535	0.00026309	0.0096379	PREDICTED: probable LRR receptor-like serine/threonine-protein kinase At1g67720 [Beta vulgaris subsp. vulgaris]
HU01G00578.1	662.593	38.0872	4.1207	5.8524e-05	0.0029719	NA
HU01G00584.1	430.166	56.6548	2.9246	1.7953e-05	0.0010883	PREDICTED: probable WRKY transcription factor 40 [Beta vulgaris subsp. vulgaris]
HU01G00588.1	1401.4	468.421	1.581	6.4924e-05	0.0032247	Cinnamoyl coa reductase 1 isoform 1 [Theobroma cacao]
HU01G00605.1	230.306	98.7409	1.2218	0.00055827	0.017347	PREDICTED: probable serine/threonine-protein kinase At1g18390 [Beta vulgaris subsp. vulgaris]
HU01G00611.1	3129.81	1150.73	1.4435	0.00041285	0.013788	PREDICTED: RING-H2 finger protein ATL2 [Beta vulgaris subsp. vulgaris]
HU01G00664.1	195.948	739.662	-1.9164	1.4019e-05	0.00087117	PREDICTED: SNF1-related protein kinase regulatory subunit gamma-like PV42a [Beta vulgaris subsp. vulgaris]
HU01G00670.1	100.419	20.9033	2.2642	2.4783e-06	0.00020629	Tetratricopeptide repeat-like superfamily protein, putative [Theobroma cacao]
HU01G00691.1	4849.12	11011.8	-1.1833	0.00027168	0.0098599	PREDICTED: late embryogenesis abundant protein Dc3 [Beta vulgaris subsp. vulgaris]
HU01G00692.1	1804.58	681.436	1.405	3.5515e-05	0.0019293	PREDICTED: ABC transporter C family member 3-like [Beta vulgaris subsp. vulgaris]
HU01G00755.1	522.41	107.184	2.2851	6.9878e-09	1.2351e-06	PREDICTED: proline-rich receptor-like protein kinase PERK15 isoform X1 [Beta vulgaris subsp. vulgaris]
HU01G00779.1	362.191	129.038	1.489	2.8407e-06	0.00022876	PREDICTED: probable plastidic glucose transporter 3 [Beta vulgaris subsp. vulgaris]
HU01G00818.1	0.684098	23.5943	-5.1081	0.00023854	0.0089434	NA
HU01G00827.1	82.8594	2.20742	5.2302	3.609e-08	5.3388e-06	PREDICTED: probable 2-oxoglutarate-dependent dioxygenase AOP1 [Beta vulgaris subsp. vulgaris]
HU01G00835.1	148.022	57.2373	1.3708	0.0015403	0.038012	PREDICTED: pentatricopeptide repeat-containing protein At3g49710 isoform X1 [Beta vulgaris subsp. vulgaris]
HU01G00852.1	44.4935	6.75258	2.7201	0.00083501	0.024	NA
HU01G00864.1	0.634596	21.992	-5.115	0.00031467	0.011209	hypothetical protein CISIN_1g021864mg [Citrus sinensis]
HU01G00865.1	2.68689	40.2207	-3.9039	1.8768e-05	0.0011252	hypothetical protein CISIN_1g0101751mg, partial [Citrus sinensis]
HU01G00866.1	0.684098	35.2416	-5.6869	1.3397e-06	0.00012403	2-aminoethanethiol dioxygenase-like protein [Medicago truncatula]
HU01G00941.1	2772.9	14631.2	-2.3996	0.00025299	0.0093944	NA
HU01G01021.1	1481.99	112.351	3.7214	3.6813e-08	5.4162e-06	PREDICTED: G-type lectin S-receptor-like serine/threonine-protein kinase At1g11330 [Beta vulgaris subsp. vulgaris]
HU01G01064.1	395.374	132.718	1.5749	2.1192e-05	0.0012459	PREDICTED: probable methyltransferase PMT2 [Beta vulgaris subsp. vulgaris]
HU01G01081.1	2036.94	5126.17	-1.3315	9.8769e-05	0.0044956	PREDICTED: seed biotin-containing protein SBP65 [Beta vulgaris subsp. vulgaris]
HU01G01125.1	374.26	1227.58	-1.7137	2.2448e-06	0.00019095	PREDICTED: zinc finger CCCH domain-containing protein 2-like [Beta vulgaris subsp. vulgaris]
HU01G01358.1	91.7685	11.752	2.9651	2.9802e-07	3.4815e-05	ribosomal protein S7 (chloroplast) [Carnegiea gigantea]
HU01G01466.1	3089.84	1088.28	1.5055	6.5605e-06	0.00046142	dehydrin-like protein, partial [Leuchtenbergia principis]
HU01G01467.1	1952.68	680.816	1.5201	9.3342e-06	0.00062271	At1g76180 [Arabidopsis thaliana]
HU01G01591.1	262.474	848.487	-1.6927	2.3012e-06	0.00019392	hypothetical protein BVRB_4g090690 [Beta vulgaris subsp. vulgaris]
HU01G01596.1	1.68549	29.1529	-4.1124	0.00011535	0.0051134	PREDICTED: uncharacterized protein LOC104891977 [Beta vulgaris subsp. vulgaris]
HU01G01600.1	201.346	37.8107	2.4128	0.0013027	0.033642	hypothetical protein SOVF_020800 [Spinacia oleracea]
HU01G01765.1	62.9058	184.682	-1.5538	0.0021341	0.048978	PREDICTED: fatty acid desaturase 4, chloroplastic [Beta vulgaris subsp. vulgaris]
HU01G01779.1	69.7086	4.27997	4.0257	2.2929e-06	0.00019382	PREDICTED: uncharacterized protein At1g32220, chloroplastic [Beta vulgaris subsp. vulgaris]
HU01G01795.1	5.88462	36.8275	-2.6458	0.002046	0.047598	PREDICTED: farnesyl pyrophosphate synthase 1 [Beta vulgaris subsp. vulgaris]
HU01G01828.1	184.025	33.4065	2.4617	0.00083362	0.023985	PREDICTED: protein NDR1-like [Beta vulgaris subsp. vulgaris]
HU01G01886.1	67.8206	196.631	-1.5357	0.00051221	0.016289	PREDICTED: uncharacterized protein LOC104907245 [Beta vulgaris subsp. vulgaris]
HU01G01891.1	161.387	348.801	-1.1119	0.0015588	0.038253	PREDICTED: uncharacterized protein LOC104907245 [Beta vulgaris subsp. vulgaris]
HU01G01910.1	1325.47	378.766	1.8071	8.0295e-08	1.0873e-05	putative NAC transcription factor [Suaeda liaotungensis]
HU01G01914.1	232.754	54.1046	2.105	3.292e-06	0.00025898	hypothetical protein SOVF_064880 [Spinacia oleracea]
HU01G01922.1	33.8945	184.529	-2.4447	0.00072515	0.021338	hypothetical protein F383_19278 [Gossypium arboreum]
HU01G01936.1	676.418	219.754	1.622	1.2765e-05	0.00080617	metallothionein-like [Gossypium hirsutum]
HU01G01946.1	147.604	584.035	-1.9843	2.2096e-06	0.00018912	hypothetical protein SOVF_055160 [Spinacia oleracea]
HU01G01964.1	36.5319	167.007	-2.1927	5.291e-06	0.00038507	PREDICTED: uncharacterized protein LOC104891421 [Beta vulgaris subsp. vulgaris]
HU01G01977.1	181.48	503.712	-1.4728	0.00038106	0.012949	hypothetical protein SOVF_010880 isoform A [Spinacia oleracea]
HU01G01982.1	50.5222	4.01477	3.6535	0.00037397	0.012756	NA
HU01G02014.1	75.9194	235.411	-1.6326	0.00022331	0.0084656	PREDICTED: uncharacterized protein LOC100259352 [Vitis vinifera]
HU01G02048.1	206.31	72.9189	1.5005	0.0011453	0.030415	hypothetical protein SOVF_097940 [Spinacia oleracea]
HU01G02059.1	10.4505	47.2777	-2.1776	0.0019356	0.045457	hypothetical protein SOVF_105550 [Spinacia oleracea]
HU01G02101.1	2275.11	901.363	1.3358	0.0010539	0.028657	PREDICTED: G-type lectin S-receptor-like serine/threonine-protein kinase B120 isoform X1 [Beta vulgaris subsp. vulgaris]
HU01G02117.1	132.079	43.0157	1.6185	0.00015484	0.0064442	unnamed protein product [Coffea canephora]
HU01G02135.1	59.0645	227.567	-1.9459	1.1164e-05	0.00072276	hypothetical protein POPTR_0015s10390g [Populus trichocarpa]
HU01G02271.1	3.42049	85.5883	-4.6451	0.00032756	0.011558	PREDICTED: transcription factor TCP18-like [Beta vulgaris subsp. vulgaris]
HU01G02400.1	207.739	619.707	-1.5768	0.00017834	0.0071914	PREDICTED: thioredoxin-like 1-2, chloroplastic [Beta vulgaris subsp. vulgaris]
HU01G02470.1	255.396	837.665	-1.7136	4.3663e-05	0.0022943	transcription factor MYB1R1-like [Malus domestica]
HU01G02626.1	35.1097	2.98942	3.5539	0.0020632	0.047836	hypothetical protein POPTR_0002s22280g [Populus trichocarpa]
HU01G02627.1	439.045	57.4762	2.9333	0.0014545	0.036454	PREDICTED: MLO-like protein 1 [Beta vulgaris subsp. vulgaris]
HU01G02698.1	2645.12	264.18	3.3237	3.4655e-16	2.8584e-13	PREDICTED: phospholipase A1-Igamma1, chloroplastic [Beta vulgaris subsp. vulgaris]
HU01G02711.1	1879.48	746.204	1.3327	0.0011693	0.03096	hypothetical protein SOVF_043950 [Spinacia oleracea]
HU01G02798.1	30.231	351.709	-3.5403	5.3567e-15	3.3137e-12	PREDICTED: ocs element-binding factor 1-like [Beta vulgaris subsp. vulgaris]
HU02G00014.1	738.734	212.673	1.7964	0.00013508	0.0057809	hypothetical protein SOVF_017590 [Spinacia oleracea]
HU02G00030.1	7057.87	2426.71	1.5402	8.264e-07	8.2094e-05	PREDICTED: glucose-6-phosphate 1-dehydrogenase, chloroplastic [Beta vulgaris subsp. vulgaris]
HU02G00039.1	2609.05	1169.86	1.1572	0.00066992	0.02006	PREDICTED: agamous-like MADS-box protein AGL9 homolog [Populus euphratica]
HU02G00055.1	1.92854	25.6745	-3.7348	0.0004063	0.013636	PREDICTED: non-specific lipid transfer protein GPI-anchored 1 [Beta vulgaris subsp. vulgaris]
HU02G00092.1	60.7995	452.548	-2.8959	4.9777e-12	1.8818e-09	hypothetical protein SOVF_091780 [Spinacia oleracea]
HU02G00151.1	1658.9	712.697	1.2189	0.00036031	0.012336	PREDICTED: beta-1,4-mannosyl-glycoprotein 4-beta-N-acetylglucosaminyltransferase isoform X2 [Beta vulgaris subsp. vulgaris]
HU02G00195.1	876.14	42.627	4.3613	0.00033567	0.011759	hypothetical protein SOVF_023630 [Spinacia oleracea]
HU02G00200.1	942.411	418.363	1.1716	0.0017296	0.041514	beta carbonic anhydrase 2 [Mesembryanthemum nodiflorum]
HU02G00300.1	416.948	1017.49	-1.2871	0.00026168	0.0095993	PREDICTED: SNF1-related protein kinase regulatory subunit gamma-1-like [Beta vulgaris subsp. vulgaris]
HU02G00305.1	6930.08	2949.6	1.2324	0.0014236	0.035913	PREDICTED: protein kinase 2B, chloroplastic-like [Beta vulgaris subsp. vulgaris]
HU02G00340.1	472.207	163.615	1.5291	0.00010337	0.0046582	PREDICTED: E3 ubiquitin-protein ligase RNF181 [Beta vulgaris subsp. vulgaris]
HU02G00358.1	955.963	438.383	1.1248	0.0011228	0.03002	PREDICTED: serine/threonine-protein kinase TNNI3K [Beta vulgaris subsp. vulgaris]
HU02G00393.1	1828.11	643.236	1.5069	8.5546e-05	0.0039803	PREDICTED: PLASMODESMATA CALLOSE-BINDING PROTEIN 3 [Jatropha curcas]
HU02G00443.1	170.422	18.4074	3.2108	5.0965e-07	5.4188e-05	hypothetical protein SOVF_128500 [Spinacia oleracea]
HU02G00477.1	172.666	50.686	1.7683	0.00068157	0.020364	PREDICTED: receptor-like protein 12 [Beta vulgaris subsp. vulgaris]
HU02G00479.1	560.935	81.6048	2.7811	1.3419e-09	2.8096e-07	hypothetical protein SOVF_210800 [Spinacia oleracea]
HU02G00507.1	546.986	168.952	1.6949	3.491e-05	0.001908	hypothetical protein SOVF_139930 [Spinacia oleracea]
HU02G00509.1	304.404	655.558	-1.1067	0.0013116	0.033806	Allene oxide cyclase [Medicago truncatula]
HU02G00559.1	1984.14	797.267	1.3154	0.00015917	0.0065546	PREDICTED: uncharacterized protein LOC104899736 [Beta vulgaris subsp. vulgaris]
HU02G00560.1	413.987	142.16	1.5421	0.00021361	0.0081934	hypothetical protein SOVF_053260 [Spinacia oleracea]
HU02G00598.1	87.4996	6.82486	3.6804	1.4792e-06	0.00013557	PREDICTED: RING-H2 finger protein ATL60-like [Beta vulgaris subsp. vulgaris]
HU02G00603.1	1174.59	558.582	1.0723	0.0016492	0.039974	PREDICTED: protein STRUBBELIG-RECEPTOR FAMILY 7-like [Beta vulgaris subsp. vulgaris]
HU02G00604.1	16940.8	7166.23	1.2412	0.00022263	0.0084634	PREDICTED: ATPase 10, plasma membrane-type [Eucalyptus grandis]
HU02G00648.1	409.723	1050.92	-1.3589	0.00032967	0.011605	hypothetical protein JCGZ_22570 [Jatropha curcas]
HU02G00667.1	32.3125	390.844	-3.5964	1.0785e-14	6.3816e-12	PREDICTED: 26S proteasome non-ATPase regulatory subunit 6 homolog [Beta vulgaris subsp. vulgaris]
HU02G00678.1	0	53.7657	#NAME?	4.5689e-11	1.326e-08	hypothetical protein BVRB_7g178370 [Beta vulgaris subsp. vulgaris]
HU02G00712.1	163.543	64.93	1.3327	0.00098258	0.027152	PREDICTED: protein NRT1/ PTR FAMILY 5.8-like isoform X1 [Beta vulgaris subsp. vulgaris]
HU02G00725.1	3718.05	1477.93	1.331	0.0011665	0.030915	PREDICTED: U-box domain-containing protein 9 [Beta vulgaris subsp. vulgaris]
HU02G00728.1	497.564	88.7163	2.4876	0.00035829	0.012316	hypothetical protein SOVF_063500 [Spinacia oleracea]
HU02G00741.1	215.949	636.606	-1.5597	0.0020692	0.047892	PREDICTED: GTP cyclohydrolase 1-like [Beta vulgaris subsp. vulgaris]
HU02G00770.1	410.503	30.7433	3.739	2.567e-14	1.4259e-11	PREDICTED: phospholipase A1-Igamma3, chloroplastic [Beta vulgaris subsp. vulgaris]
HU02G00853.1	225.317	57.2757	1.976	0.0012009	0.031522	PREDICTED: probable LRR receptor-like serine/threonine-protein kinase At4g08850 [Beta vulgaris subsp. vulgaris]
HU02G00872.1	181.422	643.624	-1.8269	2.8889e-06	0.00023128	PREDICTED: uncharacterized protein LOC104899184 [Beta vulgaris subsp. vulgaris]
HU02G00893.1	748.779	325.967	1.1998	0.0018867	0.044467	PREDICTED: pectinesterase [Beta vulgaris subsp. vulgaris]
HU02G00908.1	115.838	310.636	-1.4231	0.00069226	0.020639	PREDICTED: gamma-tubulin complex component 4 [Beta vulgaris subsp. vulgaris]
HU02G00922.1	1310.25	496.192	1.4009	2.9885e-05	0.0016912	PREDICTED: probable E3 ubiquitin-protein ligase BAH1-like 1 [Beta vulgaris subsp. vulgaris]
HU02G01010.1	111.421	328.095	-1.5581	0.00035881	0.012316	PREDICTED: DNA ligase 1-like [Beta vulgaris subsp. vulgaris]
HU02G01041.1	2685.72	1327.62	1.0165	0.00063473	0.019175	PREDICTED: CSC1-like protein At4g02900 [Beta vulgaris subsp. vulgaris]
HU02G01083.1	1248.94	4023.27	-1.6877	2.9709e-06	0.00023714	hypothetical protein PHAVU_001G025000g [Phaseolus vulgaris]
HU02G01151.1	1508.31	627.001	1.2664	0.00037778	0.01287	PREDICTED: cytoplasmic tRNA 2-thiolation protein 2 [Beta vulgaris subsp. vulgaris]
HU02G01158.1	49.253	2.40556	4.3558	1.6675e-05	0.0010177	PREDICTED: kinesin-related protein 11 [Beta vulgaris subsp. vulgaris]
HU02G01238.1	2313.42	835.613	1.4691	0.00015634	0.0064871	PREDICTED: cytochrome P450 81E8-like [Beta vulgaris subsp. vulgaris]
HU02G01270.1	731.729	232.503	1.6541	0.00021886	0.008355	PREDICTED: methylesterase 17-like [Pyrus x bretschneideri]
HU02G01333.1	24656.4	9687.42	1.3478	0.00078704	0.022814	dehydrin-like protein, partial [Leuchtenbergia principis]
HU02G01336.1	822.96	231.865	1.8275	4.4692e-05	0.0023439	hypothetical protein SOVF_072660 [Spinacia oleracea]
HU02G01337.1	4004.56	1421.47	1.4943	9.9092e-06	0.00065946	hypothetical protein SOVF_073660 [Spinacia oleracea]
HU02G01340.1	561.62	1663.25	-1.5663	7.5971e-05	0.0036215	PREDICTED: uncharacterized protein LOC104905879 [Beta vulgaris subsp. vulgaris]
HU02G01368.1	642.58	1436.78	-1.1609	0.00087492	0.024858	leaf catalase [Mesembryanthemum crystallinum]
HU02G01391.1	2740.41	11226.2	-2.0344	0.0015944	0.038921	PREDICTED: monosaccharide-sensing protein 2 [Beta vulgaris subsp. vulgaris]
HU02G01392.1	794.801	3049.57	-1.9399	0.0014725	0.036803	PREDICTED: monosaccharide-sensing protein 2 [Beta vulgaris subsp. vulgaris]
HU02G01408.1	85.6656	235.425	-1.4585	0.00061958	0.018906	PREDICTED: uncharacterized protein LOC104899283 [Beta vulgaris subsp. vulgaris]
HU02G01414.1	3525.99	1354.99	1.3798	0.00041998	0.014009	PREDICTED: uveal autoantigen with coiled-coil domains and ankyrin repeats protein [Beta vulgaris subsp. vulgaris]
HU02G01472.1	2299.2	793.596	1.5347	7.3259e-06	0.00050739	hypothetical protein SOVF_118090 [Spinacia oleracea]
HU02G01482.1	259.137	25.0567	3.3704	4.6558e-11	1.3339e-08	PREDICTED: WD repeat-containing protein DDB_G0292056-like [Beta vulgaris subsp. vulgaris]
HU02G01520.1	11.4272	80.3403	-2.8137	1.0344e-05	0.00068503	PREDICTED: ubiquitin-activating enzyme E1 1 [Beta vulgaris subsp. vulgaris]
HU02G01556.1	1239.58	537.15	1.2065	0.00028431	0.010223	hypothetical protein SOVF_193680 [Spinacia oleracea]
HU02G01574.1	72.6677	314.355	-2.113	0.00049319	0.015821	PREDICTED: sucrose synthase-like [Beta vulgaris subsp. vulgaris]
HU02G01576.1	434.538	126.184	1.7839	0.0017054	0.041043	hypothetical protein SOVF_030060 [Spinacia oleracea]
HU02G01671.1	347.274	942.727	-1.4408	0.00034387	0.011979	PREDICTED: glutamate synthase 1 [NADH], chloroplastic isoform X1 [Beta vulgaris subsp. vulgaris]
HU02G01675.1	127.794	7.21667	4.1463	8.4113e-10	1.8614e-07	PREDICTED: putative RING-H2 finger protein ATL21A isoform X2 [Gossypium raimondii]
HU02G01689.1	44.2416	188.176	-2.0886	1.1885e-05	0.00075936	PREDICTED: uncharacterized protein LOC104888288 [Beta vulgaris subsp. vulgaris]
HU02G01706.1	126.703	15.5792	3.0238	3.5905e-05	0.0019314	hypothetical protein SOVF_179170 [Spinacia oleracea]
HU02G01710.1	1283.88	547.358	1.2299	0.00020112	0.0078653	hypothetical protein BVRB_3g052920 [Beta vulgaris subsp. vulgaris]
HU02G01714.1	419.883	1358.46	-1.6939	1.6376e-05	0.0010039	PREDICTED: uncharacterized protein LOC104888335 [Beta vulgaris subsp. vulgaris]
HU02G01715.1	3.58928	115.868	-5.0126	1.834e-05	0.0011094	PREDICTED: reticulon-like protein B4 [Beta vulgaris subsp. vulgaris]
HU02G01771.1	2106.72	720.051	1.5488	5.9103e-05	0.0029902	PREDICTED: uncharacterized protein LOC104888529 [Beta vulgaris subsp. vulgaris]
HU02G01782.1	331.044	147.246	1.1688	0.00016675	0.0068152	PREDICTED: pectin acetylesterase 9 isoform X2 [Gossypium raimondii]
HU02G01798.1	915.982	241.258	1.9247	4.8996e-09	9.0722e-07	PREDICTED: uncharacterized protein LOC105124404 [Populus euphratica]
HU02G01799.1	126.102	347.26	-1.4614	0.00022008	0.0083781	unnamed protein product [Coffea canephora]
HU02G01806.1	178.897	53.6962	1.7362	1.9048e-06	0.00016564	PREDICTED: V-type proton ATPase subunit C [Beta vulgaris subsp. vulgaris]
HU02G01887.1	46.7394	3.32994	3.8111	4.7042e-05	0.0024529	hypothetical protein SOVF_133580 [Spinacia oleracea]
HU02G01892.1	1491.15	650.719	1.1963	0.0003385	0.011828	PREDICTED: phosphoglucomutase, chloroplastic [Beta vulgaris subsp. vulgaris]
HU02G01899.1	160.023	54.2636	1.5602	0.00019504	0.0077162	hypothetical protein SOVF_038450 [Spinacia oleracea]
HU02G01904.1	257.244	97.7524	1.3959	0.00013754	0.0058587	PREDICTED: DEAD-box ATP-dependent RNA helicase 7 [Beta vulgaris subsp. vulgaris]
HU02G01938.1	792.69	306.178	1.3724	7.7331e-05	0.0036799	PREDICTED: transcription initiation factor TFIID subunit 11 [Beta vulgaris subsp. vulgaris]
HU02G01970.1	199.908	61.3996	1.703	0.00019011	0.0075543	hypothetical protein BVRB_9g204320 [Beta vulgaris subsp. vulgaris]
HU02G01980.1	0	117.648	#NAME?	0.00021292	0.0081934	unknown [Populus trichocarpa x Populus deltoides]
HU02G01995.1	1809.04	914.168	0.98469	0.00077562	0.022579	PREDICTED: isocitrate dehydrogenase [NADP]-like [Beta vulgaris subsp. vulgaris]
HU02G02011.1	0.342049	37.755	-6.7863	4.6976e-08	6.7297e-06	PREDICTED: protein WVD2-like 1 isoform X1 [Beta vulgaris subsp. vulgaris]
HU02G02051.1	122.535	294.519	-1.2652	0.0007225	0.021283	PREDICTED: uncharacterized protein LOC104908703 [Beta vulgaris subsp. vulgaris]
HU02G02058.1	4573.83	2352.94	0.95894	0.0012588	0.032757	hypothetical protein SOVF_167390 [Spinacia oleracea]
HU02G02125.1	452.227	99.2631	2.1877	1.2998e-07	1.6609e-05	PREDICTED: uncharacterized protein LOC104908703 [Beta vulgaris subsp. vulgaris]
HU02G02139.1	149.606	16.4109	3.1884	1.6243e-06	0.00014591	hypothetical protein SOVF_140620 [Spinacia oleracea]
HU02G02145.1	12243.5	4014.91	1.6086	3.5892e-05	0.0019314	PREDICTED: uncharacterized protein LOC104882916 [Beta vulgaris subsp. vulgaris]
HU02G02174.1	2017.12	951.824	1.0835	0.0010374	0.028323	hypothetical protein SOVF_046860 isoform B [Spinacia oleracea]
HU02G02189.1	289.368	47.1421	2.6178	8.0718e-06	0.00055203	PREDICTED: ABC transporter G family member 26 [Beta vulgaris subsp. vulgaris]
HU02G02275.1	0	95.1844	#NAME?	2.5854e-16	2.1991e-13	PREDICTED: peroxidase 16-like [Beta vulgaris subsp. vulgaris]
HU02G02313.1	22.7148	100.321	-2.1429	0.00025653	0.0094741	hypothetical protein SOVF_024080 [Spinacia oleracea]
HU02G02334.1	931.873	276.781	1.7514	4.0031e-06	0.00030351	PREDICTED: RING finger protein 10 isoform X2 [Beta vulgaris subsp. vulgaris]
HU02G02539.1	579.55	124.451	2.2194	4.9386e-05	0.0025605	hypothetical protein BVRB_7g158010 [Beta vulgaris subsp. vulgaris]
HU02G02581.1	421.312	193.598	1.1218	0.0016769	0.040464	NA
HU02G02582.1	2508.97	1163.61	1.1085	0.00063778	0.019246	CBL-interacting protein kinase 07 [Vitis vinifera]
HU02G02631.1	441.198	188.9	1.2238	0.0012004	0.031522	Thioredoxin H-type 9, H9,TH9 [Theobroma cacao]
HU02G02682.1	600.513	202.656	1.5672	6.8111e-05	0.0033404	hypothetical protein SOVF_122390 [Spinacia oleracea]
HU02G02734.1	5944.43	2145.13	1.4705	4.2208e-06	0.00031717	PREDICTED: proton-coupled amino acid transporter 3-like [Beta vulgaris subsp. vulgaris]
HU02G02756.1	926.072	390.272	1.2466	0.00015015	0.0062878	PREDICTED: uncharacterized transporter YBR287W-like isoform X2 [Beta vulgaris subsp. vulgaris]
HU02G02786.1	1564.55	404.023	1.9532	1.9649e-08	3.1094e-06	PREDICTED: 2-oxoglutarate-dependent dioxygenase DAO-like [Beta vulgaris subsp. vulgaris]
HU02G02792.1	439.916	60.7362	2.8566	0.00084201	0.0241	PREDICTED: transcription factor RAX2-like [Citrus sinensis]
HU02G02811.1	35.1479	3374.29	-6.585	3.7904e-09	7.1647e-07	PREDICTED: cytochrome P450 704C1 [Beta vulgaris subsp. vulgaris]
HU02G02875.1	1422.9	638.211	1.1567	0.0015121	0.03745	hypothetical protein SOVF_190380 [Spinacia oleracea]
HU02G02910.1	256.207	70.8085	1.8553	6.9483e-07	7.1911e-05	PREDICTED: bark storage protein B-like [Beta vulgaris subsp. vulgaris]
HU02G03016.1	719.851	211.735	1.7654	0.00025642	0.0094741	NA
HU02G03072.1	2553.36	865.824	1.5603	3.4334e-05	0.0018841	putative cation transporter [Beta procumbens]
HU02G03080.1	11472.4	2012.35	2.5112	5.5168e-11	1.5481e-08	PREDICTED: protein NRT1/ PTR FAMILY 6.4 [Beta vulgaris subsp. vulgaris]
HU02G03081.1	95.1643	14.4868	2.7157	0.00061008	0.0187	DDB1- and CUL4-associated factor -like protein [Gossypium arboreum]
HU02G03114.1	87.1665	226.716	-1.379	0.00054233	0.017006	PREDICTED: lupeol synthase-like [Beta vulgaris subsp. vulgaris]
HU02G03284.1	60.7253	2302.94	-5.245	0.00020262	0.0079014	PREDICTED: beta-D-xylosidase 1 [Beta vulgaris subsp. vulgaris]
HU02G03304.1	2413.14	1103.4	1.1289	0.00017561	0.0071129	hypothetical protein SOVF_190530 [Spinacia oleracea]
HU02G03341.1	9673.7	4188.21	1.2077	0.0014776	0.036899	hypothetical protein SOVF_093140 [Spinacia oleracea]
HU02G03345.1	60.1738	7.41623	3.0204	2.8083e-05	0.0016059	PREDICTED: uncharacterized protein LOC104901687 [Beta vulgaris subsp. vulgaris]
HU02G03349.1	95.4905	10.2972	3.2131	4.7429e-06	0.00034986	PREDICTED: myb-related protein Myb4-like [Beta vulgaris subsp. vulgaris]
HU02G03351.1	37.3353	2.42816	3.9426	0.0020685	0.047892	hypothetical protein SOVF_184150 [Spinacia oleracea]
HU02G03366.1	6205.88	25519.6	-2.0399	0.00011891	0.005229	PREDICTED: probable polygalacturonase At3g15720 [Beta vulgaris subsp. vulgaris]
HU02G03401.1	72.2356	202.222	-1.4852	0.00062495	0.019006	PREDICTED: uncharacterized protein LOC103493743 [Cucumis melo]
HU03G00030.1	0.634596	30.029	-5.5644	1.2616e-05	0.00080045	hypothetical protein SOVF_194170 [Spinacia oleracea]
HU03G00036.1	0.659347	24.7281	-5.229	0.00019899	0.0078269	PREDICTED: sodium channel modifier 1-like [Jatropha curcas]
HU03G00047.1	17.6539	144.559	-3.0336	0.0021697	0.049587	hypothetical protein SOVF_069280 [Spinacia oleracea]
HU03G00049.1	1852.78	523.66	1.823	3.2841e-07	3.7246e-05	hypothetical protein SOVF_069290 [Spinacia oleracea]
HU03G00081.1	179.325	47.6408	1.9123	0.00027436	0.0099175	hypothetical protein SOVF_209930 [Spinacia oleracea]
HU03G00082.1	103.459	315.914	-1.6105	0.0001169	0.005157	hypothetical protein SOVF_209930 [Spinacia oleracea]
HU03G00138.1	1055.82	451.095	1.2269	0.00098702	0.027247	PREDICTED: chaperone protein dnaJ 10 [Beta vulgaris subsp. vulgaris]
HU03G00142.1	194.552	51.3248	1.9224	3.1537e-05	0.0017627	hypothetical protein SOVF_062630 [Spinacia oleracea]
HU03G00144.1	63.1399	6.63423	3.2506	7.5779e-05	0.0036215	PREDICTED: salicylate carboxymethyltransferase-like [Beta vulgaris subsp. vulgaris]
HU03G00147.1	459.289	68.691	2.7412	7.1252e-07	7.3152e-05	PREDICTED: glucose-1-phosphate adenylyltransferase large subunit 1 [Beta vulgaris subsp. vulgaris]
HU03G00188.1	1152.83	99.4523	3.535	3.2224e-07	3.7009e-05	hypothetical protein SOVF_175760 [Spinacia oleracea]
HU03G00190.1	1475	524.42	1.4919	7.589e-05	0.0036215	PREDICTED: uncharacterized protein LOC104883107 [Beta vulgaris subsp. vulgaris]
HU03G00203.1	1024.98	45.3588	4.4981	4.5683e-06	0.00033966	hypothetical protein SOVF_182320 [Spinacia oleracea]
HU03G00204.1	80.2918	3.22147	4.6395	3.0933e-07	3.5829e-05	PREDICTED: uncharacterized acetyltransferase At3g50280-like [Beta vulgaris subsp. vulgaris]
HU03G00221.1	2285.25	371.297	2.6217	4.503e-12	1.7263e-09	hypothetical protein BVRB_9g223630 [Beta vulgaris subsp. vulgaris]
HU03G00222.1	566.352	96.9639	2.5462	1.545e-09	3.162e-07	hypothetical protein SOVF_178120 [Spinacia oleracea]
HU03G00233.1	337.172	119.389	1.4978	0.00011656	0.005157	hypothetical protein SOVF_168410 [Spinacia oleracea]
HU03G00235.1	47.2997	0	Inf	2.0552e-08	3.2335e-06	NA
HU03G00258.1	89.3653	356.395	-1.9957	0.00082821	0.02388	glucosyltransferase [Phytolacca americana]
HU03G00274.1	11.7197	74.6706	-2.6716	0.0017967	0.042822	PLC-like phosphodiesterase superfamily protein [Medicago truncatula]
HU03G00290.1	511.032	100.969	2.3395	3.2815e-07	3.7246e-05	PREDICTED: uncharacterized protein LOC104904086 [Beta vulgaris subsp. vulgaris]
HU03G00300.1	99.7618	3.69306	4.7556	3.5386e-05	0.0019293	PREDICTED: monosaccharide-sensing protein 2 [Beta vulgaris subsp. vulgaris]
HU03G00302.1	246.481	670.931	-1.4447	3.0324e-05	0.0017097	PREDICTED: homoserine kinase-like [Jatropha curcas]
HU03G00322.1	1781.02	660.939	1.4301	0.00016774	0.006845	PREDICTED: probable protein phosphatase 2C 9 [Beta vulgaris subsp. vulgaris]
HU03G00344.1	15.4328	56.8411	-1.8809	0.0018304	0.043549	PREDICTED: protein trichome birefringence-like [Nelumbo nucifera]
HU03G00360.1	755.812	77.4316	3.287	2.7968e-15	1.8567e-12	hypothetical protein SOVF_173580 [Spinacia oleracea]
HU03G00364.1	754.795	24.6447	4.9367	6.0614e-26	3.2997e-22	PREDICTED: putative amidase C869.01 [Beta vulgaris subsp. vulgaris]
HU03G00365.1	3341.13	554.22	2.5918	3.112e-12	1.2457e-09	hypothetical protein SOVF_155240 [Spinacia oleracea]
HU03G00366.1	63.2028	3.1092	4.3454	4.0774e-07	4.4932e-05	PREDICTED: dirigent protein 4-like [Populus euphratica]
HU03G00369.1	32.6545	0	Inf	3.7671e-06	0.00028884	hypothetical protein SOVF_055900 [Spinacia oleracea]
HU03G00379.1	169.749	430.194	-1.3416	0.00095327	0.026531	PREDICTED: glycine-rich protein 2 [Setaria italica]
HU03G00383.1	23.0524	90.4875	-1.9728	0.0012714	0.032979	PREDICTED: probable transporter mch1 [Beta vulgaris subsp. vulgaris]
HU03G00402.1	730.664	174.927	2.0625	3.0339e-05	0.0017097	PREDICTED: probable BOI-related E3 ubiquitin-protein ligase 2 [Beta vulgaris subsp. vulgaris]
HU03G00403.1	65.2056	253.032	-1.9563	3.2962e-05	0.0018273	PREDICTED: uncharacterized protein LOC104903917 [Beta vulgaris subsp. vulgaris]
HU03G00410.1	17.2915	76.9404	-2.1537	0.0011798	0.031179	hypothetical protein SOVF_092120 isoform A [Spinacia oleracea]
HU03G00416.1	44.7861	7.023	2.6729	0.0018734	0.044263	PREDICTED: uncharacterized protein LOC104903893 [Beta vulgaris subsp. vulgaris]
HU03G00420.1	3.53978	42.9343	-3.6004	8.0952e-05	0.0038122	hypothetical protein SOVF_092120 isoform A [Spinacia oleracea]
HU03G00421.1	10.6936	163.569	-3.9351	2.911e-07	3.43e-05	hypothetical protein SOVF_082360 [Spinacia oleracea]
HU03G00440.1	939.95	347.64	1.435	0.00020067	0.0078653	hypothetical protein SOVF_145390 [Spinacia oleracea]
HU03G00441.1	841.732	299.829	1.4892	1.1242e-05	0.00072511	PREDICTED: carboxymethylenebutenolidase homolog [Tarenaya hassleriana]
HU03G00448.1	723.162	208.585	1.7937	1.0802e-05	0.00070716	PREDICTED: KH domain-containing protein At4g18375 [Vitis vinifera]
HU03G00470.1	708.56	81.9499	3.1121	1.6274e-11	5.2732e-09	PREDICTED: transcription factor bHLH18 [Vitis vinifera]
HU03G00478.1	608.145	44.5051	3.7724	1.4484e-10	3.7546e-08	PREDICTED: cytochrome c [Sesamum indicum]
HU03G00480.1	6636.01	8.59004	9.5934	4.6157e-08	6.6473e-06	cytochrome P450 76AD1-like protein, partial [Portulaca oleracea]
HU03G00487.1	905.93	2252.88	-1.3143	0.00020698	0.0080254	PREDICTED: serine/threonine-protein kinase TOR [Beta vulgaris subsp. vulgaris]
HU03G00514.1	8207	3029.89	1.4376	0.00077829	0.022585	PREDICTED: probable WRKY transcription factor 40 [Beta vulgaris subsp. vulgaris]
HU03G00515.1	316.963	772.517	-1.2853	0.0016526	0.039984	PREDICTED: CBL-interacting serine/threonine-protein kinase 5 [Beta vulgaris subsp. vulgaris]
HU03G00545.1	2.85568	30.5828	-3.4208	0.00050904	0.016243	PREDICTED: uncharacterized protein At4g15970-like isoform X1 [Beta vulgaris subsp. vulgaris]
HU03G00549.1	2513.2	914.272	1.4588	3.2811e-07	3.7246e-05	hypothetical protein SOVF_213440 [Spinacia oleracea]
HU03G00550.1	84.581	7.48709	3.4979	6.2365e-06	0.00044321	hypothetical protein POPTR_0001s21190g [Populus trichocarpa]
HU03G00570.1	5368.71	1517.84	1.8226	7.3218e-09	1.2775e-06	hypothetical protein SOVF_048250 [Spinacia oleracea]
HU03G00621.1	0.342049	23.2387	-6.0862	0.00029961	0.010702	hypothetical protein SOVF_210460 isoform B [Spinacia oleracea]
HU03G00625.1	8422.59	2385.79	1.8198	1.2394e-06	0.00011514	PREDICTED: uncharacterized protein LOC104904634 [Beta vulgaris subsp. vulgaris]
HU03G00646.1	34.4796	143.2	-2.0542	0.0016353	0.03973	hypothetical protein SOVF_170870 [Spinacia oleracea]
HU03G00676.1	294.071	137.257	1.0993	0.00070726	0.020948	PREDICTED: probable plastidic glucose transporter 3 [Beta vulgaris subsp. vulgaris]
HU03G00723.1	517.875	78.1011	2.7292	9.1591e-08	1.2161e-05	PREDICTED: putative calcium-transporting ATPase 13, plasma membrane-type [Beta vulgaris subsp. vulgaris]
HU03G00725.1	488.108	109.058	2.1621	0.002089	0.048229	PREDICTED: putative calcium-transporting ATPase 13, plasma membrane-type [Beta vulgaris subsp. vulgaris]
HU03G00729.1	1148.23	484.693	1.2443	0.00097761	0.02707	PREDICTED: nascent polypeptide-associated complex subunit alpha, muscle-specific form isoform X1 [Beta vulgaris subsp. vulgaris]
HU03G00738.1	921.237	199.101	2.2101	0.00016916	0.0068929	PREDICTED: transcription factor bHLH35-like [Malus domestica]
HU03G00801.1	2738.73	1056.51	1.3742	2.116e-05	0.0012459	PREDICTED: uncharacterized protein LOC104901374 [Beta vulgaris subsp. vulgaris]
HU03G00816.1	615.742	220.615	1.4808	4.5229e-05	0.0023629	PREDICTED: glutamate decarboxylase-like [Beta vulgaris subsp. vulgaris]
HU03G00855.1	880.157	165.274	2.4129	1.5857e-08	2.598e-06	hypothetical protein SOVF_090120 [Spinacia oleracea]
HU03G00876.1	180.684	622.2	-1.7839	1.7171e-06	0.00015174	PREDICTED: LOW QUALITY PROTEIN: uncharacterized protein LOC105113604 [Populus euphratica]
HU03G00893.1	230.524	808.896	-1.811	8.226e-06	0.00056116	PREDICTED: probable very-long-chain enoyl-CoA reductase art-1 [Beta vulgaris subsp. vulgaris]
HU03G00904.1	1256	508.004	1.3059	0.00080021	0.023147	PREDICTED: uncharacterized protein LOC104907615 [Beta vulgaris subsp. vulgaris]
HU03G00926.1	73.3474	202.965	-1.4684	0.0005798	0.017873	hypothetical protein SOVF_113710 isoform A [Spinacia oleracea]
HU03G00936.1	0.976645	43.2906	-5.4701	7.1489e-07	7.3152e-05	RecName: Full=Glyceraldehyde-3-phosphate dehydrogenase A, chloroplastic; AltName: Full=NADP-dependent glyceraldehydephosphate dehydrogenase subunit A; Flags: Precursor [Spinacia oleracea]
HU03G00991.1	54.1318	2.86965	4.2375	9.7579e-05	0.0044564	hypothetical protein BVRB_4g089490 [Beta vulgaris subsp. vulgaris]
HU03G01007.1	282.076	1221.77	-2.1148	0.00011019	0.0049137	PREDICTED: 11S globulin subunit beta-like [Beta vulgaris subsp. vulgaris]
HU03G01011.1	53.6501	179.55	-1.7427	0.0006646	0.019923	PREDICTED: peptidyl-prolyl cis-trans isomerase CYP19-3 [Beta vulgaris subsp. vulgaris]
HU03G01020.1	55.0431	5.55617	3.3084	1.9692e-05	0.0011678	PREDICTED: myosin-11-like [Beta vulgaris subsp. vulgaris]
HU03G01030.1	3639.18	1442.88	1.3347	9.8544e-05	0.0044929	PREDICTED: integrator complex subunit 6 homolog [Beta vulgaris subsp. vulgaris]
HU03G01059.1	179.952	516.08	-1.52	0.00014026	0.0059559	PREDICTED: GDP-mannose 3,5-epimerase 2 [Beta vulgaris subsp. vulgaris]
HU03G01080.1	0	20.3541	#NAME?	5.7141e-05	0.0029126	hypothetical protein SOVF_188630 [Spinacia oleracea]
HU03G01086.1	2.24584	84.3327	-5.2308	1.769e-11	5.5989e-09	hypothetical protein SOVF_182740 [Spinacia oleracea]
HU03G01117.1	9898.9	718.791	3.7836	1.396e-16	1.2665e-13	PREDICTED: basic proline-rich protein-like [Pyrus x bretschneideri]
HU03G01134.1	1130.72	275.935	2.0348	0.0021362	0.048984	PREDICTED: histidine-containing phosphotransfer protein 1-like [Sesamum indicum]
HU03G01152.1	72.5079	8.72492	3.0549	6.7044e-05	0.003294	PREDICTED: UPF0603 protein At1g54780, chloroplastic [Beta vulgaris subsp. vulgaris]
HU03G01171.1	321.239	99.8336	1.6861	0.00026644	0.0097477	PREDICTED: uncharacterized protein LOC104890861 [Beta vulgaris subsp. vulgaris]
HU03G01176.1	2866.36	10881.4	-1.9246	0.00024693	0.0092324	PREDICTED: glucose and ribitol dehydrogenase homolog 1-like [Beta vulgaris subsp. vulgaris]
HU03G01177.1	376.991	1332.31	-1.8213	1.8895e-06	0.00016484	hypothetical protein SOVF_074700 [Spinacia oleracea]
HU03G01186.1	254.137	67.4585	1.9135	0.00020531	0.0079776	PREDICTED: uncharacterized protein LOC104890843 [Beta vulgaris subsp. vulgaris]
HU03G01216.1	32.6703	135.434	-2.0515	0.0014831	0.037001	hypothetical protein BVRB_4g075750 [Beta vulgaris subsp. vulgaris]
HU03G01219.1	861.181	147.209	2.5485	8.7655e-12	2.9824e-09	hypothetical protein SOVF_182740 [Spinacia oleracea]
HU03G01226.1	2285.72	911.232	1.3268	7.5996e-06	0.00052104	PREDICTED: uncharacterized protein LOC104890322 [Beta vulgaris subsp. vulgaris]
HU03G01268.1	1354.63	301.588	2.1672	3.416e-09	6.5479e-07	hypothetical protein CICLE_v10020871mg [Citrus clementina]
HU03G01275.1	28.8628	0	Inf	1.4382e-05	0.00089172	hypothetical protein SOVF_205550 [Spinacia oleracea]
HU03G01285.1	7.96166	39.6948	-2.3178	0.0021394	0.049016	PREDICTED: uncharacterized protein LOC104890395 [Beta vulgaris subsp. vulgaris]
HU03G01318.1	47.5269	1.22349	5.2797	4.5695e-07	4.9751e-05	hypothetical protein BVRB_4g077360 [Beta vulgaris subsp. vulgaris]
HU03G01319.1	114.999	19.8674	2.5331	0.00052249	0.016564	PREDICTED: uncharacterized protein LOC105135422 [Populus euphratica]
HU03G01320.1	192.567	36.05	2.4173	1.1179e-05	0.00072276	PREDICTED: uncharacterized protein LOC105135422 [Populus euphratica]
HU03G01342.1	8151.42	69.2221	6.8797	6.9266e-60	1.8854e-55	RecName: Full=4,5-DOPA dioxygenase extradiol [Portulaca grandiflora]
HU03G01353.1	831.607	202.963	2.0347	3.1847e-07	3.673e-05	PREDICTED: uncharacterized protein LOC104899425 isoform X3 [Beta vulgaris subsp. vulgaris]
HU03G01383.1	1603.64	306.522	2.3873	1.1589e-09	2.4644e-07	hypothetical protein SOVF_073970 [Spinacia oleracea]
HU03G01440.1	31.3066	889.79	-4.8289	1.5174e-25	6.2375e-22	RecName: Full=S-adenosylmethionine synthase 4; Short=AdoMet synthase 4; AltName: Full=Methionine adenosyltransferase 4; Short=MAT 4 [Atriplex nummularia]
HU03G01441.1	37608.4	13559.4	1.4718	8.5102e-05	0.0039732	RecName: Full=S-adenosylmethionine synthase 1; Short=AdoMet synthase 1; AltName: Full=Methionine adenosyltransferase 1; Short=MAT 1 [Atriplex nummularia]
HU03G01478.1	11019.4	3258.5	1.7578	8.1477e-07	8.1236e-05	PREDICTED: rab9 effector protein with kelch motifs-like [Beta vulgaris subsp. vulgaris]
HU03G01518.1	410.67	1182.69	-1.526	0.00025114	0.0093757	hypothetical protein BVRB_4g075280 [Beta vulgaris subsp. vulgaris]
HU03G01543.1	8.10571	49.9545	-2.6236	0.00070652	0.020948	PREDICTED: AP2-like ethylene-responsive transcription factor BBM [Beta vulgaris subsp. vulgaris]
HU03G01571.1	126.048	13.1849	3.257	1.2119e-06	0.00011374	PREDICTED: endoglucanase 12-like [Beta vulgaris subsp. vulgaris]
HU03G01628.1	989.198	446.232	1.1485	0.00051068	0.016277	hypothetical protein BVRB_4g072930 isoform B [Beta vulgaris subsp. vulgaris]
HU03G01676.1	773.187	117.628	2.7166	1.7969e-11	5.6219e-09	PREDICTED: linoleate 13S-lipoxygenase 2-1, chloroplastic-like [Beta vulgaris subsp. vulgaris]
HU03G01694.1	0.317298	33.8199	-6.7359	0.0008844	0.025049	hypothetical protein SOVF_073620 [Spinacia oleracea]
HU03G01702.1	107.84	362.278	-1.7482	3.5816e-05	0.0019314	hypothetical protein SOVF_103110 [Spinacia oleracea]
HU03G01707.1	190.794	560.773	-1.5554	0.00020086	0.0078653	hypothetical protein SOVF_016780 [Spinacia oleracea]
HU03G01711.1	61.2247	590.821	-3.2705	0.0014291	0.036018	PREDICTED: probable glutathione S-transferase parC [Beta vulgaris subsp. vulgaris]
HU03G01729.1	26.8352	130.278	-2.2794	2.1083e-05	0.0012448	PREDICTED: MMS19 nucleotide excision repair protein homolog isoform X1 [Beta vulgaris subsp. vulgaris]
HU03G01739.1	0.342049	63.8452	-7.5442	1.158e-11	3.8912e-09	NA
HU03G01744.1	138.958	388.879	-1.4847	7.3387e-05	0.0035606	PREDICTED: uncharacterized protein LOC104903728 isoform X1 [Beta vulgaris subsp. vulgaris]
HU03G01822.1	220.683	65.4294	1.754	3.0466e-05	0.0017133	PREDICTED: serine/threonine-protein kinase/endoribonuclease IRE1a-like [Beta vulgaris subsp. vulgaris]
HU03G01834.1	252.476	797.351	-1.6591	0.00074201	0.02174	PREDICTED: histone H2B.2-like [Beta vulgaris subsp. vulgaris]
HU03G01851.1	620.761	122.186	2.345	0.00052749	0.016695	PREDICTED: protein CAJ1 [Beta vulgaris subsp. vulgaris]
HU03G01857.1	756.755	79.7762	3.2458	3.5393e-15	2.2404e-12	hypothetical protein SOVF_120370 [Spinacia oleracea]
HU03G01858.1	2420.16	635.074	1.9301	5.0785e-07	5.4188e-05	hypothetical protein SOVF_120370 [Spinacia oleracea]
HU03G01866.1	172.717	52.9008	1.7071	0.00029917	0.010701	hypothetical protein BVRB_9g225720 [Beta vulgaris subsp. vulgaris]
HU03G01887.1	0	118.621	#NAME?	8.8698e-20	1.4441e-16	NA
HU03G01912.1	32.0897	2.18482	3.8765	0.00090398	0.025498	PREDICTED: glutaredoxin-C9-like [Beta vulgaris subsp. vulgaris]
HU03G01941.1	502.711	1454.65	-1.5329	2.967e-05	0.0016825	PREDICTED: zinc finger CCCH domain-containing protein 2-like [Beta vulgaris subsp. vulgaris]
HU03G01949.1	4570.65	2032.35	1.1692	0.001873	0.044263	PREDICTED: GPI-anchored protein LORELEI-like [Beta vulgaris subsp. vulgaris]
HU03G01957.1	1.97804	53.9397	-4.7692	4.1182e-05	0.0021808	Sugar phosphate exchanger 2, putative [Theobroma cacao]
HU03G01959.1	1909.11	638.88	1.5793	0.00023788	0.0089432	hypothetical protein SOVF_002180 [Spinacia oleracea]
HU03G01962.1	91.8225	20.9981	2.1286	9.4955e-05	0.0043511	Ku70-binding family protein [Populus trichocarpa]
HU03G01978.1	77.3416	4.53461	4.0922	3.1293e-06	0.0002476	NA
HU03G02015.1	32.6456	198.106	-2.6013	4.4723e-07	4.8889e-05	hypothetical protein SOVF_208030 [Spinacia oleracea]
HU03G02016.1	9.32986	86.353	-3.2103	1.8038e-06	0.00015889	PREDICTED: uncharacterized protein LOC100819670 [Glycine max]
HU03G02017.1	109.193	620.611	-2.5068	0.00083288	0.023985	hypothetical protein POPTR_0013s14170g [Populus trichocarpa]
HU03G02036.1	34.5697	124.68	-1.8507	0.00020546	0.0079776	hypothetical protein SOVF_035090 [Spinacia oleracea]
HU03G02065.1	15.6263	91.2721	-2.5462	2.6581e-05	0.0015296	hypothetical protein SOVF_079240 isoform A [Spinacia oleracea]
HU03G02071.1	109.672	357.731	-1.7057	3.3147e-05	0.0018338	Ethylene insensitive 3 family protein [Theobroma cacao]
HU03G02080.1	60.1491	239.701	-1.9946	1.732e-05	0.0010547	hypothetical protein SOVF_034140 [Spinacia oleracea]
HU03G02131.1	4.66493	32.5242	-2.8016	0.0020408	0.047519	PREDICTED: WAT1-related protein At3g28050-like [Beta vulgaris subsp. vulgaris]
HU03G02144.1	96.8745	267.447	-1.4651	0.00058473	0.017984	PREDICTED: protodermal factor 1 [Prunus mume]
HU03G02153.1	269.066	857.558	-1.6723	0.00047965	0.015598	PREDICTED: protein ABSCISIC ACID-INSENSITIVE 5-like [Beta vulgaris subsp. vulgaris]
HU03G02158.1	2107.08	7378.11	-1.808	0.00010303	0.0046582	PREDICTED: vicilin-like antimicrobial peptides 2-2 [Beta vulgaris subsp. vulgaris]
HU03G02187.1	76.3447	276.981	-1.8592	0.0001946	0.0077101	hypothetical protein SOVF_017180 [Spinacia oleracea]
HU03G02248.1	1323.57	164.972	3.0041	1.8807e-06	0.0001646	hypothetical protein SOVF_074400 [Spinacia oleracea]
HU03G02254.1	2.56314	41.1338	-4.0043	1.8474e-05	0.001113	NA
HU03G02257.1	2537.05	1149.24	1.1425	0.00090703	0.025531	PREDICTED: auxin response factor 6 isoform X2 [Beta vulgaris subsp. vulgaris]
HU03G02266.1	130.285	7.60002	4.0995	4.0986e-07	4.4984e-05	Subtilisin-like serine endopeptidase family protein isoform 1 [Theobroma cacao]
HU03G02326.1	243.135	732.169	-1.5904	0.00019978	0.0078468	hypothetical protein SOVF_055940 [Spinacia oleracea]
HU03G02332.1	626.074	188.305	1.7333	7.8426e-05	0.0037189	hypothetical protein SOVF_105800 [Spinacia oleracea]
HU03G02333.1	1002.97	265.971	1.9149	3.7827e-06	0.00028922	hypothetical protein SOVF_105800 [Spinacia oleracea]
HU03G02416.1	1016.97	9382.47	-3.2057	0.00023023	0.0086797	PREDICTED: auxin-binding protein ABP19a-like [Beta vulgaris subsp. vulgaris]
HU03G02543.1	51.1613	1.10371	5.5346	3.3826e-06	0.00026457	NA
HU03G02568.1	189.174	51.2767	1.8833	0.00048042	0.015604	hypothetical protein BVRB_8g191670 [Beta vulgaris subsp. vulgaris]
HU03G02580.1	1.0014	685.392	-9.4188	0.00073077	0.021457	PREDICTED: defensin-like protein AX1 [Beta vulgaris subsp. vulgaris]
HU03G02584.1	101.391	14.7934	2.7769	6.6199e-05	0.0032604	PREDICTED: probable LRR receptor-like serine/threonine-protein kinase At2g23950 isoform X2 [Beta vulgaris subsp. vulgaris]
HU03G02591.1	114.447	685.727	-2.583	7.0697e-12	2.4991e-09	hypothetical protein SOVF_077790 [Spinacia oleracea]
HU03G02628.1	195.273	54.6343	1.8376	0.0001056	0.0047432	hypothetical protein SOVF_101040 [Spinacia oleracea]
HU03G02673.1	721.662	98.8127	2.8686	1.9947e-09	3.9923e-07	PREDICTED: isoamylase 1, chloroplastic [Beta vulgaris subsp. vulgaris]
HU03G02675.1	0.342049	165.85	-8.9215	2.9376e-19	4.2084e-16	hypothetical protein SOVF_101040 [Spinacia oleracea]
HU03G02681.1	74.2339	16.7777	2.1455	0.00091093	0.025535	PREDICTED: uncharacterized protein LOC104902365 [Beta vulgaris subsp. vulgaris]
HU03G02743.1	110.176	4.1941	4.7153	1.2572e-08	2.0866e-06	hypothetical protein BVRB_8g197400 [Beta vulgaris subsp. vulgaris]
HU03G02763.1	887.183	308.434	1.5243	0.00085662	0.024397	PREDICTED: probable ethanolamine kinase [Beta vulgaris subsp. vulgaris]
HU03G02783.1	930.094	243.963	1.9307	2.1034e-06	0.00018118	hypothetical protein SOVF_036880 [Spinacia oleracea]
HU03G02795.1	4757.29	2138.82	1.1533	0.0020062	0.046793	hypothetical protein SOVF_070270 [Spinacia oleracea]
HU03G02842.1	4107.71	1683.83	1.2866	0.00038933	0.013164	unnamed protein product [Coffea canephora]
HU03G02862.1	1911.16	706.471	1.4357	0.00051228	0.016289	hypothetical protein BVRB_9g220860 [Beta vulgaris subsp. vulgaris]
HU03G02891.1	128.989	11.1456	3.5327	1.4368e-06	0.00013212	PREDICTED: ethylene-responsive transcription factor ERF043 [Beta vulgaris subsp. vulgaris]
HU03G02905.1	7839.06	1687.89	2.2155	1.8925e-10	4.8143e-08	PREDICTED: phospholipase D alpha 1-like [Beta vulgaris subsp. vulgaris]
HU03G02911.1	8030.58	1963.68	2.0319	0.0011314	0.030221	PREDICTED: uncharacterized protein LOC104902021 [Beta vulgaris subsp. vulgaris]
HU03G02928.1	885.148	61.5619	3.8458	0.002106	0.048539	PREDICTED: cucumber peeling cupredoxin-like [Beta vulgaris subsp. vulgaris]
HU03G02934.1	40.2405	0.871666	5.5287	4.6785e-06	0.00034604	hypothetical protein SOVF_184580 [Spinacia oleracea]
HU03G02935.1	39.1693	0.220742	7.4712	2.1714e-06	0.00018645	unnamed protein product [Coffea canephora]
HU03G02937.1	141.962	9.97851	3.8305	7.7184e-11	2.1221e-08	PREDICTED: syntaxin-32-like [Nelumbo nucifera]
HU03G02944.1	5326.81	2035.71	1.3877	0.00018379	0.007342	hypothetical protein SOVF_194960 [Spinacia oleracea]
HU03G02966.1	165.417	6.16568	4.7457	3.0509e-14	1.6608e-11	PREDICTED: heptahelical transmembrane protein 1 [Beta vulgaris subsp. vulgaris]
HU04G00012.1	207.332	1345.87	-2.6985	1.5077e-09	3.109e-07	PREDICTED: 14 kDa proline-rich protein DC2.15-like [Gossypium raimondii]
HU04G00032.1	893.3	2206.07	-1.3043	0.00017226	0.0069878	PREDICTED: WAT1-related protein At5g47470 [Fragaria vesca subsp. vesca]
HU04G00036.1	423.843	149.456	1.5038	0.00053675	0.016909	PREDICTED: putative glucuronosyltransferase PGSIP8 [Beta vulgaris subsp. vulgaris]
HU04G00058.1	2315.49	19501	-3.0742	0.0019782	0.046344	PREDICTED: 14 kDa proline-rich protein DC2.15-like [Gossypium raimondii]
HU04G00061.1	6582.9	16218.6	-1.3009	0.00056839	0.017601	PREDICTED: 14 kDa proline-rich protein DC2.15-like [Gossypium raimondii]
HU04G00131.1	1223.31	226.544	2.4329	5.8137e-05	0.0029578	PREDICTED: transcription factor TCP9-like [Glycine max]
HU04G00132.1	163.252	458.446	-1.4896	0.0014499	0.036373	hypothetical protein SOVF_023040 [Spinacia oleracea]
HU04G00133.1	741.787	64.3931	3.526	8.7742e-07	8.6218e-05	PREDICTED: molybdenum cofactor sulfurase-like [Beta vulgaris subsp. vulgaris]
HU04G00142.1	921.65	118.515	2.9591	2.0606e-11	6.3021e-09	hypothetical protein SOVF_112730 [Spinacia oleracea]
HU04G00154.1	1440.47	589.384	1.2893	0.0010211	0.028017	PREDICTED: protein IQ-DOMAIN 14 [Beta vulgaris subsp. vulgaris]
HU04G00198.1	205.602	597.783	-1.5398	0.0014968	0.03721	hypothetical protein SOVF_025340 [Spinacia oleracea]
HU04G00223.1	892.977	321.393	1.4743	0.00019845	0.007817	PREDICTED: mitogen-activated protein kinase kinase kinase YODA [Vitis vinifera]
HU04G00232.1	1400.9	452.816	1.6294	0.0010302	0.02821	PREDICTED: uncharacterized protein LOC104892271 [Beta vulgaris subsp. vulgaris]
HU04G00246.1	32.1437	155.534	-2.2746	0.00020158	0.007872	PREDICTED: basic 7S globulin 2-like [Beta vulgaris subsp. vulgaris]
HU04G00257.1	16436.4	3339.09	2.2994	2.1096e-12	8.8341e-10	PREDICTED: 1-aminocyclopropane-1-carboxylate synthase [Beta vulgaris subsp. vulgaris]
HU04G00309.1	175.676	32.6696	2.4269	0.00044222	0.014578	PREDICTED: ethylene-responsive transcription factor ERF061 [Beta vulgaris subsp. vulgaris]
HU04G00311.1	353.279	155.104	1.1876	0.00096029	0.026699	hypothetical protein SOVF_118760 [Spinacia oleracea]
HU04G00325.1	2395.63	700.189	1.7746	2.2078e-07	2.6709e-05	PREDICTED: phosphatidylinositol 4-kinase gamma 4 [Beta vulgaris subsp. vulgaris]
HU04G00372.1	2144.88	1050.24	1.0302	0.00076587	0.022367	hypothetical protein CICLE_v10024968mg [Citrus clementina]
HU04G00430.1	6056.88	1904.34	1.6693	2.4269e-05	0.0014145	PREDICTED: calcineurin B-like protein 1 [Beta vulgaris subsp. vulgaris]
HU04G00442.1	1981.81	414.761	2.2565	1.594e-08	2.598e-06	PREDICTED: probable receptor-like protein kinase At5g47070 [Beta vulgaris subsp. vulgaris]
HU04G00499.1	2021.66	7703.9	-1.93	7.5066e-07	7.5675e-05	PREDICTED: protein LE25-like [Beta vulgaris subsp. vulgaris]
HU04G00509.1	142.423	31.5554	2.1742	0.00018098	0.0072657	PREDICTED: abscisic acid receptor PYR1 [Beta vulgaris subsp. vulgaris]
HU04G00511.1	115.176	25.3384	2.1844	0.00053665	0.016909	PREDICTED: abscisic acid receptor PYR1 [Beta vulgaris subsp. vulgaris]
HU04G00570.1	87.2566	17.7828	2.2948	0.0016711	0.04036	PREDICTED: lysine-specific demethylase JMJ706 [Beta vulgaris subsp. vulgaris]
HU04G00601.1	16850.4	6610.34	1.35	0.00043919	0.014508	late embryogenesis abundant protein [Sesuvium portulacastrum]
HU04G00663.1	301.558	35.4542	3.0884	6.6807e-09	1.1963e-06	PREDICTED: VIN3-like protein 1 [Beta vulgaris subsp. vulgaris]
HU04G00789.1	320.639	64.9408	2.3038	2.3367e-05	0.0013678	PREDICTED: E3 ubiquitin-protein ligase PUB22-like [Beta vulgaris subsp. vulgaris]
HU04G00792.1	1392.5	356.164	1.9671	7.0897e-07	7.3096e-05	PREDICTED: protein WVD2-like 1 [Beta vulgaris subsp. vulgaris]
HU04G00832.1	397.586	103.438	1.9425	9.7819e-09	1.6537e-06	PREDICTED: uncharacterized protein LOC104894210 [Beta vulgaris subsp. vulgaris]
HU04G00844.1	3.63878	36.0779	-3.3096	0.00038587	0.013085	PREDICTED: general transcription factor 3C polypeptide 3 [Beta vulgaris subsp. vulgaris]
HU04G00885.1	1236.9	2792.55	-1.1749	0.00062593	0.01901	PREDICTED: universal stress protein A-like protein isoform X1 [Beta vulgaris subsp. vulgaris]
HU04G00899.1	320.062	861.385	-1.4283	0.00017986	0.0072314	PREDICTED: uncharacterized protein LOC104893398 isoform X1 [Beta vulgaris subsp. vulgaris]
HU04G00968.1	1308.33	568.506	1.2025	0.00026907	0.0098012	PREDICTED: aspartic proteinase-like protein 2 isoform X1 [Beta vulgaris subsp. vulgaris]
HU04G00983.1	4977.14	2347.99	1.0839	0.00046357	0.015129	PREDICTED: phosphatidylinositol:ceramide inositolphosphotransferase 1-like [Beta vulgaris subsp. vulgaris]
HU04G01172.1	0.342049	196.618	-9.167	0.00039479	0.013283	PREDICTED: EGF domain-specific O-linked N-acetylglucosamine transferase-like [Beta vulgaris subsp. vulgaris]
HU04G01202.1	334.453	73.3598	2.1887	1.8945e-05	0.0011309	PREDICTED: uncharacterized protein LOC104893585 [Beta vulgaris subsp. vulgaris]
HU04G01250.1	1772.83	4432.05	-1.3219	0.00035341	0.012219	PREDICTED: malate synthase, glyoxysomal [Beta vulgaris subsp. vulgaris]
HU04G01313.1	8547.89	3818.01	1.1627	0.0020527	0.047713	PREDICTED: soluble inorganic pyrophosphatase 1 [Cucumis sativus]
HU04G01316.1	1098.28	497.201	1.1433	0.0010356	0.0283	PREDICTED: ubiquitin-conjugating enzyme E2 20 [Beta vulgaris subsp. vulgaris]
HU04G01322.1	183.969	63.4475	1.5358	0.0017246	0.041431	PREDICTED: bidirectional sugar transporter SWEET12 [Beta vulgaris subsp. vulgaris]
HU04G01323.1	641.424	42.9306	3.9012	0.00025178	0.0093757	PREDICTED: bidirectional sugar transporter N3 [Beta vulgaris subsp. vulgaris]
HU04G01381.1	10.401	91.6824	-3.1399	0.00061213	0.018721	PREDICTED: uncharacterized protein LOC104884122 [Beta vulgaris subsp. vulgaris]
HU04G01392.1	322.106	21.8314	3.8831	4.7268e-17	4.7652e-14	PREDICTED: MLP-like protein 43 [Beta vulgaris subsp. vulgaris]
HU04G01393.1	192.206	11.6729	4.0414	8.6442e-06	0.00058239	hypothetical protein SOVF_102790 [Spinacia oleracea]
HU04G01399.1	1742.32	535.071	1.7032	0.0016512	0.039984	PREDICTED: leucoanthocyanidin reductase-like [Beta vulgaris subsp. vulgaris]
HU04G01406.1	88.6653	24.1059	1.879	0.00062209	0.01894	PREDICTED: uncharacterized protein LOC104908217 [Beta vulgaris subsp. vulgaris]
HU04G01426.1	104.157	335.954	-1.6895	0.0004874	0.015719	PREDICTED: enolase 1, chloroplastic [Beta vulgaris subsp. vulgaris]
HU04G01482.1	15.8243	58.106	-1.8765	0.0021288	0.048897	PREDICTED: replication protein A 70 kDa DNA-binding subunit B [Beta vulgaris subsp. vulgaris]
HU04G01527.1	186.807	69.1172	1.4344	0.0020629	0.047836	PREDICTED: putative disease resistance protein RGA1 [Beta vulgaris subsp. vulgaris]
HU04G01530.1	149.314	65.7548	1.1832	0.0018208	0.04336	hypothetical protein SOVF_028320 [Spinacia oleracea]
HU04G01716.1	4286.43	1683.5	1.3483	7.4781e-05	0.0036015	protein phosphatase-2C [Mesembryanthemum crystallinum]
HU04G01810.1	1393.4	387.521	1.8463	6.5487e-07	6.8295e-05	PREDICTED: deoxyhypusine hydroxylase [Beta vulgaris subsp. vulgaris]
HU04G01825.1	256.213	7.38916	5.1158	4.2249e-05	0.0022243	PREDICTED: ethylene-responsive transcription factor 1B [Beta vulgaris subsp. vulgaris]
HU04G01827.1	1055.1	424.944	1.312	0.00083716	0.024037	PREDICTED: myb-related protein Myb4 [Beta vulgaris subsp. vulgaris]
HU04G01923.1	2627.45	1098.38	1.2583	8.8442e-06	0.00059293	hypothetical protein SOVF_069220 [Spinacia oleracea]
HU04G01924.1	827.762	378.065	1.1306	0.00018396	0.007342	PREDICTED: probable galacturonosyltransferase 6 [Beta vulgaris subsp. vulgaris]
HU04G01934.1	102.363	28.5101	1.8441	9.1054e-05	0.0042007	hypothetical protein SOVF_137960 [Spinacia oleracea]
HU04G01974.1	41.8111	119.884	-1.5197	0.00094671	0.026402	PREDICTED: high mobility group B protein 7 [Beta vulgaris subsp. vulgaris]
HU04G01985.1	4425.34	2060.35	1.1029	0.0013423	0.03434	hypothetical protein SOVF_022230 [Spinacia oleracea]
HU04G01991.1	330.292	1027.77	-1.6377	1.8824e-05	0.0011261	PREDICTED: late embryogenesis abundant protein D-34-like [Beta vulgaris subsp. vulgaris]
HU04G01993.1	376.591	1139.93	-1.5979	7.5022e-05	0.0036015	PREDICTED: late embryogenesis abundant protein D-34-like [Beta vulgaris subsp. vulgaris]
HU04G02043.1	386.526	135.853	1.5085	4.8413e-05	0.0025148	hypothetical protein SOVF_044810 [Spinacia oleracea]
HU04G02044.1	744.07	290.045	1.3592	0.00064801	0.019533	hypothetical protein SOVF_044820 [Spinacia oleracea]
HU04G02075.1	735.319	2083.62	-1.5026	1.4e-05	0.00087117	hypothetical protein SOVF_089680 [Spinacia oleracea]
HU04G02079.1	133.771	618.902	-2.2099	1.0029e-08	1.6851e-06	PREDICTED: galactinol--sucrose galactosyltransferase-like [Beta vulgaris subsp. vulgaris]
HU04G02110.1	137.878	36.8734	1.9027	0.00090582	0.025523	hypothetical protein SOVF_163800, partial [Spinacia oleracea]
HU04G02114.1	27.3302	0	Inf	2.6644e-05	0.00153	PREDICTED: uncharacterized protein LOC104894404 [Beta vulgaris subsp. vulgaris]
HU04G02116.1	397.492	7.6099	5.7069	1.7178e-18	2.2265e-15	PREDICTED: uncharacterized protein LOC104894404 [Beta vulgaris subsp. vulgaris]
HU04G02117.1	32.1347	1.23479	4.7018	0.00032126	0.011371	PREDICTED: uncharacterized protein LOC104894404 [Beta vulgaris subsp. vulgaris]
HU04G02174.1	121.869	7.85325	3.9559	3.1282e-08	4.7042e-06	PREDICTED: uncharacterized protein LOC104894151 [Beta vulgaris subsp. vulgaris]
HU04G02218.1	215.69	22.4605	3.2635	0.00014567	0.0061379	PREDICTED: reticuline oxidase-like protein [Beta vulgaris subsp. vulgaris]
HU05G00014.1	545.192	61.429	3.1498	1.5858e-15	1.1068e-12	hypothetical protein SOVF_148650 [Spinacia oleracea]
HU05G00015.1	2475.22	1158.02	1.0959	0.0018792	0.044361	PREDICTED: glutamine-dependent NAD(+) synthetase-like [Pyrus x bretschneideri]
HU05G00026.1	413.253	176.086	1.2307	5.2118e-05	0.002697	hypothetical protein SOVF_019820 [Spinacia oleracea]
HU05G00040.1	2723.83	1065.68	1.3539	0.00049894	0.015977	PREDICTED: UDP-glucose 4-epimerase GEPI48-like [Beta vulgaris subsp. vulgaris]
HU05G00067.1	93.1996	22.9947	2.019	0.0018361	0.04364	PREDICTED: probable GABA transporter 2 isoform X1 [Beta vulgaris subsp. vulgaris]
HU05G00094.1	6.32567	53.7294	-3.0864	0.00055024	0.017175	Uncharacterized AAA domain-containing protein [Morus notabilis]
HU05G00106.1	60.5362	1.31315	5.5267	9.2527e-08	1.2226e-05	hypothetical protein SOVF_006240 [Spinacia oleracea]
HU05G00125.1	237.138	36.958	2.6818	3.2007e-06	0.00025252	hypothetical protein BVRB_5g102780 [Beta vulgaris subsp. vulgaris]
HU05G00187.1	258.991	86.5296	1.5816	0.0011171	0.029929	PREDICTED: uncharacterized protein LOC104893099 [Beta vulgaris subsp. vulgaris]
HU05G00201.1	1029.61	157.684	2.707	3.5695e-12	1.4081e-09	PREDICTED: tetraketide alpha-pyrone reductase 1-like [Beta vulgaris subsp. vulgaris]
HU05G00204.1	2074.3	538.114	1.9466	1.0251e-09	2.2146e-07	hypothetical protein SOVF_113790 [Spinacia oleracea]
HU05G00217.1	105.174	437.564	-2.0567	1.9638e-07	2.4077e-05	PREDICTED: uncharacterized protein LOC104893015 [Beta vulgaris subsp. vulgaris]
HU05G00220.1	28.0594	120.016	-2.0967	0.00018945	0.0075391	hypothetical protein PRUPE_ppa011830mg [Prunus persica]
HU05G00225.1	1061.07	245.354	2.1126	1.2547e-08	2.0866e-06	PREDICTED: lysine-specific demethylase JMJ706 [Beta vulgaris subsp. vulgaris]
HU05G00239.1	949.813	138.503	2.7777	3.3472e-07	3.7804e-05	hypothetical protein SOVF_136790 [Spinacia oleracea]
HU05G00245.1	47.8893	0	Inf	1.725e-08	2.762e-06	PREDICTED: protein BASIC PENTACYSTEINE7 [Beta vulgaris subsp. vulgaris]
HU05G00258.1	104.391	12.9642	3.0094	0.00013119	0.0056679	hypothetical protein SOVF_028480 [Spinacia oleracea]
HU05G00270.1	50.0406	4.74405	3.3989	0.00053399	0.016861	hypothetical protein SOVF_028390 [Spinacia oleracea]
HU05G00306.1	224.502	750.425	-1.741	2.933e-05	0.0016701	PREDICTED: ribose-phosphate pyrophosphokinase 2, chloroplastic [Beta vulgaris subsp. vulgaris]
HU05G00325.1	400.292	1372.32	-1.7775	0.00016581	0.0067868	hypothetical protein SOVF_212410 [Spinacia oleracea]
HU05G00327.1	1204.28	4885.25	-2.0203	5.9641e-06	0.00042608	hypothetical protein SOVF_212410 [Spinacia oleracea]
HU05G00341.1	497.964	1337.61	-1.4255	0.00032055	0.011363	hypothetical protein SOVF_191960 [Spinacia oleracea]
HU05G00344.1	4686.88	1043.51	2.1672	7.5939e-05	0.0036215	PREDICTED: probable receptor-like protein kinase At5g47070 [Beta vulgaris subsp. vulgaris]
HU05G00351.1	2249.27	810.21	1.4731	0.0019931	0.046568	PREDICTED: calcineurin B-like protein 1 [Beta vulgaris subsp. vulgaris]
HU05G00352.1	613.051	208.452	1.5563	0.00038063	0.012949	NA
HU05G00440.1	1552.52	293.285	2.4042	4.8556e-11	1.3767e-08	PREDICTED: putative gamma-glutamylcyclotransferase At3g02910 [Nicotiana sylvestris]
HU05G00532.1	82.4431	216.765	-1.3947	0.0012381	0.03228	hypothetical protein Csa_2G372160 [Cucumis sativus]
HU05G00588.1	184.971	22.9653	3.0098	4.6183e-07	4.9883e-05	hypothetical protein SOVF_112730 [Spinacia oleracea]
HU05G00708.1	5.15102	38.0065	-2.8833	0.0017398	0.041722	PREDICTED: uncharacterized protein LOC101262843 [Solanum lycopersicum]
HU05G00721.1	219.464	68.2389	1.6853	0.0015048	0.037322	hypothetical protein BVRB_1g000710 [Beta vulgaris subsp. vulgaris]
HU05G00776.1	206.303	10.215	4.336	1.1268e-07	1.4606e-05	hypothetical protein ARALYDRAFT_913814 [Arabidopsis lyrata subsp. lyrata]
HU05G00788.1	625.108	1445.66	-1.2095	0.0014159	0.035782	hypothetical protein EUGRSUZ_K01888 [Eucalyptus grandis]
HU05G00832.1	4109.21	1952.21	1.0738	0.0015452	0.038096	catalase [Hylocereus undatus]
HU05G00861.1	120.305	324.242	-1.4304	0.0018404	0.043674	PREDICTED: uncharacterized protein LOC104902423 [Beta vulgaris subsp. vulgaris]
HU05G00903.1	53.9135	2.86965	4.2317	0.00010334	0.0046582	SLM2 [Silene latifolia subsp. alba]
HU05G01002.1	146.19	24.1885	2.5955	1.2905e-05	0.00081076	PREDICTED: golgin candidate 1 isoform X2 [Beta vulgaris subsp. vulgaris]
HU05G01018.1	1951.04	841.659	1.2129	0.0008528	0.024332	unnamed protein product [Coffea canephora]
HU05G01129.1	837.028	323.126	1.3732	0.00036026	0.012336	hypothetical protein L484_027187 [Morus notabilis]
HU05G01132.1	2740.04	1297.45	1.0785	0.0009017	0.02546	hypothetical protein SOVF_034620 [Spinacia oleracea]
HU05G01134.1	7.86266	65.9223	-3.0677	5.5784e-06	0.00040275	hypothetical protein SOVF_170420 [Spinacia oleracea]
HU05G01136.1	17.2623	110.024	-2.6721	7.6138e-07	7.6472e-05	PREDICTED: 60S ribosomal protein L35 [Gossypium raimondii]
HU05G01223.1	262.888	83.3187	1.6577	0.0013008	0.033624	H(+)-transporting atpase plant/fungi plasma membrane type [Theobroma cacao]
HU05G01294.1	342.896	67.5678	2.3434	0.0011395	0.030348	hypothetical protein BVRB_2g041800 [Beta vulgaris subsp. vulgaris]
HU05G01352.1	1242.66	504.916	1.2993	0.00055657	0.017313	hypothetical protein SOVF_100440 [Spinacia oleracea]
HU05G01366.1	11593.1	4762.69	1.2834	0.00097495	0.027032	hypothetical protein SOVF_046930 [Spinacia oleracea]
HU05G01484.1	3562.17	7518	-1.0776	0.0013096	0.033787	PREDICTED: oleosin 18.2 kDa-like [Beta vulgaris subsp. vulgaris]
HU05G01489.1	2533.62	704.27	1.847	9.3195e-07	9.0596e-05	PREDICTED: uncharacterized acetyltransferase At3g50280 [Beta vulgaris subsp. vulgaris]
HU05G01533.1	29.7652	993.203	-5.0604	6.561e-05	0.0032411	CI small heat shock protein 2 [Prunus salicina]
HU05G01534.1	2.97944	54.4665	-4.1923	5.3303e-06	0.00038587	ACD-ScHsp26-like protein [Tamarix hispida]
HU05G01554.1	194.942	432.685	-1.1503	0.0016579	0.040076	PREDICTED: uncharacterized protein DDB_G0271670 [Beta vulgaris subsp. vulgaris]
HU05G01606.1	30.1072	177.89	-2.5628	2.911e-05	0.0016611	PREDICTED: pumilio homolog 1-like [Beta vulgaris subsp. vulgaris]
HU05G01611.1	1143.21	217.311	2.3953	0.00027355	0.0099144	hypothetical protein SOVF_157130 [Spinacia oleracea]
HU05G01648.1	3230.09	1217.01	1.4082	0.00064903	0.019542	PREDICTED: charged multivesicular body protein 1-like [Musa acuminata subsp. malaccensis]
HU05G01657.1	35.9265	2.51099	3.8387	0.00016323	0.006691	hypothetical protein SOVF_058160 [Spinacia oleracea]
HU05G01661.1	1192.68	106.167	3.4898	1.3187e-10	3.4514e-08	hypothetical protein SOVF_058160 [Spinacia oleracea]
HU05G01706.1	16.0877	87.5638	-2.4444	0.00015896	0.0065546	hypothetical protein CICLE_v10011795mg [Citrus clementina]
HU05G01713.1	775.677	4745.82	-2.6131	1.6351e-05	0.0010039	hypothetical protein SOVF_171160 [Spinacia oleracea]
HU05G01750.1	270.136	965.197	-1.8371	2.2164e-06	0.00018912	PREDICTED: transcription repressor MYB6-like [Beta vulgaris subsp. vulgaris]
HU05G01762.1	3840.65	1676.47	1.1959	0.00055299	0.017222	PREDICTED: GDP-L-galactose phosphorylase 2-like [Beta vulgaris subsp. vulgaris]
HU05G01779.1	449.381	1571.81	-1.8064	2.2794e-06	0.00019328	PREDICTED: leucine-rich repeat extensin-like protein 5 [Beta vulgaris subsp. vulgaris]
HU05G01822.1	904.308	2415.4	-1.4174	6.9275e-05	0.0033853	PREDICTED: acyl-coenzyme A oxidase 2, peroxisomal [Beta vulgaris subsp. vulgaris]
HU05G01824.1	85.3033	301.281	-1.8204	3.5769e-05	0.0019314	hypothetical protein POPTR_0005s07900g [Populus trichocarpa]
HU05G01876.1	2739.38	835.508	1.7131	5.1075e-06	0.00037371	hypothetical protein SOVF_160260 [Spinacia oleracea]
HU05G01881.1	444.429	62.3755	2.8329	8.5327e-05	0.0039769	PREDICTED: uncharacterized protein LOC104883752 isoform X1 [Beta vulgaris subsp. vulgaris]
HU05G01921.1	3791.36	614.166	2.626	2.2825e-14	1.2943e-11	PREDICTED: ethylene-responsive transcription factor ERF010-like [Beta vulgaris subsp. vulgaris]
HU05G01933.1	4710.36	2423.35	0.95884	0.00020529	0.0079776	PREDICTED: cysteine proteinase COT44-like [Beta vulgaris subsp. vulgaris]
HU05G01935.1	31.6982	125.788	-1.9885	3.8031e-05	0.0020337	PREDICTED: uncharacterized protein LOC104894880 [Beta vulgaris subsp. vulgaris]
HU05G01937.1	48.9357	140.394	-1.5205	0.00048165	0.015607	PREDICTED: probable LRR receptor-like serine/threonine-protein kinase At4g37250 [Beta vulgaris subsp. vulgaris]
HU05G01973.1	118.192	19.9729	2.565	0.00027405	0.0099175	PREDICTED: BTB/POZ and TAZ domain-containing protein 4 [Beta vulgaris subsp. vulgaris]
HU05G01990.1	7.27757	116.61	-4.0021	8.4943e-05	0.0039726	PREDICTED: uncharacterized protein LOC100780653 [Glycine max]
HU05G01991.1	689.429	2689.97	-1.9641	9.8569e-08	1.2899e-05	PREDICTED: heptahelical transmembrane protein 4-like isoform X2 [Jatropha curcas]
HU05G02016.1	3816.67	1171.89	1.7035	1.1824e-06	0.00011175	hypothetical protein SOVF_041620 [Spinacia oleracea]
HU05G02029.1	242.892	92.7425	1.389	0.0012125	0.031732	hypothetical protein SOVF_054530 [Spinacia oleracea]
HU05G02040.1	6530.99	3163.35	1.0458	0.0012118	0.031732	hypothetical protein SOVF_052410 [Spinacia oleracea]
HU05G02044.1	2253.36	326.252	2.788	4.0072e-14	2.058e-11	PREDICTED: uncharacterized protein LOC104895058 [Beta vulgaris subsp. vulgaris]
HU05G02052.1	5932.38	2595.38	1.1927	0.0021152	0.048667	PREDICTED: uncharacterized protein LOC104895068 isoform X2 [Beta vulgaris subsp. vulgaris]
HU05G02077.1	14.6249	79.8025	-2.448	0.00012149	0.0053252	PREDICTED: transmembrane and coiled-coil domain-containing protein 4 [Beta vulgaris subsp. vulgaris]
HU05G02117.1	1015.72	265.365	1.9365	4.2299e-06	0.00031717	flavanone-3-hydroxylase [Gossypium hirsutum]
HU05G02127.1	6266.69	2906.06	1.1086	0.0017881	0.042655	hypothetical protein SOVF_196930 [Spinacia oleracea]
HU05G02203.1	2844.4	952.262	1.5787	7.3968e-05	0.0035698	PREDICTED: homeobox-leucine zipper protein ATHB-6-like [Beta vulgaris subsp. vulgaris]
HU05G02220.1	47.9883	4.75982	3.3337	0.00018607	0.0074154	PREDICTED: BTB/POZ domain-containing protein At5g66560-like [Beta vulgaris subsp. vulgaris]
HU05G02239.1	2966.92	643.778	2.2043	1.4813e-07	1.8824e-05	PREDICTED: UPF0496 protein 1-like [Beta vulgaris subsp. vulgaris]
HU05G02240.1	199.469	54.6737	1.8672	0.00034462	0.01198	PREDICTED: ankyrin repeat-containing protein At5g02620-like [Beta vulgaris subsp. vulgaris]
HU05G02246.1	1946.86	5844.38	-1.5859	4.3498e-06	0.00032438	PREDICTED: calponin homology domain-containing protein DDB_G0272472 [Beta vulgaris subsp. vulgaris]
HU05G02250.1	14.9917	127.268	-3.0856	6.3569e-06	0.00045059	PREDICTED: splicing factor 3B subunit 4 [Nelumbo nucifera]
HU05G02265.1	55.0837	4.21291	3.7087	3.8996e-05	0.0020812	PREDICTED: uncharacterized protein LOC104456870 [Eucalyptus grandis]
HU05G02308.1	1.61124	24.7281	-3.9399	0.0016403	0.039792	NA
HU05G02309.1	4.51643	45.4613	-3.3314	0.0002412	0.0090304	hypothetical protein BVRB_2g029390 [Beta vulgaris subsp. vulgaris]
HU05G02310.1	892.66	2861.87	-1.6808	0.0010956	0.029496	PREDICTED: uncharacterized protein LOC104907900 isoform X2 [Beta vulgaris subsp. vulgaris]
HU05G02317.1	6.00837	109.293	-4.1851	0.0010223	0.028023	hypothetical protein SOVF_028600 [Spinacia oleracea]
HU05G02318.1	2.36959	101.217	-5.4167	2.3525e-12	9.7018e-10	PREDICTED: uncharacterized protein LOC104893055 [Beta vulgaris subsp. vulgaris]
HU05G02328.1	192.871	594.639	-1.6244	6.108e-05	0.0030731	hypothetical protein SOVF_136790 [Spinacia oleracea]
HU05G02329.1	22.2851	163.809	-2.8779	8.8386e-06	0.00059293	PREDICTED: probable carotenoid cleavage dioxygenase 4, chloroplastic [Beta vulgaris subsp. vulgaris]
HU05G02330.1	159.83	445.874	-1.4801	0.0015605	0.038253	hypothetical protein SOVF_028510 [Spinacia oleracea]
HU06G00007.1	1327.99	551.76	1.2671	6.493e-06	0.00045905	PREDICTED: uncharacterized protein LOC104894971 [Beta vulgaris subsp. vulgaris]
HU06G00030.1	722.485	1961.47	-1.4409	0.00020801	0.0080511	PREDICTED: uncharacterized protein LOC104895017 [Beta vulgaris subsp. vulgaris]
HU06G00042.1	161.272	420.233	-1.3817	0.00058335	0.017962	hypothetical protein PRUPE_ppa019911mg [Prunus persica]
HU06G00074.1	1401.63	4532.49	-1.6932	1.0834e-05	0.00070716	PREDICTED: dehydrin Rab18-like [Beta vulgaris subsp. vulgaris]
HU06G00075.1	2425.28	7066.72	-1.5429	2.4512e-05	0.0014256	NA
HU06G00127.1	192.896	574.945	-1.5756	0.00013837	0.0058847	PREDICTED: chaperone protein dnaJ 11, chloroplastic [Beta vulgaris subsp. vulgaris]
HU06G00205.1	483.475	83.5077	2.5335	3.8723e-08	5.6667e-06	PREDICTED: E3 ubiquitin-protein ligase ATL31-like [Beta vulgaris subsp. vulgaris]
HU06G00245.1	399.884	143.557	1.478	0.00054189	0.017006	hypothetical protein SOVF_020330 [Spinacia oleracea]
HU06G00267.1	22.6406	167.136	-2.884	4.0547e-06	0.00030572	hypothetical protein SOVF_191550, partial [Spinacia oleracea]
HU06G00364.1	1813.08	457.469	1.9867	5.5948e-07	5.9255e-05	hypothetical protein BVRB_6g128110 isoform B [Beta vulgaris subsp. vulgaris]
HU06G00365.1	733.115	201.57	1.8628	0.00025846	0.0095326	hypothetical protein SOVF_198170 [Spinacia oleracea]
HU06G00392.1	4097.25	842.503	2.2819	1.5064e-06	0.0001376	natural resistance-associated macrophage protein, putative [Ricinus communis]
HU06G00393.1	2263.86	609.325	1.8935	2.1608e-07	2.6256e-05	hypothetical protein SOVF_185290 [Spinacia oleracea]
HU06G00395.1	79.2365	218.339	-1.4623	0.00023786	0.0089432	PREDICTED: probable indole-3-acetic acid-amido synthetase GH3.1 [Beta vulgaris subsp. vulgaris]
HU06G00401.1	1517.17	700.412	1.1151	0.0015657	0.038324	hypothetical protein SOVF_127650 [Spinacia oleracea]
HU06G00450.1	1573.31	192.781	3.0288	0.00012476	0.0054597	chloroplast omega-3 desaturase [Portulaca oleracea]
HU06G00502.1	358.608	101.759	1.8173	6.5584e-06	0.00046142	proline transporter 2 [Vigna unguiculata]
HU06G00522.1	3057.38	956.59	1.6763	1.0748e-05	0.00070716	PREDICTED: uncharacterized protein LOC104905055 [Beta vulgaris subsp. vulgaris]
HU06G00552.1	84.4142	356.805	-2.0796	1.6141e-06	0.00014548	PREDICTED: ribulose bisphosphate carboxylase/oxygenase activase, chloroplastic isoform X1 [Vitis vinifera]
HU06G00570.1	273.289	82.1955	1.7333	0.00042085	0.014021	PREDICTED: factor of DNA methylation 5-like [Beta vulgaris subsp. vulgaris]
HU06G00579.1	5693.83	2315.27	1.2982	0.00016163	0.0066356	hypothetical protein SOVF_109140 [Spinacia oleracea]
HU06G00586.1	33.3678	222.547	-2.7376	0.00075504	0.022074	PREDICTED: uncharacterized protein LOC103445582 [Malus domestica]
HU06G00588.1	16.1416	208.833	-3.6935	9.5365e-08	1.254e-05	actin 1 [Torenia fournieri]
HU06G00615.1	1594.2	366.021	2.1228	0.00093785	0.02619	PREDICTED: protein COBRA-like [Citrus sinensis]
HU06G00617.1	611.865	154.584	1.9848	0.0014714	0.036803	hypothetical protein SOVF_093330 [Spinacia oleracea]
HU06G00626.1	90.1236	360.409	-1.9997	0.00017875	0.0071974	PREDICTED: uncharacterized protein LOC104906731 [Beta vulgaris subsp. vulgaris]
HU06G00649.1	147.865	352.561	-1.2536	0.0014099	0.035699	hypothetical protein SOVF_130670 [Spinacia oleracea]
HU06G00655.1	1331.17	371.571	1.841	8.1974e-08	1.1046e-05	hypothetical protein SOVF_182930 [Spinacia oleracea]
HU06G00665.1	278.494	96.5864	1.5278	0.00099239	0.02734	PREDICTED: uncharacterized protein LOC104906193 [Beta vulgaris subsp. vulgaris]
HU06G00721.1	18.1197	182.235	-3.3302	9.1588e-10	2.0104e-07	NA
HU06G00758.1	832.896	215.325	1.9516	2.4905e-05	0.0014423	hypothetical protein SOVF_008540 isoform A [Spinacia oleracea]
HU06G00762.1	5769.71	572.959	3.332	9.9895e-06	0.00066318	PREDICTED: L-ascorbate oxidase [Beta vulgaris subsp. vulgaris]
HU06G00800.1	119.767	16.4848	2.861	0.0010126	0.027841	NA
HU06G00837.1	121.003	564.394	-2.2217	9.2868e-05	0.0042771	hypothetical protein SOVF_017860 [Spinacia oleracea]
HU06G00845.1	1490.33	579.288	1.3633	0.0011176	0.029929	PREDICTED: uncharacterized protein LOC104895569 isoform X1 [Beta vulgaris subsp. vulgaris]
HU06G00865.1	41.5839	0.572561	6.1825	8.4149e-07	8.3289e-05	PREDICTED: uncharacterized protein LOC104883749 [Beta vulgaris subsp. vulgaris]
HU06G00869.1	3139.87	1037.31	1.5979	0.00096584	0.026826	hypothetical protein SOVF_160260 [Spinacia oleracea]
HU06G00899.1	565.122	212.833	1.4088	0.00010252	0.0046429	wound-induced protein WI12 [Mesembryanthemum crystallinum]
HU06G00903.1	1693.52	583.051	1.5383	1.1926e-05	0.00076025	hypothetical protein SOVF_117060 [Spinacia oleracea]
HU06G00912.1	292.309	78.6168	1.8946	0.00026934	0.0098012	PREDICTED: LOW QUALITY PROTEIN: protein NRT1/ PTR FAMILY 5.1 [Beta vulgaris subsp. vulgaris]
HU06G00943.1	0	14.8468	#NAME?	0.0020056	0.046793	PREDICTED: transcription factor RF2b-like [Beta vulgaris subsp. vulgaris]
HU06G00950.1	107.017	14.596	2.8742	1.0415e-06	0.00010052	PREDICTED: glycerol-3-phosphate dehydrogenase [NAD(+)] 2, chloroplastic isoform X1 [Beta vulgaris subsp. vulgaris]
HU06G00976.1	3910.49	1642.63	1.2513	0.00033466	0.011738	hypothetical protein SOVF_072490 [Spinacia oleracea]
HU06G00979.1	352.062	129.93	1.4381	0.0016801	0.040504	PREDICTED: mediator of RNA polymerase II transcription subunit 15a-like [Vitis vinifera]
HU06G00988.1	292.267	1009.8	-1.7887	6.792e-06	0.00047525	PREDICTED: probable carboxylesterase 17 [Beta vulgaris subsp. vulgaris]
HU06G01004.1	3.61403	44.9459	-3.6365	9.3287e-05	0.0042892	PREDICTED: glycerol-3-phosphate dehydrogenase [NAD(+)] 2, chloroplastic isoform X1 [Beta vulgaris subsp. vulgaris]
HU06G01011.1	145.196	601.145	-2.0497	1.0071e-07	1.3116e-05	O-methyltransferase [Mesembryanthemum crystallinum]
HU06G01012.1	14.5551	69.4451	-2.2543	0.0003906	0.013191	O-methyltransferase [Mesembryanthemum crystallinum]
HU06G01073.1	5.25003	139.629	-4.7331	3.4527e-14	1.8427e-11	hypothetical protein SOVF_146520 [Spinacia oleracea]
HU06G01075.1	0.659347	25.9653	-5.2994	3.3388e-05	0.0018434	hypothetical protein SOVF_117880 [Spinacia oleracea]
HU06G01102.1	953.706	368.109	1.3734	0.00021401	0.0081934	hypothetical protein SOVF_192160 [Spinacia oleracea]
HU06G01112.1	1943.54	889.362	1.1278	0.001346	0.03437	PREDICTED: retinoblastoma-related protein isoform X1 [Beta vulgaris subsp. vulgaris]
HU06G01114.1	6.44943	37.3135	-2.5325	0.0010191	0.02799	PREDICTED: ABC transporter B family member 15-like [Beta vulgaris subsp. vulgaris]
HU06G01143.1	4.68968	56.5328	-3.5915	5.0417e-06	0.0003699	porin [Mesembryanthemum crystallinum]
HU06G01144.1	4.64018	164.065	-5.1439	6.6784e-17	6.4921e-14	PREDICTED: acetylglutamate kinase, chloroplastic [Beta vulgaris subsp. vulgaris]
HU06G01153.1	32.8233	159.677	-2.2824	1.3599e-05	0.00084894	PREDICTED: aldose 1-epimerase [Beta vulgaris subsp. vulgaris]
HU06G01172.1	65.8763	181.392	-1.4613	0.0018374	0.04364	PREDICTED: zinc-finger homeodomain protein 9-like [Beta vulgaris subsp. vulgaris]
HU06G01177.1	5.61682	210.306	-5.2266	3.7722e-07	4.1909e-05	PREDICTED: probable calcium-binding protein CML30 [Beta vulgaris subsp. vulgaris]
HU06G01184.1	1674.32	4148.2	-1.3089	0.00044639	0.014657	hypothetical protein SOVF_150370 [Spinacia oleracea]
HU06G01193.1	5212.48	1250.14	2.0599	0.00017616	0.0071247	Lamin-like protein [Medicago truncatula]
HU06G01208.1	0.342049	19.3951	-5.8253	0.00084046	0.02408	NA
HU06G01214.1	5.05648	289.002	-5.8368	1.0333e-24	3.3342e-21	PREDICTED: uncharacterized protein LOC104887288 [Beta vulgaris subsp. vulgaris]
HU06G01215.1	0	17.6268	#NAME?	0.0003392	0.011837	NA
HU06G01216.1	437.829	63.6402	2.7824	2.5999e-11	7.8629e-09	PREDICTED: uncharacterized protein LOC104887288 [Beta vulgaris subsp. vulgaris]
HU06G01218.1	283.387	1445.8	-2.351	2.8631e-10	6.8965e-08	hypothetical protein SOVF_084840 [Spinacia oleracea]
HU06G01241.1	0	27.7275	#NAME?	1.6547e-06	0.00014767	PREDICTED: F-box protein At5g39250 [Vitis vinifera]
HU06G01262.1	6136.69	390.602	3.9737	0.00012048	0.0052894	NA
HU06G01266.1	303.944	105.264	1.5298	0.00022325	0.0084656	hypothetical protein SOVF_056560 [Spinacia oleracea]
HU06G01267.1	5.44803	426.54	-6.2908	6.4538e-32	4.3916e-28	PREDICTED: ABC transporter I family member 19-like isoform X1 [Beta vulgaris subsp. vulgaris]
HU06G01268.1	4.80897	187.539	-5.2853	4.6263e-18	5.2468e-15	PREDICTED: uncharacterized protein LOC104888880 [Beta vulgaris subsp. vulgaris]
HU06G01269.1	696.659	153.138	2.1856	4.9708e-09	9.0806e-07	PREDICTED: uncharacterized protein LOC104888880 [Beta vulgaris subsp. vulgaris]
HU06G01271.1	1.97804	218.768	-6.7892	1.1609e-24	3.3342e-21	hypothetical protein SOVF_056560 [Spinacia oleracea]
HU06G01280.1	74.425	234.897	-1.6582	0.00038602	0.013085	PREDICTED: probable sarcosine oxidase [Beta vulgaris subsp. vulgaris]
HU06G01283.1	189.231	60.2222	1.6518	0.00052104	0.016549	PREDICTED: uncharacterized protein LOC104885247 [Beta vulgaris subsp. vulgaris]
HU06G01287.1	498.57	80.9393	2.6229	1.8429e-12	7.9623e-10	PREDICTED: superkiller viralicidic activity 2-like 2 [Beta vulgaris subsp. vulgaris]
HU06G01295.1	1.66074	100.715	-5.9223	5.3966e-14	2.6707e-11	PREDICTED: probable inactive receptor kinase At1g48480 [Jatropha curcas]
HU06G01298.1	4.68968	255.207	-5.766	2.0699e-23	4.334e-20	PREDICTED: superkiller viralicidic activity 2-like 2 [Beta vulgaris subsp. vulgaris]
HU06G01321.1	149.804	1231.59	-3.0394	7.7809e-10	1.736e-07	PREDICTED: triacylglycerol lipase 2 [Vitis vinifera]
HU06G01328.1	426.104	1297.4	-1.6063	0.00026915	0.0098012	hypothetical protein SOVF_195260 [Spinacia oleracea]
HU06G01369.1	0.976645	553.298	-9.146	0.00043562	0.014425	PREDICTED: succinate dehydrogenase [ubiquinone] iron-sulfur subunit 2, mitochondrial-like [Nelumbo nucifera]
HU06G01433.1	4.27338	62.9057	-3.8797	1.5989e-06	0.00014459	PREDICTED: endoglucanase 25-like [Solanum tuberosum]
HU06G01462.1	183.038	63.5277	1.5267	0.00047795	0.015561	hypothetical protein CISIN_1g0416411mg, partial [Citrus sinensis]
HU06G01490.1	155.615	503.632	-1.6944	3.9624e-05	0.0021106	hypothetical protein SOVF_138350 [Spinacia oleracea]
HU06G01561.1	7.00977	44.5278	-2.6673	0.00069245	0.020639	PREDICTED: protein NRT1/ PTR FAMILY 8.3-like isoform X2 [Nelumbo nucifera]
HU06G01586.1	1675.73	799.438	1.0677	0.0014558	0.036454	PREDICTED: protein RAE1-like [Beta vulgaris subsp. vulgaris]
HU06G01628.1	474.403	177.826	1.4156	0.0002102	0.0081156	PREDICTED: zinc finger protein ZAT10-like [Beta vulgaris subsp. vulgaris]
HU06G01646.1	476.056	80.9283	2.5564	0.00032061	0.011363	PREDICTED: chitinase 6-like [Beta vulgaris subsp. vulgaris]
HU06G01652.1	18.2885	0	Inf	0.00079134	0.022914	PREDICTED: lipoxygenase homology domain-containing protein 1 [Beta vulgaris subsp. vulgaris]
HU06G01665.1	45.6682	368.303	-3.0116	1.6921e-11	5.4184e-09	PREDICTED: uncharacterized protein LOC104901446 [Beta vulgaris subsp. vulgaris]
HU06G01748.1	0	44.4969	#NAME?	2.3919e-09	4.6839e-07	carbonic anhydrase []
HU06G01749.1	2.63739	98.2648	-5.2195	1.6005e-12	7.0263e-10	PREDICTED: uncharacterized protein At4g15545 isoform X2 [Beta vulgaris subsp. vulgaris]
HU06G01792.1	2.97944	51.0354	-4.0984	2.7093e-06	0.00022079	hypothetical protein SOVF_210540 [Spinacia oleracea]
HU06G01857.1	0	31.0332	#NAME?	5.797e-07	6.1029e-05	PREDICTED: uncharacterized protein LOC104901791 [Beta vulgaris subsp. vulgaris]
HU06G01859.1	8.93831	103.475	-3.5331	4.2155e-09	7.8589e-07	PREDICTED: uncharacterized protein LOC104901791 [Beta vulgaris subsp. vulgaris]
HU06G01886.1	12783.9	3950.29	1.6943	0.0012693	0.032967	PREDICTED: 1-aminocyclopropane-1-carboxylate oxidase-like [Beta vulgaris subsp. vulgaris]
HU06G01904.1	1131.34	158.843	2.8324	1.1372e-06	0.00010861	hypothetical protein SOVF_058140 [Spinacia oleracea]
HU06G01919.1	61.8999	10.1774	2.6046	0.0020133	0.046917	PREDICTED: polygalacturonase At1g48100 [Beta vulgaris subsp. vulgaris]
HU06G01949.1	1211.99	301.739	2.006	3.2115e-08	4.8029e-06	hypothetical protein SOVF_148330 [Spinacia oleracea]
HU06G01950.1	1623.51	505.865	1.6823	2.7461e-06	0.00022312	PREDICTED: PTI1-like tyrosine-protein kinase 1 [Cucumis sativus]
HU06G01968.1	608.055	145.5	2.0632	2.0837e-08	3.2594e-06	hypothetical protein SOVF_132100 isoform B [Spinacia oleracea]
HU06G01970.1	364.029	122.348	1.5731	0.0010861	0.029298	PREDICTED: uncharacterized protein LOC104906799 [Beta vulgaris subsp. vulgaris]
HU06G01983.1	108.613	353.707	-1.7034	6.078e-05	0.0030636	hypothetical protein SOVF_031500 [Spinacia oleracea]
HU06G01984.1	14.9422	152.144	-3.348	0.00060314	0.018529	xyloglucanase inhibitor 2 [Humulus lupulus]
HU06G02013.1	5468.69	2636.73	1.0524	0.0019854	0.046466	hypothetical protein SOVF_204570 [Spinacia oleracea]
HU06G02062.1	2895.05	8455.9	-1.5464	4.0185e-06	0.00030383	PREDICTED: vicilin-like antimicrobial peptides 2-2 [Beta vulgaris subsp. vulgaris]
HU06G02063.1	29638.8	90011.9	-1.6026	0.00077771	0.022585	hypothetical protein BVRB_3g065990 [Beta vulgaris subsp. vulgaris]
HU06G02136.1	81.7749	0.871666	6.5517	1.9277e-11	5.9624e-09	NA
HU06G02185.1	2511.61	451.709	2.4751	1.6913e-06	0.00015044	PREDICTED: uncharacterized protein LOC104888475 [Beta vulgaris subsp. vulgaris]
HU06G02191.1	2202.07	334.594	2.7184	0.0014957	0.03721	hypothetical protein SOVF_070110 [Spinacia oleracea]
HU06G02321.1	181.408	20.2268	3.1649	8.8555e-08	1.1816e-05	PREDICTED: RING-H2 finger protein ATL1 [Beta vulgaris subsp. vulgaris]
HU06G02370.1	5479.24	12137.8	-1.1475	0.0011348	0.030282	PREDICTED: oleosin 1-like [Beta vulgaris subsp. vulgaris]
HU06G02471.1	139.007	35.8148	1.9565	3.1986e-05	0.0017804	PREDICTED: MATE efflux family protein 9-like [Beta vulgaris subsp. vulgaris]
HU06G02504.1	275.112	1082.25	-1.9759	0.001069	0.028982	PREDICTED: low-temperature-induced 65 kDa protein-like [Beta vulgaris subsp. vulgaris]
HU06G02564.1	31.8962	2.01679	3.9833	0.00028917	0.01037	hypothetical protein SOVF_083100 [Spinacia oleracea]
HU06G02568.1	597.082	62.4517	3.2571	0.00063159	0.019101	hypothetical protein BVRB_3g053120 [Beta vulgaris subsp. vulgaris]
HU06G02608.1	1458.55	490.934	1.5709	0.00020824	0.0080511	PREDICTED: cyclic nucleotide-gated ion channel 1 [Beta vulgaris subsp. vulgaris]
HU06G02660.1	42.025	182.742	-2.1205	8.4559e-05	0.0039615	hypothetical protein SOVF_006450 [Spinacia oleracea]
HU06G02688.1	5491.58	2301	1.255	0.0010719	0.02903	PREDICTED: ABC transporter B family member 11-like [Beta vulgaris subsp. vulgaris]
HU06G02708.1	5.08123	75.6945	-3.8969	0.00082375	0.023777	PREDICTED: 25.3 kDa vesicle transport protein [Beta vulgaris subsp. vulgaris]
HU07G00008.1	2.95469	36.7423	-3.6364	5.647e-05	0.0028892	hypothetical protein SOVF_057820 [Spinacia oleracea]
HU07G00028.1	6577.95	3015.91	1.125	0.001942	0.045568	PREDICTED: protein BPS1, chloroplastic-like [Beta vulgaris subsp. vulgaris]
HU07G00045.1	112.588	594.284	-2.4001	8.2721e-08	1.1092e-05	hypothetical protein SOVF_060390 [Spinacia oleracea]
HU07G00064.1	45.6345	141.137	-1.6289	0.0011963	0.031522	PREDICTED: putative glucose-6-phosphate 1-epimerase [Beta vulgaris subsp. vulgaris]
HU07G00080.1	1000.81	172.108	2.5398	3.1031e-15	2.011e-12	PREDICTED: rhodanese-like domain-containing protein 4, chloroplastic [Beta vulgaris subsp. vulgaris]
HU07G00099.1	231.447	62.4329	1.8903	0.0021021	0.048489	PREDICTED: cullin-1-like [Beta vulgaris subsp. vulgaris]
HU07G00121.1	1011.18	446.488	1.1793	0.0010883	0.029329	PREDICTED: WD repeat-containing protein 44-like [Beta vulgaris subsp. vulgaris]
HU07G00135.1	955.517	292.947	1.7056	1.6322e-06	0.00014614	PREDICTED: homeobox-leucine zipper protein ATHB-12 [Beta vulgaris subsp. vulgaris]
HU07G00142.1	96.5077	6.71259	3.8457	1.5648e-08	2.5813e-06	hypothetical protein VITISV_001390 [Vitis vinifera]
HU07G00144.1	58.8259	10.8885	2.4336	0.00041134	0.013755	hypothetical protein SOVF_073390 [Spinacia oleracea]
HU07G00149.1	976.911	177.327	2.4618	1.0311e-10	2.7787e-08	hypothetical protein CICLE_v10019339mg [Citrus clementina]
HU07G00172.1	211.286	668.02	-1.6607	0.00048718	0.015719	hypothetical protein SOVF_165650 [Spinacia oleracea]
HU07G00224.1	168.676	406.005	-1.2672	0.0003472	0.012039	hypothetical protein SOVF_043230 [Spinacia oleracea]
HU07G00229.1	136.669	432.773	-1.6629	7.1576e-06	0.00049827	hypothetical protein SOVF_155000 [Spinacia oleracea]
HU07G00246.1	989.302	392.855	1.3324	0.0011136	0.029922	PREDICTED: uncharacterized protein At1g04910 isoform X2 [Beta vulgaris subsp. vulgaris]
HU07G00247.1	32.551	160.298	-2.3	1.2044e-05	0.00076595	hypothetical protein SOVF_056470 [Spinacia oleracea]
HU07G00254.1	215.49	30.7696	2.808	2.3019e-08	3.5199e-06	PREDICTED: receptor homology region, transmembrane domain- and RING domain-containing protein 2-like [Beta vulgaris subsp. vulgaris]
HU07G00279.1	228.649	1077.78	-2.2369	1.9587e-10	4.9365e-08	PREDICTED: G-type lectin S-receptor-like serine/threonine-protein kinase At1g34300 [Beta vulgaris subsp. vulgaris]
HU07G00280.1	428.933	112.573	1.9299	1.2872e-05	0.00081076	PREDICTED: GDSL esterase/lipase At1g29670-like [Pyrus x bretschneideri]
HU07G00295.1	4475.74	2039.11	1.1342	0.00044238	0.014578	PREDICTED: mitogen-activated protein kinase kinase kinase 1-like [Beta vulgaris subsp. vulgaris]
HU07G00327.1	317.72	89.0776	1.8346	0.00045389	0.014849	PREDICTED: WAT1-related protein At4g08300-like [Beta vulgaris subsp. vulgaris]
HU07G00364.1	62.1519	6.65988	3.2222	3.176e-05	0.0017715	hypothetical protein SOVF_047840 [Spinacia oleracea]
HU07G00374.1	36.9729	106.468	-1.5259	0.0016197	0.039398	PREDICTED: GEM-like protein 1 [Beta vulgaris subsp. vulgaris]
HU07G00377.1	1522.8	634.493	1.2631	0.0012008	0.031522	PREDICTED: ovarian cancer-associated gene 2 protein homolog [Beta vulgaris subsp. vulgaris]
HU07G00451.1	18490.7	46073.5	-1.3171	0.00027499	0.009927	PREDICTED: putative ripening-related protein 1 [Sesamum indicum]
HU07G00522.1	2211.62	946.217	1.2249	0.0015349	0.03791	PREDICTED: polygalacturonate 4-alpha-galacturonosyltransferase [Beta vulgaris subsp. vulgaris]
HU07G00587.1	256.356	88.5327	1.5339	0.00061186	0.018721	PREDICTED: malate dehydrogenase, cytoplasmic-like [Jatropha curcas]
HU07G00614.1	27.7713	0	Inf	0.00014378	0.0060767	PREDICTED: auxin-induced protein 6B-like [Beta vulgaris subsp. vulgaris]
HU07G00760.1	4.90798	43.0729	-3.1336	0.00072008	0.021235	hypothetical protein SOVF_162580 [Spinacia oleracea]
HU07G00763.1	92.3041	1207.8	-3.7098	8.1363e-16	6.3275e-13	PREDICTED: cytochrome P450 83B1-like [Beta vulgaris subsp. vulgaris]
HU07G00792.1	1230.04	533.286	1.2057	0.00065093	0.019577	PREDICTED: CBL-interacting serine/threonine-protein kinase 8 isoform X2 [Beta vulgaris subsp. vulgaris]
HU07G00931.1	12.3791	59.5539	-2.2663	0.0013174	0.033924	hypothetical protein A306_06270, partial [Columba livia]
HU07G01016.1	3227.5	884.515	1.8675	0.00015772	0.0065243	hypothetical protein SOVF_091530 [Spinacia oleracea]
HU07G01099.1	7802.65	2601.25	1.5848	6.859e-05	0.0033578	PREDICTED: polyadenylate-binding protein RBP47-like [Beta vulgaris subsp. vulgaris]
HU07G01131.1	1989.83	157.013	3.6637	7.54e-18	8.2093e-15	PREDICTED: allene oxide synthase [Jatropha curcas]
HU07G01164.1	784.849	295.105	1.4112	0.00014945	0.0062775	PREDICTED: small RNA 2'-O-methyltransferase-like isoform X1 [Beta vulgaris subsp. vulgaris]
HU07G01169.1	1877.06	854.874	1.1347	0.00035653	0.012298	hypothetical protein SOVF_016160 [Spinacia oleracea]
HU07G01234.1	925.03	253.376	1.8682	1.1825e-05	0.00075731	hypothetical protein PRUPE_ppa013617mg [Prunus persica]
HU07G01316.1	21.3174	89.7547	-2.074	0.0011362	0.030289	PREDICTED: F-box protein At3g08750-like [Beta vulgaris subsp. vulgaris]
HU07G01362.1	859.466	243.147	1.8216	0.0017226	0.04142	PREDICTED: uncharacterized protein LOC103964909 [Pyrus x bretschneideri]
HU07G01465.1	40.0425	204.323	-2.3513	2.679e-07	3.1982e-05	PREDICTED: caffeoylshikimate esterase [Beta vulgaris subsp. vulgaris]
HU07G01667.1	4419.94	1263.87	1.8062	0.00040955	0.013729	PREDICTED: cytochrome b561 and DOMON domain-containing protein At5g35735-like [Beta vulgaris subsp. vulgaris]
HU07G01713.1	3840.84	1728.17	1.1522	0.00033191	0.011657	hypothetical protein SOVF_084220 [Spinacia oleracea]
HU07G01763.1	130.303	311.065	-1.2553	0.0021233	0.048812	hypothetical protein SOVF_168570 [Spinacia oleracea]
HU07G01876.1	1771.67	697.325	1.3452	1.7751e-05	0.0010785	PREDICTED: protein STRUBBELIG-RECEPTOR FAMILY 7-like [Beta vulgaris subsp. vulgaris]
HU07G01882.1	959.675	255.273	1.9105	0.00066212	0.019892	PREDICTED: RING-H2 finger protein ATL60-like [Beta vulgaris subsp. vulgaris]
HU07G01935.1	399.406	88.8078	2.1691	0.00036232	0.01239	hypothetical protein SOVF_053260 [Spinacia oleracea]
HU07G01943.1	13010.8	4429.78	1.5544	4.727e-05	0.0024601	PREDICTED: linoleate 13S-lipoxygenase 3-1, chloroplastic [Beta vulgaris subsp. vulgaris]
HU07G02010.1	33.4084	3.38265	3.304	0.00081682	0.023602	hypothetical protein SOVF_188360 [Spinacia oleracea]
HU07G02038.1	153.216	37.6163	2.0261	4.4824e-05	0.0023463	hypothetical protein SOVF_191320 [Spinacia oleracea]
HU07G02051.1	256.722	54.6834	2.231	9.0132e-07	8.7932e-05	hypothetical protein SOVF_115260 [Spinacia oleracea]
HU07G02052.1	386.665	20.0355	4.2705	2.4317e-06	0.00020366	PREDICTED: uncharacterized protein LOC104900303 [Beta vulgaris subsp. vulgaris]
HU07G02058.1	136.831	18.0563	2.9218	3.6392e-06	0.0002814	PREDICTED: NAC domain-containing protein 90-like [Jatropha curcas]
HU07G02070.1	50.0361	1.32445	5.2395	9.1669e-06	0.00061305	short chain alcohol dehydrogenase, putative [Ricinus communis]
HU07G02073.1	530.786	264.139	1.0068	0.0019331	0.045439	hypothetical protein BVRB_7g170840 [Beta vulgaris subsp. vulgaris]
HU07G02133.1	1372.67	252.73	2.4413	9.2799e-09	1.5886e-06	PREDICTED: zeaxanthin epoxidase, chloroplastic [Beta vulgaris subsp. vulgaris]
HU07G02147.1	1285.31	353.654	1.8617	5.3964e-08	7.5713e-06	hypothetical protein SOVF_026890 [Spinacia oleracea]
HU07G02148.1	851.171	302.236	1.4938	8.0897e-05	0.0038122	PREDICTED: probable protein phosphatase 2C 25 [Beta vulgaris subsp. vulgaris]
HU07G02182.1	0.976645	22.5615	-4.5299	0.00045343	0.014849	PREDICTED: cytochrome P450 86A1 [Beta vulgaris subsp. vulgaris]
HU07G02288.1	17.3613	71.0144	-2.0322	0.00087924	0.024955	hypothetical protein SOVF_134970 [Spinacia oleracea]
HU07G02297.1	1047.85	528.335	0.9879	0.0009521	0.026525	PREDICTED: uncharacterized protein LOC104900153 [Beta vulgaris subsp. vulgaris]
HU07G02319.1	407.919	163.656	1.3176	0.0019785	0.046344	hypothetical protein SOVF_169290 [Spinacia oleracea]
HU07G02357.1	2437.25	1209.67	1.0106	0.00070238	0.020849	hypothetical protein SOVF_012400 [Spinacia oleracea]
HU08G00014.1	6929.87	2641.78	1.3913	0.00054376	0.017032	PREDICTED: scarecrow-like protein 21 [Beta vulgaris subsp. vulgaris]
HU08G00031.1	16.801	124.01	-2.8838	1.9378e-06	0.00016797	PREDICTED: 6.7 kDa chloroplast outer envelope membrane protein-like [Beta vulgaris subsp. vulgaris]
HU08G00092.1	517.326	180.4	1.5199	0.00033812	0.011828	PREDICTED: uncharacterized protein LOC104907109 [Beta vulgaris subsp. vulgaris]
HU08G00140.1	31.4011	171.102	-2.446	7.5783e-06	0.00052104	PREDICTED: ankyrin-1-like [Beta vulgaris subsp. vulgaris]
HU08G00160.1	995.794	459.433	1.116	0.0020742	0.047967	NA
HU08G00161.1	3370.8	1580.86	1.0924	0.0017602	0.042102	PREDICTED: cyclin-dependent kinase F-4 [Beta vulgaris subsp. vulgaris]
HU08G00182.1	1105.18	261.263	2.0807	0.00034415	0.011979	PREDICTED: 1-acyl-sn-glycerol-3-phosphate acyltransferase-like [Vitis vinifera]
HU08G00193.1	21444.4	9385.46	1.1921	0.0019098	0.044929	SUI1 B protein [Opuntia streptacantha]
HU08G00249.1	355.437	45.0747	2.9792	0.00029445	0.010546	PREDICTED: uncharacterized protein LOC104891734 [Beta vulgaris subsp. vulgaris]
HU08G00274.1	114.907	321.766	-1.4856	0.0006314	0.019101	PREDICTED: sodium/hydrogen exchanger 4 [Beta vulgaris subsp. vulgaris]
HU08G00301.1	0	12.8225	#NAME?	0.0018472	0.043774	hypothetical protein VITISV_014078 [Vitis vinifera]
HU08G00318.1	261.41	65.7183	1.9919	8.6679e-05	0.0040261	PREDICTED: COBRA-like protein 6 [Beta vulgaris subsp. vulgaris]
HU08G00323.1	260.532	31.2224	3.0608	6.2867e-10	1.4142e-07	hypothetical protein SOVF_198020 [Spinacia oleracea]
HU08G00326.1	3082.51	6522.49	-1.0813	0.0014442	0.036298	PREDICTED: heat shock protein 90-2 [Tarenaya hassleriana]
HU08G00372.1	2596.54	784.145	1.7274	1.8403e-06	0.00016158	PREDICTED: F-box protein At1g30200-like [Beta vulgaris subsp. vulgaris]
HU08G00386.1	0	15.0586	#NAME?	0.00050415	0.016125	hypothetical protein BVRB_7g162260 [Beta vulgaris subsp. vulgaris]
HU08G00470.1	141.426	459.563	-1.7002	5.6461e-05	0.0028892	RecName: Full=Ferredoxin--nitrite reductase, chloroplastic; Flags: Precursor [Spinacia oleracea]
HU08G00500.1	238.071	607.348	-1.3511	0.00014056	0.0059594	PREDICTED: squamosa promoter-binding-like protein 4 [Beta vulgaris subsp. vulgaris]
HU08G00685.1	145.621	21.0088	2.7932	3.7026e-06	0.0002855	NA
HU08G00786.1	40.9043	121.318	-1.5685	0.00088363	0.025049	PREDICTED: uncharacterized protein LOC100781025 [Glycine max]
HU08G00798.1	77.6297	15.3547	2.3379	0.0012926	0.033476	PREDICTED: caffeoylshikimate esterase-like [Beta vulgaris subsp. vulgaris]
HU08G00800.1	4570.83	520.503	3.1345	0.0012149	0.031765	PREDICTED: uncharacterized protein LOC104906118 [Beta vulgaris subsp. vulgaris]
HU08G00809.1	5916.66	2171.41	1.4461	0.00013035	0.0056498	NA
HU08G00837.1	705.362	263.07	1.4229	5.8854e-05	0.0029831	Ulp1 protease family protein [Populus trichocarpa]
HU08G00860.1	3010.48	7668.09	-1.3489	0.00012783	0.0055581	PREDICTED: aquaporin TIP3-1-like [Beta vulgaris subsp. vulgaris]
HU08G00863.1	74.72	194.294	-1.3787	0.00087427	0.024858	PREDICTED: ABC transporter G family member 11 [Beta vulgaris subsp. vulgaris]
HU08G00907.1	2.24584	48.1794	-4.4231	8.7373e-07	8.6167e-05	hypothetical protein SOVF_026530 [Spinacia oleracea]
HU08G00908.1	11.3777	104.984	-3.2059	2.4712e-06	0.00020629	PREDICTED: proline-, glutamic acid- and leucine-rich protein 1 isoform X2 [Beta vulgaris subsp. vulgaris]
HU08G00914.1	371.138	41.7027	3.1537	9.6602e-11	2.6294e-08	PREDICTED: protein trichome birefringence-like 36 [Prunus mume]
HU08G00918.1	211.169	579.712	-1.4569	0.00069648	0.020718	PREDICTED: uncharacterized protein LOC104884820 [Beta vulgaris subsp. vulgaris]
HU08G00977.1	639.61	177.39	1.8503	2.9607e-08	4.4771e-06	hypothetical protein SOVF_205550 [Spinacia oleracea]
HU08G01006.1	4642.79	2306.39	1.0094	0.00066411	0.019923	PREDICTED: probable polyamine oxidase 4 [Beta vulgaris subsp. vulgaris]
HU08G01036.1	15.408	87.3101	-2.5025	1.1307e-05	0.00072758	PREDICTED: serine/threonine-protein kinase SRK2H-like [Beta vulgaris subsp. vulgaris]
HU08G01050.1	303.358	832.191	-1.4559	0.00043758	0.014472	PREDICTED: pentatricopeptide repeat-containing protein At3g04760, chloroplastic [Beta vulgaris subsp. vulgaris]
HU08G01120.1	1568.02	636.276	1.3012	0.0016114	0.039265	PREDICTED: serine/threonine-protein kinase EDR1 [Beta vulgaris subsp. vulgaris]
HU08G01154.1	1691.69	406.899	2.0557	1.5329e-06	0.00013908	hypothetical protein BVRB_4g072280 [Beta vulgaris subsp. vulgaris]
HU08G01162.1	893.984	231.048	1.9521	2.5026e-06	0.00020768	hypothetical protein BVRB_4g072280 [Beta vulgaris subsp. vulgaris]
HU08G01367.1	670.747	1793.24	-1.4187	0.0013501	0.034442	PREDICTED: uncharacterized protein LOC104890795 [Beta vulgaris subsp. vulgaris]
HU08G01396.1	381.861	1427.79	-1.9027	0.00075005	0.021952	PREDICTED: galactinol synthase 2-like [Beta vulgaris subsp. vulgaris]
HU08G01402.1	186.692	523.975	-1.4888	0.00030564	0.010903	PREDICTED: WAT1-related protein At1g09380 [Beta vulgaris subsp. vulgaris]
HU08G01442.1	198.954	41.8105	2.2505	0.00014511	0.0061238	S-adenosyl-L-methionine-dependent methyltransferases superfamily protein [Theobroma cacao]
HU08G01551.1	802.68	322.535	1.3154	0.0011182	0.029929	hypothetical protein SOVF_181890 [Spinacia oleracea]
HU08G01571.1	2186.83	1006.24	1.1199	0.001528	0.037776	4,5-dioxygenase-like protein, partial [Lophophora williamsii]
HU08G01614.1	108.029	19.2059	2.4918	5.5771e-05	0.0028696	hypothetical protein BVRB_4g094420 [Beta vulgaris subsp. vulgaris]
HU08G01645.1	580.979	241.308	1.2676	0.0012247	0.031991	hypothetical protein SOVF_008930 [Spinacia oleracea]
HU08G01659.1	138.602	13.6596	3.343	4.6118e-07	4.9883e-05	hypothetical protein BVRB_4g078820 [Beta vulgaris subsp. vulgaris]
HU08G01683.1	108.446	14.9879	2.8551	0.00044591	0.014657	PREDICTED: uncharacterized protein LOC104889856 [Beta vulgaris subsp. vulgaris]
HU08G01708.1	644.893	259.063	1.3158	0.00045526	0.014876	hypothetical protein SOVF_077110 [Spinacia oleracea]
HU08G01804.1	765.502	88.1438	3.1185	4.0501e-07	4.4813e-05	hypothetical protein SOVF_158100 [Spinacia oleracea]
HU08G01810.1	523.344	209.176	1.323	0.00052275	0.016564	PREDICTED: cytochrome P450 710A1-like [Beta vulgaris subsp. vulgaris]
HU08G01816.1	293.398	90.3478	1.6993	0.00049348	0.015821	PREDICTED: urease accessory protein G isoform X2 [Nelumbo nucifera]
HU08G01846.1	28.5207	194.093	-2.7667	6.9496e-09	1.2351e-06	hypothetical protein SOVF_122280 [Spinacia oleracea]
HU08G01852.1	0.317298	24.1186	-6.2482	0.00010746	0.0048107	PREDICTED: 60S ribosomal protein L35 [Gossypium raimondii]
HU08G01896.1	1001.77	2492.66	-1.3151	0.0001332	0.005726	PREDICTED: uncharacterized protein LOC104901321 [Beta vulgaris subsp. vulgaris]
HU08G01904.1	1336	501.87	1.4125	6.0478e-05	0.0030541	PREDICTED: heat stress transcription factor A-4c [Beta vulgaris subsp. vulgaris]
HU08G01907.1	592.672	245.812	1.2697	0.0014996	0.037243	PREDICTED: ubiquitin domain-containing protein 2-like [Sesamum indicum]
HU08G01944.1	10.3515	77.6396	-2.9069	2.484e-05	0.0014416	hypothetical protein SOVF_153280 [Spinacia oleracea]
HU08G01995.1	5.64158	289.514	-5.6814	3.259e-24	8.0643e-21	PREDICTED: uncharacterized protein LOC104888193 [Beta vulgaris subsp. vulgaris]
HU08G02007.1	831.389	178.538	2.2193	2.0956e-08	3.2594e-06	hypothetical protein SOVF_101580 [Spinacia oleracea]
HU08G02017.1	3519.06	1064.81	1.7246	3.6069e-06	0.0002797	PREDICTED: putative receptor-like protein kinase At4g00960 isoform X1 [Beta vulgaris subsp. vulgaris]
HU08G02036.1	523.006	46.8198	3.4816	1.0779e-05	0.00070716	Cysteine-rich receptor-like protein kinase, partial [Medicago truncatula]
HU08G02060.1	4918.76	601.083	3.0327	2.1405e-15	1.4566e-12	PREDICTED: U-box domain-containing protein 20-like [Beta vulgaris subsp. vulgaris]
HU08G02082.1	5503.74	1910.84	1.5262	4.1343e-05	0.0021851	hypothetical protein SOVF_100880 [Spinacia oleracea]
HU08G02098.1	2559.12	352.955	2.8581	1.069e-13	5.1959e-11	PREDICTED: F-box protein SKIP27 [Beta vulgaris subsp. vulgaris]
HU08G02104.1	308.615	95.1971	1.6968	0.00035375	0.012219	PREDICTED: uncharacterized protein LOC105777902 isoform X1 [Gossypium raimondii]
HU08G02109.1	484.267	92.4198	2.3895	3.3231e-06	0.00026066	PREDICTED: endonuclease 4-like [Beta vulgaris subsp. vulgaris]
HU08G02132.1	327.241	107.558	1.6052	0.0006978	0.020735	hypothetical protein SOVF_160060 [Spinacia oleracea]
HU08G02137.1	801.279	180.335	2.1516	0.0014439	0.036298	hydroxyproline-rich glycoprotein [Populus trichocarpa]
HU08G02151.1	968.535	3655.83	-1.9163	2.6735e-07	3.1982e-05	PREDICTED: stem-specific protein TSJT1-like [Beta vulgaris subsp. vulgaris]
HU08G02171.1	151	435.992	-1.5298	0.00017009	0.0069204	PREDICTED: uncharacterized protein LOC104900698 [Beta vulgaris subsp. vulgaris]
HU08G02177.1	2316.91	5607.72	-1.2752	6.5491e-05	0.0032411	hypothetical protein SOVF_162820 isoform B [Spinacia oleracea]
HU08G02197.1	2090.57	683.853	1.6121	5.8595e-06	0.00041971	hypothetical protein SOVF_128600 [Spinacia oleracea]
HU08G02202.1	414.649	137.762	1.5897	0.00077831	0.022585	PREDICTED: glutaredoxin-C9-like [Beta vulgaris subsp. vulgaris]
HU08G02223.1	327.178	43.6803	2.905	5.2244e-10	1.2051e-07	PREDICTED: protein IQ-DOMAIN 1 [Beta vulgaris subsp. vulgaris]
HU08G02226.1	236.039	76.6473	1.6227	0.00040239	0.013522	PREDICTED: phospholipase A1-IIgamma-like [Beta vulgaris subsp. vulgaris]
HU08G02266.1	100.423	7.6024	3.7235	1.1588e-06	0.0001099	PREDICTED: G-type lectin S-receptor-like serine/threonine-protein kinase At1g34300 [Beta vulgaris subsp. vulgaris]
HU08G02294.1	1843.34	678.105	1.4427	0.00054742	0.017107	NA
HU09G00002.1	88.9915	4.73722	4.2316	1.1225e-09	2.4057e-07	hypothetical protein SOVF_093730 [Spinacia oleracea]
HU09G00012.1	939.537	363.837	1.3687	0.00015272	0.0063757	PREDICTED: uncharacterized protein LOC104883331 [Beta vulgaris subsp. vulgaris]
HU09G00019.1	0	13.7582	#NAME?	0.0011046	0.029711	PREDICTED: acidic endochitinase SE2 [Beta vulgaris subsp. vulgaris]
HU09G00025.1	664.53	239.694	1.4711	0.0013775	0.034994	PREDICTED: probable calcium-binding protein CML18 [Nicotiana tomentosiformis]
HU09G00037.1	118.575	0.441484	8.0692	1.3726e-15	9.8316e-13	hypothetical protein SOVF_142670 [Spinacia oleracea]
HU09G00039.1	2.95469	126.091	-5.4153	0.00031503	0.011209	hypothetical protein SOVF_199300 [Spinacia oleracea]
HU09G00056.1	549.981	225.197	1.2882	0.00062949	0.01908	NAC transcription factor [Suaeda liaotungensis]
HU09G00080.1	771.596	224.165	1.7833	3.9157e-06	0.00029771	PREDICTED: CDPK-related kinase 4-like isoform X1 [Beta vulgaris subsp. vulgaris]
HU09G00150.1	820.014	282.692	1.5364	0.00021402	0.0081934	PREDICTED: uncharacterized protein LOC104899934 [Beta vulgaris subsp. vulgaris]
HU09G00155.1	45.7088	172.327	-1.9146	5.6391e-05	0.0028892	hypothetical protein BVRB_7g171920 [Beta vulgaris subsp. vulgaris]
HU09G00156.1	123.183	270.824	-1.1366	0.0018478	0.043774	hypothetical protein SOVF_033960 [Spinacia oleracea]
HU09G00164.1	1213.33	526.698	1.2039	0.00072748	0.021384	PREDICTED: zinc finger CCCH domain-containing protein 66-like [Beta vulgaris subsp. vulgaris]
HU09G00168.1	13.0137	68.5403	-2.3969	0.00015007	0.0062878	asparagine synthetase [glutamine-hydrolyzing]-like [Vitis vinifera]
HU09G00179.1	615.776	212.504	1.5349	2.0553e-05	0.0012161	PREDICTED: probable apyrase 6 [Beta vulgaris subsp. vulgaris]
HU09G00214.1	106.654	7.07571	3.9139	6.668e-08	9.1664e-06	PREDICTED: E3 ubiquitin-protein ligase PUB23 [Beta vulgaris subsp. vulgaris]
HU09G00279.1	1526.66	4077.48	-1.4173	0.00026004	0.009565	PREDICTED: poly [ADP-ribose] polymerase 3 [Beta vulgaris subsp. vulgaris]
HU09G00312.1	84.14	15.6552	2.4261	0.00034704	0.012039	PREDICTED: zinc finger protein NUTCRACKER [Beta vulgaris subsp. vulgaris]
HU09G00381.1	2082.5	648.167	1.6839	4.5797e-06	0.00033966	PREDICTED: probable serine/threonine-protein kinase At1g18390 [Beta vulgaris subsp. vulgaris]
HU09G00516.1	445.908	165.369	1.4311	0.00055265	0.017222	hypothetical protein SOVF_003320 [Spinacia oleracea]
HU09G00603.1	2351.42	5087.91	-1.1135	0.0011408	0.030353	PREDICTED: uncharacterized protein LOC104906834 [Beta vulgaris subsp. vulgaris]
HU09G00809.1	475.421	171.77	1.4687	1.2694e-05	0.00080356	hypothetical protein BVRB_7g179580 isoform B [Beta vulgaris subsp. vulgaris]
HU09G00920.1	340.383	29.3097	3.5377	1.1873e-10	3.1376e-08	hypothetical protein SOVF_005050 [Spinacia oleracea]
HU09G01064.1	104.35	24.0238	2.1189	0.0015581	0.038253	PREDICTED: cytokinin riboside 5'-monophosphate phosphoribohydrolase LOG7 [Beta vulgaris subsp. vulgaris]
HU09G01090.1	1240.57	3163.96	-1.3507	0.0015475	0.038118	hypothetical protein SOVF_195320 [Spinacia oleracea]
HU09G01103.1	1523.4	366.073	2.0571	1.8968e-07	2.3468e-05	PREDICTED: CBL-interacting serine/threonine-protein kinase 14-like [Beta vulgaris subsp. vulgaris]
HU09G01117.1	2563.66	939.093	1.4489	7.5828e-06	0.00052104	PREDICTED: caffeic acid 3-O-methyltransferase [Beta vulgaris subsp. vulgaris]
HU09G01133.1	2034.7	12949.6	-2.67	1.615e-10	4.147e-08	PREDICTED: non-specific lipid-transfer protein-like [Beta vulgaris subsp. vulgaris]
HU09G01177.1	13791.4	5246.48	1.3943	0.00077261	0.022516	calcium binding protein/cast, putative [Ricinus communis]
HU09G01180.1	43.805	168.955	-1.9475	7.362e-05	0.0035627	Thylakoid lumenal 19 kDa protein [Morus notabilis]
HU09G01216.1	1413	237.129	2.575	8.4462e-12	2.9474e-09	hypothetical protein SOVF_194730 [Spinacia oleracea]
HU09G01232.1	440.057	120.427	1.8695	1.5126e-06	0.0001377	hypothetical protein SOVF_153250 [Spinacia oleracea]
HU09G01248.1	78.541	12.9491	2.6006	0.00042987	0.014269	NA
HU09G01292.1	266.325	9.42856	4.82	2.5781e-18	3.1897e-15	PREDICTED: annexin D5-like [Beta vulgaris subsp. vulgaris]
HU09G01300.1	10.9614	113.586	-3.3733	1.8054e-08	2.8738e-06	hypothetical protein SOVF_162650 [Spinacia oleracea]
HU09G01302.1	199.946	554.381	-1.4713	0.00022756	0.0085909	PREDICTED: uncharacterized protein LOC105159627 [Sesamum indicum]
HU09G01374.1	95.5355	14.9471	2.6762	0.00025449	0.0094245	hypothetical protein SOVF_064520 [Spinacia oleracea]
HU09G01469.1	60.3877	7.67392	2.9762	0.0001092	0.0048808	PREDICTED: UPF0587 protein C1orf123 homolog [Beta vulgaris subsp. vulgaris]
HU09G01475.1	14.6947	164.094	-3.4812	3.3421e-11	9.9965e-09	PREDICTED: vacuolar-processing enzyme-like [Beta vulgaris subsp. vulgaris]
HU09G01479.1	4901.79	1077.83	2.1852	2.0438e-12	8.6923e-10	protein phosphatase-2C [Mesembryanthemum crystallinum]
HU09G01481.1	1363.67	261.049	2.3851	1.2945e-09	2.7314e-07	hypothetical protein SOVF_045890 [Spinacia oleracea]
HU09G01510.1	76.4887	5.39944	3.8244	1.5224e-07	1.9184e-05	PREDICTED: protein IQ-DOMAIN 1 [Beta vulgaris subsp. vulgaris]
HU09G01551.1	475.186	1190.5	-1.325	0.00035695	0.012298	H+-transporting ATPase [Mesembryanthemum crystallinum]
HU09G01610.1	1194.73	119.921	3.3165	0.00048099	0.015604	PREDICTED: ankyrin repeat-containing protein At5g02620-like [Beta vulgaris subsp. vulgaris]
HU09G01631.1	731.799	134.687	2.4418	5.4369e-08	7.5891e-06	PREDICTED: serine carboxypeptidase-like 27 [Beta vulgaris subsp. vulgaris]
HU09G01648.1	442.501	114.902	1.9453	1.9368e-07	2.3854e-05	PREDICTED: uncharacterized protein LOC104886851 [Beta vulgaris subsp. vulgaris]
HU09G01714.1	63.4414	200.206	-1.658	0.0012641	0.032863	PREDICTED: uncharacterized protein LOC104888743 [Beta vulgaris subsp. vulgaris]
HU09G01755.1	2232.33	921.949	1.2758	0.00013221	0.005694	PREDICTED: lipid phosphate phosphatase delta [Beta vulgaris subsp. vulgaris]
HU09G01756.1	1.58649	76.3399	-5.5885	4.5793e-11	1.326e-08	PREDICTED: DEAD-box ATP-dependent RNA helicase 52-like [Camelina sativa]
HU09G01757.1	0	23.9017	#NAME?	8.5597e-06	0.00057813	PREDICTED: protein RRP5 homolog isoform X2 [Nicotiana sylvestris]
HU09G01758.1	0.951895	23.0745	-4.5994	0.00071128	0.021044	hypothetical protein SOVF_000680 [Spinacia oleracea]
HU09G01759.1	0	26.2087	#NAME?	1.1873e-06	0.00011182	hypothetical protein SOVF_000680 [Spinacia oleracea]
HU09G01760.1	0.951895	56.6873	-5.8961	6.1832e-09	1.1146e-06	hypothetical protein CISIN_1g0001732mg, partial [Citrus sinensis]
HU09G01761.1	0.317298	42.7437	-7.0737	5.5911e-08	7.725e-06	PREDICTED: protein RRP5 homolog [Beta vulgaris subsp. vulgaris]
HU09G01762.1	0	32.8292	#NAME?	3.0815e-07	3.5829e-05	hypothetical protein SOVF_000680 [Spinacia oleracea]
HU09G01763.1	0.317298	35.5226	-6.8068	7.1892e-07	7.3289e-05	hypothetical protein PRUPE_ppa012403mg [Prunus persica]
HU09G01764.1	46.2488	306.514	-2.7285	1.5255e-05	0.00094043	rRNA biogenesis protein rrp5 [Glycine soja]
HU09G01775.1	35.5597	136.544	-1.9411	0.00026692	0.009752	PREDICTED: uncharacterized protein LOC104906764 [Beta vulgaris subsp. vulgaris]
HU09G01788.1	31.2368	2.01679	3.9531	0.00035027	0.01213	PREDICTED: probable L-type lectin-domain containing receptor kinase S.5 isoform X1 [Nicotiana tomentosiformis]
HU09G01795.1	435.489	897.436	-1.0432	0.0017569	0.042058	omega-6 desaturase [Portulaca oleracea]
HU09G01804.1	5.22527	59.9992	-3.5214	2.5668e-06	0.00021235	hypothetical protein SOVF_024760 [Spinacia oleracea]
HU09G01812.1	206.56	87.5952	1.2376	0.00028419	0.010223	PREDICTED: outer envelope pore protein 16-3, chloroplastic/mitochondrial-like isoform X2 [Sesamum indicum]
HU09G01826.1	305.681	110.023	1.4742	0.00021556	0.0082405	PREDICTED: polygalacturonase inhibitor-like [Beta vulgaris subsp. vulgaris]
HU09G01850.1	7495.89	2406.95	1.6389	3.4981e-07	3.9183e-05	PREDICTED: uncharacterized protein LOC104894426 isoform X2 [Beta vulgaris subsp. vulgaris]
HU09G01857.1	12487.9	5129.17	1.2837	0.00097525	0.027032	PREDICTED: probable galactinol--sucrose galactosyltransferase 2 [Beta vulgaris subsp. vulgaris]
HU09G01863.1	8.06067	59.5899	-2.8861	0.0013307	0.034105	hypothetical protein BVRB_3g061470 [Beta vulgaris subsp. vulgaris]
HU09G01875.1	383.045	119.751	1.6775	8.8713e-05	0.0040996	hypothetical protein BVRB_3g061750 [Beta vulgaris subsp. vulgaris]
HU09G01877.1	220.301	36.2564	2.6032	1.2354e-06	0.00011514	hypothetical protein BVRB_3g061750 [Beta vulgaris subsp. vulgaris]
HU09G01886.1	403.683	116.318	1.7951	2.5466e-05	0.0014698	PREDICTED: glycerol-3-phosphate dehydrogenase [NAD(+)] GPDHC1, cytosolic [Beta vulgaris subsp. vulgaris]
HU09G01888.1	5508.9	2210.01	1.3177	0.00027163	0.0098599	hypothetical protein SOVF_015280 [Spinacia oleracea]
HU09G01952.1	104.337	370.759	-1.8292	3.4682e-05	0.0018994	hypothetical protein BVRB_3g063200 [Beta vulgaris subsp. vulgaris]
HU09G01972.1	161.596	3.56198	5.5036	0.00031644	0.011244	hypothetical protein SOVF_005640 [Spinacia oleracea]
HU09G01981.1	66.8574	226.701	-1.7616	0.0010767	0.029103	PREDICTED: putative disease resistance protein RGA3 [Beta vulgaris subsp. vulgaris]
HU09G01985.1	1141.46	367.473	1.6352	1.1151e-05	0.00072276	PREDICTED: syntaxin-52-like [Beta vulgaris subsp. vulgaris]
HU09G02009.1	1291.58	431.578	1.5814	2.9554e-05	0.0016794	hypothetical protein SOVF_164360 [Spinacia oleracea]
HU09G02053.1	7173.26	3241.72	1.1459	0.00069306	0.020639	PREDICTED: adenosylhomocysteinase-like [Phoenix dactylifera]
HU09G02085.1	211.103	74.8173	1.4965	0.0010624	0.028859	NA
HU0G00033.1	71.3332	12.3766	2.527	0.0010518	0.028629	PREDICTED: cysteine-rich receptor-like protein kinase 10 [Jatropha curcas]
HU0G00065.1	157.951	23.7442	2.7338	2.8807e-08	4.3804e-06	PREDICTED: early nodulin-93-like [Cucumis melo]
HU0G00082.1	320.137	36.4342	3.1353	2.9956e-12	1.217e-09	DNA-directed RNA polymerase subunit beta [Medicago truncatula]
HU0G00091.1	6.46972	45.5652	-2.8162	0.0013782	0.034994	PREDICTED: kinesin-related protein 11 [Beta vulgaris subsp. vulgaris]
HU0G00103.1	157.352	21.8691	2.847	8.121e-07	8.1236e-05	hypothetical chloroplast RF19 (chloroplast) [Carnegiea gigantea]
HU0G00116.1	138.701	0	Inf	9.0194e-20	1.4441e-16	hypothetical chloroplast RF2 (chloroplast) [Carnegiea gigantea]
HU0G00117.1	90.137	3.9138	4.5255	9.4798e-09	1.6127e-06	photosystem II protein D1 (chloroplast) [Carnegiea gigantea]
HU0G00136.1	87.2229	23.7939	1.8741	0.00047059	0.01534	orf120 (mitochondrion) [Brassica oleracea]
HU10G00115.1	442.109	223.197	0.98608	0.0019092	0.044929	PREDICTED: uncharacterized protein LOC104897242 [Beta vulgaris subsp. vulgaris]
HU10G00116.1	2443.47	1013.1	1.2701	6.555e-05	0.0032411	PREDICTED: uncharacterized protein LOC104591596 [Nelumbo nucifera]
HU10G00118.1	173.939	35.0165	2.3125	0.00044332	0.014591	PREDICTED: uncharacterized protein LOC104895527 [Beta vulgaris subsp. vulgaris]
HU10G00127.1	20.2957	93.1719	-2.1987	0.0010845	0.029285	PREDICTED: regulator of G-protein signaling 1 isoform X2 [Beta vulgaris subsp. vulgaris]
HU10G00140.1	122.225	314.744	-1.3646	0.00045253	0.01484	PREDICTED: oxysterol-binding protein-related protein 1D [Beta vulgaris subsp. vulgaris]
HU10G00183.1	189.912	520.169	-1.4536	0.00021369	0.0081934	PREDICTED: alpha-glucan water dikinase, chloroplastic isoform X1 [Beta vulgaris subsp. vulgaris]
HU10G00223.1	14687.1	5159.24	1.5093	5.2352e-05	0.0027039	hypothetical protein SOVF_006870 [Spinacia oleracea]
HU10G00232.1	274.072	90.8943	1.5923	0.0011582	0.030726	hypothetical protein SOVF_178820 [Spinacia oleracea]
HU10G00235.1	13.7968	170.78	-3.6297	0.00012707	0.005541	hypothetical protein BVRB_6g149290 [Beta vulgaris subsp. vulgaris]
HU10G00268.1	8.76506	71.5967	-3.0301	3.3784e-05	0.0018615	hypothetical protein SOVF_064410 [Spinacia oleracea]
HU10G00310.1	703.611	182.282	1.9486	1.1364e-06	0.00010861	PREDICTED: homeobox-leucine zipper protein HAT5-like isoform X2 [Beta vulgaris subsp. vulgaris]
HU10G00346.1	40.8998	0	Inf	1.8526e-07	2.3025e-05	PREDICTED: protein PHYTOCHROME KINASE SUBSTRATE 1 [Beta vulgaris subsp. vulgaris]
HU10G00353.1	4.61543	60.7804	-3.7191	2.7555e-06	0.00022322	PREDICTED: miraculin-like [Beta vulgaris subsp. vulgaris]
HU10G00354.1	9.86099	89.8007	-3.1869	0.0013822	0.035063	PREDICTED: miraculin-like [Beta vulgaris subsp. vulgaris]
HU10G00378.1	0.317298	19.0379	-5.9069	0.00037001	0.012636	PREDICTED: psbQ-like protein 1, chloroplastic [Beta vulgaris subsp. vulgaris]
HU10G00391.1	1774.68	711.971	1.3177	0.0014171	0.035782	PREDICTED: uncharacterized protein LOC104897854 [Beta vulgaris subsp. vulgaris]
HU10G00399.1	2575.68	1101.69	1.2252	0.0013228	0.033981	hypothetical protein SOVF_098760 isoform A [Spinacia oleracea]
HU10G00443.1	209.211	31.2419	2.7434	2.9526e-07	3.4641e-05	PREDICTED: ureide permease 1-like isoform X1 [Beta vulgaris subsp. vulgaris]
HU10G00445.1	977.233	379.811	1.3634	0.00099236	0.02734	hypothetical protein SOVF_016680 [Spinacia oleracea]
HU10G00459.1	60.9302	182.822	-1.5852	0.0015893	0.038868	PREDICTED: probable 6-phosphogluconolactonase 1 [Gossypium raimondii]
HU10G00491.1	108.853	290.703	-1.4172	0.00022642	0.0085595	PREDICTED: heat shock protein 90-1 isoform X1 [Beta vulgaris subsp. vulgaris]
HU10G00541.1	9.0576	50.4132	-2.4766	0.0015055	0.037322	PREDICTED: piriformospora indica-insensitive protein 2 [Beta vulgaris subsp. vulgaris]
HU10G00572.1	218.943	7.25809	4.9148	0.00017073	0.006936	Allene oxide cyclase 4 [Morus notabilis]
HU10G00573.1	368.654	18.9612	4.2811	3.7055e-14	1.9396e-11	PREDICTED: allene oxide cyclase 4, chloroplastic-like [Pyrus x bretschneideri]
HU10G00616.1	3013.38	1260.8	1.257	4.2067e-05	0.002219	PREDICTED: caffeoylshikimate esterase isoform X1 [Beta vulgaris subsp. vulgaris]
HU10G00618.1	1118.92	637.664	0.81124	0.0021098	0.048584	hypothetical protein SOVF_102270 [Spinacia oleracea]
HU10G00658.1	1140.64	484.907	1.2341	0.0015921	0.0389	NA
HU10G00695.1	30.6473	140.503	-2.1968	0.00010581	0.0047447	PREDICTED: dnaJ homolog subfamily C member 5B [Beta vulgaris subsp. vulgaris]
HU10G00699.1	678.278	151.649	2.1611	2.8524e-06	0.00022902	PREDICTED: uncharacterized protein LOC104120604 isoform X1 [Nicotiana tomentosiformis]
HU10G00708.1	9363.76	3310.43	1.5001	1.0824e-05	0.00070716	PREDICTED: uncharacterized protein LOC104896789 [Beta vulgaris subsp. vulgaris]
HU10G00730.1	1174.78	5295.2	-2.1723	2.4798e-10	6.0808e-08	PREDICTED: 18 kDa seed maturation protein [Beta vulgaris subsp. vulgaris]
HU10G00784.1	117.531	488.814	-2.0563	6.9074e-06	0.00048208	PREDICTED: phosphoenolpyruvate carboxykinase [ATP]-like [Phoenix dactylifera]
HU10G00857.1	205.993	52.6915	1.967	0.00076681	0.022371	hypothetical protein SOVF_096200 [Spinacia oleracea]
HU10G00905.1	494.742	2112.63	-2.0943	0.00041026	0.013736	PREDICTED: 18 kDa seed maturation protein [Beta vulgaris subsp. vulgaris]
HU10G00921.1	535.426	226.227	1.2429	0.0010353	0.0283	PREDICTED: polygalacturonase inhibitor-like [Beta vulgaris subsp. vulgaris]
HU10G00954.1	71.2026	0.220742	8.3334	0.00091087	0.025535	hypothetical protein BVRB_3g061100 [Beta vulgaris subsp. vulgaris]
HU10G00956.1	194.365	5.93743	5.0328	3.5526e-05	0.0019293	hypothetical protein BVRB_3g061100 [Beta vulgaris subsp. vulgaris]
HU10G00957.1	37.3937	2.23753	4.0628	0.00032782	0.011558	hypothetical protein BVRB_3g061100 [Beta vulgaris subsp. vulgaris]
HU10G01014.1	415.89	185.028	1.1685	0.0020625	0.047836	hypothetical protein SOVF_166500 [Spinacia oleracea]
HU10G01024.1	1284.4	523.784	1.294	0.00013081	0.0056605	PREDICTED: S-formylglutathione hydrolase [Beta vulgaris subsp. vulgaris]
HU10G01028.1	5.15102	194.216	-5.2367	2.7807e-06	0.00022459	PREDICTED: uncharacterized protein LOC104889390 [Beta vulgaris subsp. vulgaris]
HU10G01057.1	7316.42	1723.88	2.0855	4.0821e-09	7.6628e-07	PREDICTED: uncharacterized protein LOC104889414 [Beta vulgaris subsp. vulgaris]
HU10G01090.1	1.02615	66.5159	-6.0184	0.00011672	0.005157	PREDICTED: uncharacterized protein LOC104889428 [Beta vulgaris subsp. vulgaris]
HU10G01091.1	3.19773	57.266	-4.1626	3.5582e-05	0.0019293	PREDICTED: probable F-box protein At5g04010 [Beta vulgaris subsp. vulgaris]
HU10G01188.1	293.182	77.2675	1.9239	8.3433e-06	0.00056746	PREDICTED: protein sym-1 [Beta vulgaris subsp. vulgaris]
HU10G01261.1	128.293	47.1623	1.4437	0.0019904	0.046544	PREDICTED: protein phosphatase inhibitor 2 isoform X1 [Beta vulgaris subsp. vulgaris]
HU10G01308.1	1972.96	6428.28	-1.7041	0.00015566	0.0064688	PREDICTED: isocitrate lyase [Beta vulgaris subsp. vulgaris]
HU10G01322.1	98.9921	14.7332	2.7482	0.0004921	0.015814	PREDICTED: probable serine/threonine-protein kinase At1g18390 isoform X1 [Beta vulgaris subsp. vulgaris]
HU10G01381.1	1192.95	517.819	1.204	0.0013444	0.03436	PREDICTED: synaptotagmin-2 [Beta vulgaris subsp. vulgaris]
HU10G01737.1	41.5433	2.86965	3.8557	0.0016097	0.039259	PREDICTED: polyphenol oxidase, chloroplastic-like [Beta vulgaris subsp. vulgaris]
HU10G01760.1	151.146	7.06374	4.4194	1.7351e-09	3.4984e-07	conserved hypothetical protein [Ricinus communis]
HU10G01802.1	69.3057	4.70711	3.8801	2.5816e-06	0.00021294	hypothetical protein SOVF_070440 [Spinacia oleracea]
HU10G01822.1	589.603	3925.84	-2.7352	0.00012716	0.005541	hypothetical protein L484_002399 [Morus notabilis]
HU10G01898.1	1369.36	656.661	1.0603	0.0017014	0.040983	hypothetical protein SOVF_078970 [Spinacia oleracea]
HU10G01920.1	1396.05	596.162	1.2276	0.0005468	0.017107	PREDICTED: zinc finger MYND domain-containing protein 15 [Beta vulgaris subsp. vulgaris]
HU10G01921.1	9605.05	4273.42	1.1684	0.0011998	0.031522	PREDICTED: 15.4 kDa class V heat shock protein [Beta vulgaris subsp. vulgaris]
HU10G01923.1	450.368	159.213	1.5001	0.00061482	0.018782	hypothetical protein B456_009G177100 [Gossypium raimondii]
HU10G01929.1	332.185	93.3402	1.8314	0.00072	0.021235	hypothetical protein SOVF_203640 [Spinacia oleracea]
HU10G01939.1	27.5485	272.09	-3.304	3.6267e-12	1.4102e-09	PREDICTED: GEM-like protein 1 [Beta vulgaris subsp. vulgaris]
HU10G01999.1	192.784	64.9032	1.5706	0.0015614	0.038253	PREDICTED: 26S protease regulatory subunit 6A homolog [Beta vulgaris subsp. vulgaris]
HU10G02005.1	8.55122	69.5157	-3.0231	8.1771e-05	0.0038441	PREDICTED: 1-aminocyclopropane-1-carboxylate oxidase-like [Beta vulgaris subsp. vulgaris]
HU10G02010.1	90.6592	13.0275	2.7989	7.1283e-05	0.0034772	PREDICTED: uncharacterized protein LOC104900923 [Beta vulgaris subsp. vulgaris]
HU10G02042.1	163.163	57.6668	1.5005	0.0017755	0.042394	PREDICTED: uncharacterized protein LOC104906764 [Beta vulgaris subsp. vulgaris]
HU11G00032.1	1689.94	453.718	1.8971	6.2095e-05	0.0031069	PREDICTED: fatty-acid-binding protein 2 [Beta vulgaris subsp. vulgaris]
HU11G00114.1	297.795	35.5332	3.0671	6.2194e-10	1.4107e-07	PREDICTED: uncharacterized protein LOC104887719 [Beta vulgaris subsp. vulgaris]
HU11G00119.1	386.555	49.7579	2.9577	1.5975e-09	3.2449e-07	PREDICTED: uncharacterized protein LOC104887719 [Beta vulgaris subsp. vulgaris]
HU11G00130.1	50.1846	162.879	-1.6985	0.00014193	0.0060082	PREDICTED: uncharacterized protein LOC100252479 [Vitis vinifera]
HU11G00169.1	509.173	199.699	1.3503	0.00098056	0.027124	hypothetical protein SOVF_068880 isoform B [Spinacia oleracea]
HU11G00300.1	8978.88	3464.38	1.3739	0.00025969	0.0095648	PREDICTED: NAC domain-containing protein 74-like [Beta vulgaris subsp. vulgaris]
HU11G00321.1	158.354	13.1743	3.5873	5.7281e-10	1.3102e-07	hypothetical chloroplast RF2 (chloroplast) [Carnegiea gigantea]
HU11G00334.1	2141.11	845.951	1.3397	0.00062075	0.018921	hypothetical protein SOVF_180800 [Spinacia oleracea]
HU11G00443.1	98.8323	18.7555	2.3977	0.00091009	0.025535	PREDICTED: VIN3-like protein 1 [Beta vulgaris subsp. vulgaris]
HU11G00449.1	657.933	102.999	2.6753	1.2973e-07	1.6609e-05	hypothetical protein SOVF_036330 [Spinacia oleracea]
HU11G00461.1	987.898	174.478	2.5013	1.6597e-05	0.0010152	unnamed protein product [Coffea canephora]
HU11G00472.1	48.4541	3.53187	3.7781	0.00090821	0.025535	PREDICTED: uncharacterized protein LOC104888044 [Beta vulgaris subsp. vulgaris]
HU11G00491.1	174.257	752.727	-2.1109	6.1276e-05	0.0030772	hypothetical protein SOVF_130930 [Spinacia oleracea]
HU11G00579.1	94.3069	801.476	-3.0872	1.8483e-05	0.001113	PREDICTED: disease resistance protein RGA2-like [Beta vulgaris subsp. vulgaris]
HU11G00610.1	83.2713	15.7253	2.4047	0.00015461	0.0064442	NA
HU11G00638.1	131.226	347.332	-1.4043	0.00025434	0.0094245	PREDICTED: WAT1-related protein At4g30420-like [Beta vulgaris subsp. vulgaris]
HU11G00643.1	1540.36	601.961	1.3555	0.0011159	0.029929	PREDICTED: uncharacterized protein LOC104909039 [Beta vulgaris subsp. vulgaris]
HU11G00672.1	43.8589	5.00621	3.1311	0.00091671	0.025671	PREDICTED: probable protein ABIL5 isoform X1 [Beta vulgaris subsp. vulgaris]
HU11G00737.1	161.15	13.8208	3.5435	0.00084587	0.024184	PREDICTED: probable LRR receptor-like serine/threonine-protein kinase At2g23950 isoform X2 [Beta vulgaris subsp. vulgaris]
HU11G00780.1	4032.7	923.101	2.1272	3.5226e-09	6.705e-07	PREDICTED: 3-ketoacyl-CoA synthase 11 [Beta vulgaris subsp. vulgaris]
HU11G00830.1	208.005	16.8185	3.6285	3.4296e-08	5.1011e-06	PREDICTED: uncharacterized protein LOC104902029 [Beta vulgaris subsp. vulgaris]
HU11G00838.1	26.8352	108.011	-2.009	0.0012266	0.032011	PREDICTED: chaperone protein ClpB1-like [Prunus mume]
HU11G00850.1	1931.07	235.912	3.0331	1.549e-07	1.943e-05	hypothetical protein SOVF_102920 [Spinacia oleracea]
HU11G00851.1	300.342	58.5159	2.3597	7.3147e-06	0.00050739	PREDICTED: glucan endo-1,3-beta-glucosidase 14 isoform X1 [Beta vulgaris subsp. vulgaris]
HU11G00933.1	376.544	70.6649	2.4138	1.4869e-07	1.8824e-05	hypothetical protein SOVF_075290 isoform A [Spinacia oleracea]
HU11G00941.1	154.564	12.5559	3.6218	1.6303e-08	2.6414e-06	PREDICTED: WD repeat-containing protein 86 [Beta vulgaris subsp. vulgaris]
HU11G00957.1	404.803	72.9597	2.472	3.5444e-07	3.9539e-05	PREDICTED: dof zinc finger protein DOF3.4-like [Nelumbo nucifera]
HU11G00962.1	412.585	193.152	1.095	0.0012946	0.033495	hypothetical protein SOVF_091060 isoform A [Spinacia oleracea]
HU11G00979.1	521.782	1212.17	-1.2161	0.00067325	0.020138	PREDICTED: 11-beta-hydroxysteroid dehydrogenase-like 5 [Beta vulgaris subsp. vulgaris]
HU11G00985.1	57.3924	5.68278	3.3362	0.00010212	0.0046328	PREDICTED: 12-oxophytodienoate reductase 2-like [Beta vulgaris subsp. vulgaris]
HU11G00986.1	535.203	56.0496	3.2553	4.8632e-06	0.00035776	PREDICTED: 12-oxophytodienoate reductase 2-like [Beta vulgaris subsp. vulgaris]
HU11G00987.1	0	46.4241	#NAME?	7.3125e-09	1.2775e-06	hypothetical protein SOVF_144050 [Spinacia oleracea]
HU11G00995.1	662.347	101.827	2.7015	1.0719e-12	4.7831e-10	PREDICTED: phospholipase SGR2 isoform X2 [Beta vulgaris subsp. vulgaris]
HU11G01013.1	8.06067	103.44	-3.6817	6.6241e-05	0.0032604	hypothetical protein SOVF_040640 isoform B [Spinacia oleracea]
HU11G01044.1	556.266	207.831	1.4204	0.00055982	0.017355	PREDICTED: uncharacterized protein LOC104896217 [Beta vulgaris subsp. vulgaris]
HU11G01051.1	7324.46	2398.27	1.6107	0.00017718	0.0071554	hypothetical protein SOVF_122190 [Spinacia oleracea]
HU11G01055.1	3431.34	631.519	2.4419	4.7627e-10	1.108e-07	hypothetical protein F775_43816 [Aegilops tauschii]
HU11G01058.1	17662.1	3230.5	2.4508	2.9649e-10	7.079e-08	PREDICTED: glycine-rich cell wall structural protein 1.8-like [Beta vulgaris subsp. vulgaris]
HU11G01059.1	10.6981	58.4601	-2.4501	0.00048307	0.015635	PREDICTED: glycine-rich cell wall structural protein 1.8-like [Beta vulgaris subsp. vulgaris]
HU11G01067.1	10505	4139.68	1.3435	0.0002518	0.0093757	hypothetical protein SOVF_144520 [Spinacia oleracea]
HU11G01105.1	1.29394	37.4038	-4.8533	5.8152e-06	0.00041764	PREDICTED: transmembrane protein 184 homolog DDB_G0279555 [Beta vulgaris subsp. vulgaris]
HU11G01106.1	268.701	54.9961	2.2886	1.5271e-05	0.00094043	PREDICTED: probable disease resistance protein RF45 isoform X2 [Beta vulgaris subsp. vulgaris]
HU11G01127.1	2116.15	185.952	3.5084	4.8364e-08	6.8923e-06	hypothetical protein SOVF_187210 [Spinacia oleracea]
HU11G01147.1	989.142	420.784	1.2331	0.0010759	0.029103	hypothetical protein SOVF_096700 [Spinacia oleracea]
HU11G01190.1	483.022	107.899	2.1624	2.6998e-06	0.00022068	PREDICTED: IAA-amino acid hydrolase ILR1-like 6 [Beta vulgaris subsp. vulgaris]
HU11G01191.1	52.876	4.60168	3.5224	0.00021997	0.0083781	PREDICTED: uncharacterized protein LOC101261721 [Solanum lycopersicum]
HU11G01192.1	528.205	68.8081	2.9404	3.2398e-05	0.0017997	PREDICTED: chlorophyllide a oxygenase, chloroplastic [Beta vulgaris subsp. vulgaris]
HU11G01209.1	1692.5	413.418	2.0335	6.8949e-08	9.4308e-06	PREDICTED: uncharacterized protein LOC104888384 [Beta vulgaris subsp. vulgaris]
HU11G01224.1	119.898	339.628	-1.5022	0.00052812	0.016696	PREDICTED: crt homolog 2 [Beta vulgaris subsp. vulgaris]
HU11G01248.1	80.1636	9.31629	3.1051	1.7059e-06	0.00015125	PREDICTED: uncharacterized protein LOC104887388 [Beta vulgaris subsp. vulgaris]
HU11G01259.1	81.5071	11.7897	2.7894	0.00023852	0.0089434	hypothetical protein B456_005G110800 [Gossypium raimondii]
HU11G01267.1	595.962	217.135	1.4566	7.3107e-05	0.0035581	SLM3 [Silene latifolia subsp. alba]
HU11G01268.1	767.302	286.694	1.4203	0.00010119	0.004598	gamma-tocopherol methyltransferase [Solanum tuberosum]
HU11G01270.1	3581.18	605.147	2.5651	8.7301e-12	2.9824e-09	PREDICTED: cysteine proteinase RD19a-like [Beta vulgaris subsp. vulgaris]
HU11G01285.1	36.2349	0.220742	7.3589	5.6443e-06	0.00040643	PREDICTED: peroxidase 9 [Beta vulgaris subsp. vulgaris]
HU11G01312.1	9834.44	353.77	4.797	5.523e-08	7.6699e-06	hypothetical protein SOVF_125020 [Spinacia oleracea]
HU11G01316.1	671.616	41.7118	4.0091	1.3079e-19	1.9778e-16	dihydroflavonol 4-reductase [Phytolacca americana]
HU11G01374.1	1727.85	189.802	3.1864	1.1425e-15	8.4048e-13	PREDICTED: uncharacterized methyltransferase At1g78140, chloroplastic [Beta vulgaris subsp. vulgaris]
HU11G01384.1	2580.88	165.666	3.9615	2.3955e-07	2.8852e-05	PREDICTED: probable protein phosphatase 2C 9 isoform X1 [Gossypium raimondii]
HU11G01398.1	909.879	309.893	1.5539	0.00010426	0.0046908	PREDICTED: F-box protein At1g78280 [Beta vulgaris subsp. vulgaris]
HU11G01418.1	1344.46	440.457	1.61	0.00013445	0.0057633	hypothetical protein SOVF_128130 [Spinacia oleracea]
HU11G01425.1	557.277	52.9259	3.3963	4.6612e-14	2.3495e-11	PREDICTED: E3 ubiquitin-protein ligase ATL6-like [Beta vulgaris subsp. vulgaris]
HU11G01431.1	11493.1	4593.34	1.3232	0.00032587	0.011519	hypothetical protein SOVF_047990 [Spinacia oleracea]
HU11G01437.1	370.443	109.816	1.7542	2.3955e-05	0.0013992	hypothetical protein B456_010G036100 [Gossypium raimondii]
HU11G01458.1	1287.47	550.986	1.2245	0.0008386	0.024052	hypothetical protein SOVF_162180 isoform A [Spinacia oleracea]
HU11G01472.1	1034.56	194.298	2.4127	0.0013233	0.033981	unknown [Lotus japonicus]
HU11G01479.1	2937	951.747	1.6257	3.0436e-06	0.00024153	PREDICTED: DIS3-like exonuclease 2 [Beta vulgaris subsp. vulgaris]
HU11G01484.1	1342.97	566.275	1.2459	0.00013337	0.005726	PREDICTED: ubiquitin-fold modifier 1-like [Sesamum indicum]
HU11G01485.1	259.481	69.3093	1.9045	2.6096e-06	0.00021459	PREDICTED: uncharacterized protein LOC104905404 [Beta vulgaris subsp. vulgaris]
HU11G01535.1	294.924	49.1455	2.5852	0.0001829	0.0073211	PREDICTED: leucine-rich repeat receptor-like tyrosine-protein kinase At2g41820 [Beta vulgaris subsp. vulgaris]
HU11G01545.1	20.0685	133.448	-2.7333	1.2387e-06	0.00011514	heat shock cognate protein [Cricetulus griseus]
HU11G01595.1	134.473	448.419	-1.7375	3.1352e-05	0.0017559	PREDICTED: proline-rich receptor-like protein kinase PERK1 [Beta vulgaris subsp. vulgaris]
HU11G01739.1	850.201	200.748	2.0824	8.6832e-05	0.0040264	hypothetical protein SOVF_060410 [Spinacia oleracea]
HU11G01749.1	829.254	290.911	1.5112	3.531e-06	0.0002746	hypothetical protein SOVF_146410 [Spinacia oleracea]
HU11G01804.1	62.9463	0.882968	6.1556	5.0696e-08	7.1497e-06	PREDICTED: putative ripening-related protein 1 [Beta vulgaris subsp. vulgaris]
HU11G01807.1	1687.18	688.494	1.2931	0.0010449	0.028469	PREDICTED: multiple C2 and transmembrane domain-containing protein 1-like [Beta vulgaris subsp. vulgaris]
HU11G01834.1	120.244	9.85569	3.6089	4.0389e-08	5.8789e-06	uncharacterized protein LOC100527075 [Glycine max]
HU11G01838.1	26.3694	122.906	-2.2206	1.4728e-05	0.00091108	hypothetical protein SOVF_138360 [Spinacia oleracea]
HU11G01840.1	276.235	1528	-2.4677	5.909e-11	1.6412e-08	hypothetical protein SOVF_114370 isoform A [Spinacia oleracea]
HU11G01864.1	21.9025	97.2552	-2.1507	0.00022493	0.0085152	PREDICTED: uncharacterized protein LOC104905434 [Beta vulgaris subsp. vulgaris]
HU11G01869.1	389.312	141.26	1.4626	0.00093814	0.02619	hypothetical protein SOVF_079990 [Spinacia oleracea]
HU11G01870.1	723.545	272.564	1.4085	6.2555e-05	0.0031242	PREDICTED: geraniol 8-hydroxylase-like isoform X1 [Beta vulgaris subsp. vulgaris]
HU11G01875.1	542.856	193.159	1.4908	0.00060793	0.018655	PREDICTED: glutathione S-transferase zeta class-like [Beta vulgaris subsp. vulgaris]
HU11G01923.1	817.728	94.7002	3.1102	2.8158e-07	3.3469e-05	PREDICTED: putative lipid-binding protein At4g00165 [Beta vulgaris subsp. vulgaris]
HU11G01934.1	141.431	4.59037	4.9453	1.1697e-10	3.1213e-08	NA
HU11G01940.1	138.985	2.67901	5.6971	8.0301e-15	4.8571e-12	hypothetical protein M569_00920 [Genlisea aurea]
HU11G01952.1	1855.79	489.972	1.9213	0.0014906	0.037154	PREDICTED: uncharacterized protein LOC104905306 [Beta vulgaris subsp. vulgaris]
HU11G01974.1	327.338	111.924	1.5483	0.00019779	0.0078023	PREDICTED: ELMO domain-containing protein C-like isoform X1 [Nicotiana tomentosiformis]
Novel00002	2556.28	974.428	1.3914	0.00039268	0.013228	--	PREDICTED: putative disease resistance protein RGA4 [Beta vulgaris subsp. vulgaris]
Novel00020	124.184	36.838	1.7532	6.2729e-05	0.0031271	--	PREDICTED: putative disease resistance protein RGA1 [Beta vulgaris subsp. vulgaris]
Novel00035	50.3692	0	Inf	5.9971e-07	6.2783e-05	-//-
Novel00046	8.69526	168.577	-4.277	7.3691e-05	0.0035627	--	PREDICTED: uncharacterized protein LOC101254987 [Solanum lycopersicum]
Novel00100	0	160.552	#NAME?	1.225e-24	3.3342e-21	--	hypothetical protein VITISV_027369 [Vitis vinifera]
Novel00107	162.845	33.0981	2.2987	2.2188e-08	3.412e-06	-//-
Novel00161	36.9571	326.578	-3.1435	6.4751e-12	2.35e-09	--	senescence-associated protein 13 [Arabidopsis thaliana]>gi|330253145|gb|AEC08239.1| senescence-associated protein 13 [Arabidopsis thaliana]
Novel00169	1.02615	111.588	-6.7648	7.9107e-17	7.4249e-14	-//-
Novel00174	0.317298	28.9154	-6.5099	1.0893e-05	0.00070934	-//-
Novel00177	36.2101	6.68999	2.4363	0.0011767	0.031127	--	PREDICTED: uncharacterized protein LOC101254987 [Solanum lycopersicum]
Novel00194	1714.49	3741.85	-1.126	0.0013263	0.034025	--	PREDICTED: chaperone protein dnaJ 8, chloroplastic [Beta vulgaris subsp. vulgaris]>gi|870844759|gb|KMS97653.1| hypothetical protein BVRB_5g125020 [Beta vulgaris subsp. vulgaris]
Novel00230	108.124	397.037	-1.8766	3.4346e-06	0.00026787	--	hypothetical protein BVRB_9g217160 [Beta vulgaris subsp. vulgaris]
Novel00250	36.5274	188.728	-2.3693	7.22e-07	7.3329e-05	-//-
Novel00293	35.6745	1.87441	4.2504	4.0793e-05	0.0021644	-//-
Novel00303	26.9342	3.09789	3.1201	0.0016363	0.03973	--	PREDICTED: uncharacterized protein LOC104908607 [Beta vulgaris subsp. vulgaris]
Novel00326	14.1433	117.107	-3.0496	4.6416e-07	4.9937e-05	-//-
Novel00346	41.2958	4.62874	3.1573	0.0012066	0.03164	--	hypothetical protein PRUPE_ppa026473mg [Prunus persica]>gi|462409250|gb|EMJ14584.1| hypothetical protein PRUPE_ppa026473mg [Prunus persica]
Novel00349	4.59068	228.27	-5.6359	1.2434e-11	4.1272e-09	--	DNA-binding bromodomain-containing protein, putative isoform 1 [Theobroma cacao]>gi|590583236|ref|XP_007014845.1| DNA-binding bromodomain-containing protein, putative isoform 1 [Theobroma cacao]>gi|508785207|gb|EOY32463.1| DNA-binding bromodomain-containing protein, putative isoform 1 [Theobroma cacao]>gi|508785208|gb|EOY32464.1| DNA-binding bromodomain-containing protein, putative isoform 1 [The…
Novel00352	0	12.7253	#NAME?	0.0010126	0.027841	--	PREDICTED: receptor-like serine/threonine-protein kinase NCRK [Beta vulgaris subsp. vulgaris]>gi|731355337|ref|XP_010689090.1| PREDICTED: receptor-like serine/threonine-protein kinase NCRK [Beta vulgaris subsp. vulgaris]>gi|870850172|gb|KMT02302.1| hypothetical protein BVRB_9g205270 [Beta vulgaris subsp. vulgaris]
Novel00385	0.684098	58.6505	-6.4218	2.7496e-10	6.6823e-08	-//-
Novel00397	317.985	133.206	1.2553	0.0017675	0.042238	--	PREDICTED: probable glutathione S-transferase [Beta vulgaris subsp. vulgaris]>gi|870845317|gb|KMS98065.1| hypothetical protein BVRB_4g095800 [Beta vulgaris subsp. vulgaris]
Novel00404	57.0751	3.09039	4.207	8.0896e-05	0.0038122	-//-
Novel00433	43.9738	204.848	-2.2198	2.6813e-06	0.00021982	--	hypothetical protein CICLE_v10018283mg [Citrus clementina]>gi|557551484|gb|ESR62113.1| hypothetical protein CICLE_v10018283mg [Citrus clementina]
Novel00436	6.27617	261.146	-5.3788	6.6118e-22	1.2855e-18	--	PREDICTED: cytochrome P450 94A2-like [Beta vulgaris subsp. vulgaris]>gi|870858818|gb|KMT10306.1| hypothetical protein BVRB_5g120580 [Beta vulgaris subsp. vulgaris]
Novel00441	62.2464	7.8088	2.9948	0.0011425	0.03037	--	PREDICTED: uncharacterized protein LOC104896316 [Beta vulgaris subsp. vulgaris]>gi|870856803|gb|KMT08392.1| hypothetical protein BVRB_6g140710 [Beta vulgaris subsp. vulgaris]
Novel00452	0	18.0194	#NAME?	8.3249e-05	0.0039068	--	PREDICTED: delta-latroinsectotoxin-Lt1a-like [Beta vulgaris subsp. vulgaris]>gi|870841829|gb|KMS95412.1| hypothetical protein BVRB_008430 [Beta vulgaris subsp. vulgaris]
Novel00453	61.2945	0	Inf	2.0312e-10	5.0723e-08	-//-
Novel00492	61.9697	1.93843	4.9986	4.9578e-08	7.0284e-06	-//-
Novel00494	0	60.7148	#NAME?	5.5169e-12	2.0293e-09	-//-
Novel00531	0	19.2473	#NAME?	8.8635e-05	0.0040996	-//-
Novel00576	384.336	32.7416	3.5532	3.0519e-18	3.6118e-15	-//-
Novel00578	0	61.1758	#NAME?	1.3971e-06	0.0001289	--	putative transposase En/Spm [Ipomoea trifida]
Novel00595	706.458	183.013	1.9487	0.00012723	0.005541	--	unnamed protein product [Coffea canephora]
Novel00606	36.1651	2248.73	-5.9584	7.0346e-12	2.4991e-09	--	PREDICTED: calmodulin-binding transcription activator 5-like isoform X3 [Beta vulgaris subsp. vulgaris]
Novel00619	58.9992	12.6989	2.216	0.00054081	0.016998	--	PREDICTED: uncharacterized protein LOC105178709 [Sesamum indicum]
Novel00658	9.32986	52.8375	-2.5016	0.0013773	0.034994	-//-
Novel00662	70.5952	17.2863	2.0299	0.0014485	0.036371	--	PREDICTED: uncharacterized protein LOC104905824 [Beta vulgaris subsp. vulgaris]>gi|870847192|gb|KMS99600.1| hypothetical protein BVRB_1g022470 [Beta vulgaris subsp. vulgaris]
Novel00675	113.099	28.0906	2.0094	0.00049204	0.015814	-//-
Novel00680	109.62	48.654	1.1719	0.0021443	0.049089	-//-
Novel00686	43.2941	7.8751	2.4588	0.00042858	0.014244	-//-
Novel00693	0	46.0805	#NAME?	9.9228e-10	2.1607e-07	-//-
Novel00700	187.739	19.0423	3.3014	6.697e-06	0.00046981	--	hypothetical protein BVRB_4g076190 [Beta vulgaris subsp. vulgaris]
Novel00735	3.02894	27.9579	-3.2064	0.0014969	0.03721	-//-
Novel00791	0.976645	146.884	-7.2326	1.1946e-20	2.1677e-17	--	PREDICTED: eukaryotic initiation factor 4A-3 [Beta vulgaris subsp. vulgaris]>gi|870851612|gb|KMT03644.1| hypothetical protein BVRB_8g189830 [Beta vulgaris subsp. vulgaris]
Novel00808	212.708	613.07	-1.5272	0.0001103	0.0049137	--	RecName: Full=Antimicrobial peptide 1; AltName: Full=MJ-AMP1; Short=AMP1; Flags: Precursor, partial [Mirabilis jalapa]>gi|558863|gb|AAA80484.1| antimicrobial peptide precursor, partial [Mirabilis jalapa]
Novel00823	156.742	41.1753	1.9285	0.0021567	0.049329	-//-
Novel00842	14.3819	134.635	-3.2267	1.6767e-08	2.7005e-06	--	PREDICTED: ferredoxin, root R-B2-like [Cucumis melo]
Novel00843	92.6417	23.9777	1.95	0.00015847	0.0065453	-//-
Novel00866	31.5992	0	Inf	5.311e-06	0.0003855	-//-
Novel00880	59.4268	0	Inf	1.0354e-06	0.00010029	--	PREDICTED: uncharacterized protein LOC104884024 [Beta vulgaris subsp. vulgaris]
Novel00884	81.4125	7.95868	3.3546	3.7331e-06	0.00028704	--	hypothetical protein VITISV_027369 [Vitis vinifera]
Novel00886	0.342049	14.7038	-5.4258	0.0015507	0.038163	--	PREDICTED: uncharacterized protein LOC103860106 [Brassica rapa]
Novel00894	1.3682	145.597	-6.7336	5.4478e-19	7.4142e-16	-//-
Novel00896	47.2007	5.16293	3.1925	0.00042791	0.014239	--	PREDICTED: hsp70-Hsp90 organizing protein 3-like [Populus euphratica]
Novel00921	95.4523	19.8342	2.2668	0.00015761	0.0065243	-//-
Novel00928	21.2431	0	Inf	0.00025267	0.0093944	-//-
Novel00935	99.9485	20.635	2.2761	1.961e-05	0.0011654	--	FAR1; Zinc finger, SWIM-type [Medicago truncatula]
Novel00939	3.34624	157.559	-5.5572	2.9724e-09	5.7379e-07	-//-
Novel00949	0	64.7138	#NAME?	6.6296e-13	3.0075e-10	-//-
Novel00960	17.6831	0	Inf	0.0010447	0.028469	-//-
Novel00963	94.793	7.13831	3.7311	3.4127e-07	3.8384e-05	--	PREDICTED: uncharacterized protein LOC104884000 [Beta vulgaris subsp. vulgaris]
Novel00968	12.9191	67.9164	-2.3942	0.00088939	0.025164	--	PREDICTED: DUF21 domain-containing protein At2g14520-like isoform X1 [Eucalyptus grandis]>gi|629088467|gb|KCW54720.1| hypothetical protein EUGRSUZ_I00668 [Eucalyptus grandis]
Novel00992	1.3682	215.723	-7.3008	1.6041e-25	6.2375e-22	--	gag-pol polyprotein [Silene latifolia]
Novel01003	672.025	233.721	1.5237	2.5487e-05	0.0014698	-//-
Novel01016	598.072	58.7322	3.3481	5.478e-09	9.9404e-07	-//-
Novel01042	29.6414	0.220742	7.0691	5.3326e-05	0.002749	-//-
Novel01053	52.471	175.015	-1.7379	0.00011411	0.0050668	-//-
Novel01065	11.7445	61.3387	-2.3848	0.00085687	0.024397	-//-
Novel01101	21.2431	92.0413	-2.1153	8.0532e-05	0.0038122	--	PREDICTED: probable phytol kinase 2, chloroplastic [Beta vulgaris subsp. vulgaris]>gi|870849985|gb|KMT02149.1| hypothetical protein BVRB_9g207300 [Beta vulgaris subsp. vulgaris]
Novel01116	49.7233	1.71768	4.8554	6.6146e-07	6.8719e-05	-//-
Novel01130	2.02754	45.5764	-4.4905	2.9996e-06	0.00023873	--	hypothetical protein VITISV_002782 [Vitis vinifera]
Novel01140	38.5797	135.926	-1.8169	0.00048381	0.01564	--	PREDICTED: uncharacterized protein LOC104907370 [Beta vulgaris subsp. vulgaris]
Novel01153	0.317298	25.7678	-6.3436	3.7013e-05	0.0019832	--	PREDICTED: uncharacterized protein LOC105951653 [Erythranthe guttatus]
Novel01155	4.42188	36.9353	-3.0623	0.00057209	0.01769	-//-
Novel01157	24.5646	406.368	-4.0481	2.2886e-10	5.6629e-08	-//-
Novel01167	0.976645	58.1015	-5.8946	1.3659e-09	2.8381e-07	-//-
Novel01223	717.666	206.338	1.7983	7.4722e-09	1.2955e-06	--	PREDICTED: putative disease resistance protein RGA1 [Beta vulgaris subsp. vulgaris]
Novel01309	219.974	25.8838	3.0872	5.182e-12	1.9322e-09	--	PREDICTED: receptor-like protein 12 [Beta vulgaris subsp. vulgaris]>gi|870858731|gb|KMT10219.1| hypothetical protein BVRB_5g119800 [Beta vulgaris subsp. vulgaris]
Novel01392	52.5948	5.50041	3.2573	0.00018267	0.0073211	--	hypothetical protein VITISV_010890 [Vitis vinifera]
Novel01493	1431.86	557.603	1.3606	0.00015955	0.0065601	--	PREDICTED: protein LURP-one-related 17-like [Beta vulgaris subsp. vulgaris]>gi|870860707|gb|KMT12015.1| hypothetical protein BVRB_5g099750 [Beta vulgaris subsp. vulgaris]
Novel01501	178.67	5.99765	4.8968	6.0203e-16	4.8196e-13	-//-
Novel01508	69.4745	12.4556	2.4797	1.8556e-05	0.001115	--	PREDICTED: uncharacterized protein LOC104897672 [Beta vulgaris subsp. vulgaris]
Novel01526	27.4946	2.36861	3.537	0.00089891	0.025408	-//-
Novel01605	1.02615	77.4641	-6.2382	4.8696e-13	2.2465e-10	--	Cc-nbs-lrr resistance protein [Theobroma cacao]>gi|508720515|gb|EOY12412.1| Cc-nbs-lrr resistance protein [Theobroma cacao]
Novel01651	1.66074	160.682	-6.5962	4.8559e-07	5.2036e-05	--	hypothetical protein MIMGU_mgv1a020988mg [Erythranthe guttata]
Novel01652	754.263	80.8046	3.2226	3.4084e-05	0.0018742	--	PREDICTED: lysM domain receptor-like kinase 4 [Beta vulgaris subsp. vulgaris]>gi|870856941|gb|KMT08517.1| hypothetical protein BVRB_6g138000 [Beta vulgaris subsp. vulgaris]
Novel01666	22.5371	0.572561	5.2987	0.00055972	0.017355	--	hypothetical protein BVRB_010920 [Beta vulgaris subsp. vulgaris]
Novel01741	254.658	22.8411	3.4789	0.00012939	0.0056171	-//-
Novel01831	9.67191	103.956	-3.426	6.0793e-06	0.00043318	--	PREDICTED: uncharacterized protein LOC103417010 [Malus domestica]
Novel01846	189.766	28.5711	2.7316	4.3148e-06	0.00032265	-//-
Novel01848	51.9894	5.61572	3.2107	0.00057324	0.01769	--	PREDICTED: uncharacterized protein LOC104908674 isoform X2 [Beta vulgaris subsp. vulgaris]
Novel01851	33.8044	0	Inf	0.00011715	0.0051598	-//-
Novel01852	19.7849	98.5163	-2.316	0.00013723	0.0058547	--	PREDICTED: uncharacterized protein LOC104903363 [Beta vulgaris subsp. vulgaris]>gi|870849800|gb|KMT02003.1| hypothetical protein BVRB_9g208750 isoform A [Beta vulgaris subsp. vulgaris]
Novel01856	176.926	48.5408	1.8659	0.00013635	0.0058263	--	hypothetical protein BVRB_033710, partial [Beta vulgaris subsp. vulgaris]
Novel01869	0.684098	30.3808	-5.4728	1.1814e-05	0.00075731	-//-
Novel01884	133.987	39.5599	1.76	1.9029e-05	0.0011334	--	PREDICTED: uncharacterized protein LOC104889000 [Beta vulgaris subsp. vulgaris]
Novel01889	84.7182	21.176	2.0002	0.00084932	0.024258	--	PREDICTED: uncharacterized protein LOC101496411 [Cicer arietinum]
Novel01899	0.659347	55.0193	-6.3828	2.2511e-09	4.44e-07	-//-
Novel01914	0.317298	37.6516	-6.8907	2.0602e-07	2.5147e-05	-//-
Novel01923	2.97944	73.5818	-4.6262	8.389e-09	1.4452e-06	-//-
Novel01925	0.342049	37.1861	-6.7644	2.8894e-07	3.4194e-05	-//-
Novel01938	38.1926	178.579	-2.2252	1.06e-05	0.00070028	--	PREDICTED: uncharacterized protein LOC104613516 [Nelumbo nucifera]
Novel01949	52.0637	13.5593	1.941	0.0016178	0.039387	-//-
Novel02013	21.7337	0.871666	4.64	0.0018527	0.04385	-//-
Novel02041	2.66214	61.2535	-4.5241	1.5715e-07	1.9621e-05	-//-
Novel02066	0	17.4995	#NAME?	0.00011272	0.0050133	--	hypothetical protein VITISV_004238 [Vitis vinifera]
Novel02087	0.342049	39.7221	-6.8596	1.1632e-07	1.5005e-05	-//-
Novel02091	2.39434	222.017	-6.5349	1.2353e-17	1.2932e-14	-//-
Novel02098	16.3599	79.3052	-2.2772	0.0012722	0.032979	--	PREDICTED: uncharacterized protein LOC104891719 isoform X1 [Beta vulgaris subsp. vulgaris]>gi|731329741|ref|XP_010675757.1| PREDICTED: uncharacterized protein LOC104891719 isoform X2 [Beta vulgaris subsp. vulgaris]
Novel02099	1.31869	44.524	-5.0774	8.8741e-07	8.6887e-05	--	PREDICTED: golgin subfamily A member 4 isoform X1 [Beta vulgaris subsp. vulgaris]>gi|731362657|ref|XP_010693001.1| PREDICTED: golgin subfamily A member 4 isoform X1 [Beta vulgaris subsp. vulgaris]
Novel02107	30.276	197.867	-2.7083	8.36e-06	0.00056746	--	PREDICTED: probable xyloglucan endotransglucosylase/hydrolase protein 23 [Jatropha curcas]>gi|643728294|gb|KDP36434.1| hypothetical protein JCGZ_08703 [Jatropha curcas]
Novel02113	1.02615	35.28	-5.1035	3.8399e-06	0.00029277	--	PREDICTED: probable LRR receptor-like serine/threonine-protein kinase At1g56140 [Beta vulgaris subsp. vulgaris]
Novel02115	0	156.765	#NAME?	1.3812e-23	3.1328e-20	-//-
Novel02117	61.0223	4.17596	3.8692	2.0386e-06	0.00017615	-//-
Novel02200	65.1763	12.008	2.4403	0.00015204	0.0063568	-//-
Novel02208	83.3861	13.8184	2.5932	8.4093e-06	0.00056938	-//-
Novel02211	64.472	11.9282	2.4343	0.00038892	0.013164	--	PREDICTED: cytochrome P450 83B1-like [Beta vulgaris subsp. vulgaris]
Novel02266	47.9051	4.14585	3.5304	0.00043131	0.014299	--	hypothetical protein BVRB_7g179430 [Beta vulgaris subsp. vulgaris]
Novel02284	99.6243	393.098	-1.9803	9.4869e-05	0.0043511	--	PREDICTED: major allergen Pru ar 1-like [Beta vulgaris subsp. vulgaris]>gi|870851729|gb|KMT03737.1| hypothetical protein BVRB_8g188860 [Beta vulgaris subsp. vulgaris]
Novel02321	451.893	1346.54	-1.5752	0.00035857	0.012316	--	expansin [Annona cherimola]
Novel02488	1084.51	37216.4	-5.1008	0.0012444	0.032414	--	RecName: Full=Caffeic acid 3-O-methyltransferase 2; Short=CAOMT-2; Short=COMT-2; AltName: Full=S-adenosysl-L-methionine:caffeic acid 3-O-methyltransferase 2 [Ocimum basilicum]>gi|5031494|gb|AAD38190.1|AF154918_1 caffeic acid O-methyltransferase [Ocimum basilicum]>gi|308191372|gb|ADO16248.1| caffeic acid O-methyltransferase [Ocimum basilicum]
Novel02489	92.3873	7.72597	3.5799	4.0712e-05	0.0021643	--	PREDICTED: caffeic acid 3-O-methyltransferase [Beta vulgaris subsp. vulgaris]>gi|870865421|gb|KMT16477.1| hypothetical protein BVRB_3g050950 [Beta vulgaris subsp. vulgaris]
Novel02495	112.908	29.3819	1.9422	0.0020856	0.048191	-//-
Novel02500	0.684098	54.752	-6.3226	3.4711e-10	8.2157e-08	--	hypothetical protein VITISV_018870 [Vitis vinifera]
Novel02539	41.1721	3.73001	3.4644	0.0014395	0.036245	--	PREDICTED: glutathione S-transferase T3-like [Camelina sativa]
Novel02547	21.2476	0	Inf	0.00026152	0.0095993	--	PREDICTED: plastoglobulin-1, chloroplastic-like, partial [Nicotiana sylvestris]
Novel02606	114.258	11.306	3.3371	0.0013654	0.034799	-//-
Novel02609	236.231	22.4116	3.3979	4.3876e-10	1.0295e-07	--	PREDICTED: putative receptor-like protein kinase At4g00960 isoform X1 [Beta vulgaris subsp. vulgaris]
Novel02610	1283.2	498.416	1.3643	0.00019701	0.0077829	--	PREDICTED: putative receptor-like protein kinase At4g00960 isoform X2 [Beta vulgaris subsp. vulgaris]
Novel02612	961.411	315.261	1.6086	0.00013195	0.0056917	--	PREDICTED: cysteine-rich receptor-like protein kinase 10 [Beta vulgaris subsp. vulgaris]
Novel02615	94.3024	13.536	2.8005	3.6718e-05	0.0019713	--	PREDICTED: thaumatin-like protein 1b [Beta vulgaris subsp. vulgaris]>gi|870847955|gb|KMT00289.1| hypothetical protein BVRB_1g016440 [Beta vulgaris subsp. vulgaris]
Novel02629	7.15381	149.334	-4.3837	4.2654e-13	2.0017e-10	-//-
Novel02657	27.5193	0.871666	4.9805	0.00027976	0.010086	-//-
Novel02664	0	19.8342	#NAME?	7.7599e-05	0.0036862	-//-
Novel02669	30.618	0.882968	5.1159	0.00054012	0.016996	-//-
Novel02670	11.1099	102.38	-3.204	5.8072e-07	6.1029e-05	--	hypothetical protein VITISV_026680 [Vitis vinifera]
Novel02713	0	41.4743	#NAME?	4.9699e-09	9.0806e-07	-//-
Novel02721	0	52.5234	#NAME?	3.8297e-11	1.1331e-08	-//-
Novel02757	1.63599	82.7098	-5.6598	1.472e-11	4.8273e-09	--	PREDICTED: uncharacterized protein LOC105778816 [Gossypium raimondii]
Novel02759	161.032	51.3074	1.6501	0.00062647	0.01901	--	PREDICTED: uncharacterized protein LOC104890371 [Beta vulgaris subsp. vulgaris]
Novel02766	1.0014	39.2752	-5.2935	1.0805e-06	0.00010392	-//-
Novel02774	1909.95	663.404	1.5256	7.5449e-06	0.00052104	--	PREDICTED: putative receptor-like protein kinase At4g00960 isoform X2 [Beta vulgaris subsp. vulgaris]
Novel02777	72.4742	18.4057	1.9773	0.0011887	0.03137	-//-
Novel02787	0.342049	51.2087	-7.226	0.0014155	0.035782	--	PREDICTED: cysteine proteinase inhibitor 1 {ECO:0000303|PubMed:14697268}-like [Musa acuminata subsp. malaccensis]
Novel02813	41.2711	1.32445	4.9617	9.6524e-05	0.0044156	--	hypothetical protein BVRB_5g104850 [Beta vulgaris subsp. vulgaris]
Novel02830	223.422	102.878	1.1188	0.0018869	0.044467	-//-
Novel02831	87.5694	29.8986	1.5503	0.0015258	0.037756	--	PREDICTED: uncharacterized protein LOC104901241 [Beta vulgaris subsp. vulgaris]
Novel02941	97.7185	19.71	2.3097	0.00050717	0.016203	--	conserved hypothetical protein [Ricinus communis]>gi|223531635|gb|EEF33462.1| conserved hypothetical protein [Ricinus communis]
Novel02942	41.1923	5.94494	2.7926	0.001322	0.033981	--	PREDICTED: uncharacterized protein LOC104901773 [Beta vulgaris subsp. vulgaris]
Novel02944	37.315	1.76594	4.4013	0.00071564	0.02115	--	hypothetical protein PRUPE_ppa026473mg [Prunus persica]>gi|462409250|gb|EMJ14584.1| hypothetical protein PRUPE_ppa026473mg [Prunus persica]
Novel03029	165.577	21239.2	-7.0031	0.0015525	0.038172	--	PREDICTED: caffeic acid 3-O-methyltransferase [Beta vulgaris subsp. vulgaris]>gi|870865421|gb|KMT16477.1| hypothetical protein BVRB_3g050950 [Beta vulgaris subsp. vulgaris]
Novel03065	58.0225	188.551	-1.7003	0.00014657	0.0061661	--	PREDICTED: very-long-chain 3-oxoacyl-CoA reductase 1 [Beta vulgaris subsp. vulgaris]>gi|870855922|gb|KMT07625.1| hypothetical protein BVRB_6g147510 [Beta vulgaris subsp. vulgaris]
Novel03080	9.32986	276.856	-4.8911	0.0017489	0.041904	-//-
Novel03096	0.342049	19.3332	-5.8207	0.00092133	0.025774	-//-
Novel03105	48.4655	2.94117	4.0425	1.3585e-05	0.00084894	--	hypothetical protein BVRB_1g022320 [Beta vulgaris subsp. vulgaris]
Novel03156	107.172	318.514	-1.5714	5.6769e-05	0.0028991	--	hypothetical protein VITISV_010143 [Vitis vinifera]
Novel03186	39.8039	132.328	-1.7331	0.00032999	0.011605	-//-
Novel03212	0	18.8903	#NAME?	0.00021111	0.008139	-//-
Novel03215	1.02615	39.7221	-5.2746	1.1578e-06	0.0001099	--	unnamed protein product [Vitis vinifera]
Novel03256	336.846	104.268	1.6918	0.0003926	0.013228	--	PREDICTED: probable calcium-binding protein CML49 [Beta vulgaris subsp. vulgaris]>gi|870863949|gb|KMT15082.1| hypothetical protein BVRB_3g062040 [Beta vulgaris subsp. vulgaris]
Novel03290	50.691	7.02746	2.8507	6.1963e-05	0.003106	-//-
Novel03306	371.829	120.364	1.6272	0.00028479	0.010227	--	PREDICTED: protein FAR1-RELATED SEQUENCE 5-like [Beta vulgaris subsp. vulgaris]
Novel03315	0.684098	233.849	-8.4172	1.6164e-14	9.361e-12	--	hypothetical protein VITISV_040650 [Vitis vinifera]
Novel03337	38.3817	0.572561	6.0668	2.3852e-06	0.00020038	-//-
Novel03343	2.00279	72.6279	-5.1804	2.2135e-09	4.3977e-07	-//-
Novel03359	7.34736	74.4038	-3.3401	5.2793e-06	0.00038507	--	PREDICTED: uncharacterized protein LOC103417687 [Malus domestica]
Novel03414	0	41.9686	#NAME?	6.4473e-05	0.0032082	--	hypothetical protein BVRB_4g084690 [Beta vulgaris subsp. vulgaris]
Novel03418	27.454	97.9003	-1.8343	0.00073337	0.02151	-//-
Novel03433	2560.55	49.3301	5.6978	1.4048e-36	1.9118e-32	--	hypothetical protein CISIN_1g015862mg [Citrus sinensis]
Novel03445	45.0336	395.847	-3.1359	1.1558e-13	5.5192e-11	-//-
Novel03446	0	233.332	#NAME?	7.5013e-08	1.0209e-05	-//-
Novel03447	0.342049	313.565	-9.8403	1.0753e-34	9.7566e-31	-//-
Novel03553	21.5897	125.996	-2.545	1.2927e-05	0.00081076	--	PREDICTED: uncharacterized protein LOC104895905 [Beta vulgaris subsp. vulgaris]
Novel03565	22.7598	3463.31	-7.2495	2.8019e-09	5.4475e-07	-//-
Novel03569	1.66074	34.3323	-4.3697	2.7648e-05	0.0015843	-//-
Novel03598	49.1045	10.9556	2.1642	0.0013733	0.034967	-//-
Novel03620	0	368.257	#NAME?	8.5028e-16	6.4288e-13	--	hypothetical protein VITISV_040650 [Vitis vinifera]

## Sheet: Table S24-4
Table S24-4 The annotation of DEGs at 32 d between the pairwise comprism of ‘GHB’ and ‘GHH’ pulps
Gene id	32 d GHH readcount	32 d GHB readcount	Log2FoldChange	p value	p adjusted	Description
HU01G00001.1	135.445	416.104	-1.6192	0.0002204	0.0091502	-//-
HU01G00005.1	22.7172	352.711	-3.9566	1.9377e-11	5.6704e-09	PREDICTED: F-box protein SKIP23-like [Beta vulgaris subsp. vulgaris]
HU01G00027.1	591.293	1902	-1.6856	0.0014536	0.041107	PREDICTED: heparan-alpha-glucosaminide N-acetyltransferase-like [Beta vulgaris subsp. vulgaris]
HU01G00053.1	383.646	68.0016	2.4961	3.1896e-07	3.7231e-05	PREDICTED: MADS-box protein AGL24-like [Beta vulgaris subsp. vulgaris]
HU01G00054.1	26.2355	3.17742	3.0456	0.00096495	0.030132	PREDICTED: uncharacterized protein LOC103973365 [Musa acuminata subsp. malaccensis]
HU01G00062.1	577.463	227.19	1.3458	0.00099206	0.03076	hypothetical protein SOVF_173570 [Spinacia oleracea]
HU01G00105.1	215.591	71.1385	1.5996	0.0013565	0.038953	hypothetical protein SOVF_039730 [Spinacia oleracea]
HU01G00118.1	120.099	0	Inf	4.9611e-24	9.2294e-21	hypothetical protein SOVF_119260 [Spinacia oleracea]
HU01G00120.1	96.9608	3.57973	4.7595	0.00057152	0.019874	PREDICTED: glutamate receptor 3.2-like [Beta vulgaris subsp. vulgaris]
HU01G00123.1	543.647	2.21906	7.9366	1.5804e-40	4.1162e-36	Uncharacterized protein TCM_007583 [Theobroma cacao]
HU01G00125.1	53.7101	10.3924	2.3697	0.00083143	0.026867	PREDICTED: uncharacterized protein At2g17340 [Beta vulgaris subsp. vulgaris]
HU01G00149.1	65.9196	334.365	-2.3426	1.157e-07	1.4918e-05	PREDICTED: filament-like plant protein 7 isoform X2 [Beta vulgaris subsp. vulgaris]
HU01G00150.1	13.8695	82.5276	-2.573	7.2163e-05	0.0036781	PREDICTED: filament-like plant protein 7 isoform X1 [Beta vulgaris subsp. vulgaris]
HU01G00157.1	68.26	4.94812	3.7861	0.0010555	0.032261	glucosyltransferase [Phytolacca americana]
HU01G00168.1	41.076	3.4588	3.57	0.00013512	0.0060884	PREDICTED: transmembrane 9 superfamily member 3-like [Beta vulgaris subsp. vulgaris]
HU01G00203.1	19.4236	69.4921	-1.839	0.001863	0.049869	hypothetical protein SOVF_079480 [Spinacia oleracea]
HU01G00232.1	3.60046	31.2218	-3.1163	0.00088747	0.028292	hypothetical protein SOVF_015340 [Spinacia oleracea]
HU01G00254.1	49.1937	2.33126	4.3993	4.3937e-07	4.9324e-05	PREDICTED: MATE efflux family protein 4, chloroplastic-like [Beta vulgaris subsp. vulgaris]
HU01G00314.1	18.4146	0	Inf	4.6951e-06	0.0003586	NA
HU01G00315.1	72.3828	1.22434	5.8856	2.1412e-12	7.536e-10	PREDICTED: ATP-dependent Clp protease proteolytic subunit 6, chloroplastic [Nelumbo nucifera]
HU01G00320.1	12.7899	139.736	-3.4496	8.4691e-09	1.4512e-06	PREDICTED: ATP-dependent Clp protease proteolytic subunit 6, chloroplastic [Beta vulgaris subsp. vulgaris]
HU01G00326.1	37.3856	6.40931	2.5442	0.00074418	0.024707	PREDICTED: LYR motif-containing protein At3g19508 [Beta vulgaris subsp. vulgaris]
HU01G00338.1	21.1455	89.1539	-2.0759	0.00021161	0.0088181	PREDICTED: polyol transporter 5 isoform X2 [Beta vulgaris subsp. vulgaris]
HU01G00343.1	20.8759	85.5048	-2.0342	0.0015603	0.043604	PREDICTED: HVA22-like protein k [Beta vulgaris subsp. vulgaris]
HU01G00354.1	24.3438	1.12369	4.4372	0.00011395	0.0053187	PREDICTED: HVA22-like protein k [Beta vulgaris subsp. vulgaris]
HU01G00356.1	242.59	3.1327	6.275	6.0705e-05	0.0031941	hypothetical protein SOVF_041850 [Spinacia oleracea]
HU01G00359.1	15.7084	0	Inf	0.00012286	0.0056335	hypothetical protein SOVF_142750 [Spinacia oleracea]
HU01G00361.1	22.6156	0	Inf	1.1667e-06	0.0001113	hypothetical protein SOVF_142790 [Spinacia oleracea]
HU01G00372.1	164.052	503.082	-1.6166	0.0012463	0.036677	PREDICTED: extra-large guanine nucleotide-binding protein 1-like [Beta vulgaris subsp. vulgaris]
HU01G00382.1	110.55	28.5505	1.9531	0.0017236	0.046712	hypothetical protein SOVF_069280 [Spinacia oleracea]
HU01G00386.1	7.37065	54.0744	-2.8751	0.00030663	0.0121	ATP binding protein, putative isoform 4 [Theobroma cacao]
HU01G00433.1	259.119	2.65805	6.6071	6.8671e-26	1.7885e-22	hypothetical protein SOVF_187890 isoform B [Spinacia oleracea]
HU01G00461.1	35.2948	5.02952	2.811	0.0013657	0.039045	hypothetical protein SOVF_179380 [Spinacia oleracea]
HU01G00486.1	26.2758	0.986673	4.735	0.00011637	0.0054026	PREDICTED: putative glutamine amidotransferase YLR126C [Beta vulgaris subsp. vulgaris]
HU01G00499.1	0	34.3758	#NAME?	1.1111e-06	0.00010798	hypothetical protein RCOM_0817990 [Ricinus communis]
HU01G00511.1	801.385	307.499	1.3819	0.0014228	0.040324	hypothetical protein SOVF_137640 [Spinacia oleracea]
HU01G00568.1	12.0568	99.752	-3.0485	1.0518e-05	0.00072661	PREDICTED: probable LRR receptor-like serine/threonine-protein kinase At1g67720 [Beta vulgaris subsp. vulgaris]
HU01G00588.1	16.1517	0.42676	5.2421	0.00025797	0.010563	Cinnamoyl coa reductase 1 isoform 1 [Theobroma cacao]
HU01G00606.1	998.404	89.0103	3.4876	1.6401e-08	2.5276e-06	PREDICTED: probable serine/threonine-protein kinase At1g18390 [Beta vulgaris subsp. vulgaris]
HU01G00692.1	312.757	1482.29	-2.2447	0.00083427	0.026892	PREDICTED: ABC transporter C family member 3-like [Beta vulgaris subsp. vulgaris]
HU01G00707.1	926.744	3795.04	-2.0339	0.00025835	0.010563	putative plastidic adenylate transporter [Mesembryanthemum crystallinum]
HU01G00713.1	44.2255	869.386	-4.297	3.4121e-11	9.2571e-09	hypothetical protein SOVF_162410 isoform A [Spinacia oleracea]
HU01G00716.1	80.361	8.51448	3.2385	0.0015632	0.043639	PREDICTED: D-glycerate 3-kinase, chloroplastic isoform X2 [Beta vulgaris subsp. vulgaris]
HU01G00774.1	334.37	947.634	-1.5029	0.00091829	0.029069	PREDICTED: probable plastidic glucose transporter 3 [Beta vulgaris subsp. vulgaris]
HU01G00775.1	146	6.30663	4.533	2.2196e-12	7.7078e-10	PREDICTED: zinc transporter 1-like [Beta vulgaris subsp. vulgaris]
HU01G00780.1	295.881	31.7798	3.2188	1.7578e-08	2.6774e-06	PREDICTED: zinc transporter 1-like [Beta vulgaris subsp. vulgaris]
HU01G00835.1	136.265	37.8869	1.8466	9.5452e-05	0.0046381	PREDICTED: pentatricopeptide repeat-containing protein At3g49710 isoform X1 [Beta vulgaris subsp. vulgaris]
HU01G00865.1	3.09054	43.5989	-3.8184	1.1677e-05	0.00080031	hypothetical protein CISIN_1g0101751mg, partial [Citrus sinensis]
HU01G00915.1	43.4048	1.43756	4.9162	7.998e-05	0.0039906	PREDICTED: protein argonaute 5 [Beta vulgaris subsp. vulgaris]
HU01G00918.1	31.8911	0.108701	8.1966	1.5458e-08	2.4108e-06	PREDICTED: serine/threonine-protein kinase SRPK isoform X1 [Nelumbo nucifera]
HU01G00919.1	42.973	0.438986	6.6131	3.4726e-07	3.9668e-05	PREDICTED: aspartic proteinase-like protein 2 [Beta vulgaris subsp. vulgaris]
HU01G00944.1	3.54079	44.4126	-3.6488	6.9682e-05	0.0035586	PREDICTED: putative glutamine amidotransferase YLR126C [Beta vulgaris subsp. vulgaris]
HU01G00946.1	6.60033	293.79	-5.4761	5.2493e-20	6.5104e-17	PREDICTED: carboxymethylenebutenolidase homolog [Tarenaya hassleriana]
HU01G00971.1	156.752	1725.14	-3.4602	4.3684e-16	3.1604e-13	Uncharacterized protein TCM_007583 [Theobroma cacao]
HU01G00973.1	44.5347	374.915	-3.0736	6.5298e-10	1.4292e-07	PREDICTED: monosaccharide-sensing protein 2 [Beta vulgaris subsp. vulgaris]
HU01G00974.1	74.5813	240.469	-1.689	0.00046932	0.016977	PREDICTED: glutamate receptor 3.2-like [Beta vulgaris subsp. vulgaris]
HU01G00987.1	3981.06	968.259	2.0397	4.6151e-05	0.0025317	phosphoenolpyruvate carboxylase [Hylocereus undatus]
HU01G00988.1	1972.64	500.325	1.9792	0.00012522	0.0057015	phosphoenolpyruvate carboxylase [Sesuvium portulacastrum]
HU01G01163.1	514.333	19.2468	4.74	1.1559e-20	1.6725e-17	PREDICTED: protein STRUBBELIG-RECEPTOR FAMILY 3-like isoform X1 [Beta vulgaris subsp. vulgaris]
HU01G01179.1	82.3442	255.369	-1.6328	0.0011757	0.034917	PREDICTED: uncharacterized protein LOC104903357 [Beta vulgaris subsp. vulgaris]
HU01G01209.1	6.94907	46.2028	-2.7331	0.00079372	0.025951	PREDICTED: benzyl alcohol O-benzoyltransferase-like [Beta vulgaris subsp. vulgaris]
HU01G01438.1	409.789	53.5508	2.9359	1.4099e-08	2.2254e-06	PREDICTED: uncharacterized protein LOC104905824 [Beta vulgaris subsp. vulgaris]
HU01G01463.1	24.1958	0.217402	6.7982	2.5193e-06	0.00021584	PREDICTED: calmodulin-like protein 1 [Beta vulgaris subsp. vulgaris]
HU01G01550.1	20.9844	354.92	-4.0801	3.371e-13	1.4633e-10	PREDICTED: probable mediator of RNA polymerase II transcription subunit 37c [Jatropha curcas]
HU01G01600.1	107.278	28.4118	1.9168	0.00090901	0.028905	hypothetical protein SOVF_020800 [Spinacia oleracea]
HU01G01604.1	71.3916	6.13294	3.5411	0.00012198	0.0056131	PREDICTED: probable L-type lectin-domain containing receptor kinase S.7 [Beta vulgaris subsp. vulgaris]
HU01G01606.1	64.3163	6.72369	3.2579	3.6849e-05	0.0021186	PREDICTED: fasciclin-like arabinogalactan protein 1 [Nelumbo nucifera]
HU01G01626.1	0.465752	42.8934	-6.5251	4.8992e-07	5.3613e-05	PREDICTED: serine acetyltransferase 1, chloroplastic-like [Beta vulgaris subsp. vulgaris]
HU01G01636.1	25.8976	1.8521	3.8056	0.00071193	0.023803	PREDICTED: kinesin-like protein KIN12A [Beta vulgaris subsp. vulgaris]
HU01G01724.1	35.7365	5.15849	2.7924	0.0016085	0.04433	PREDICTED: reactive Intermediate Deaminase A, chloroplastic [Beta vulgaris subsp. vulgaris]
HU01G01750.1	2.47677	66.4669	-4.7461	1.2231e-05	0.00083174	PREDICTED: tropinone reductase homolog At1g07440-like [Eucalyptus grandis]
HU01G01751.1	262.199	0.44703	9.1961	6.3902e-34	3.3287e-30	PREDICTED: tropinone reductase homolog At1g07440-like isoform X1 [Beta vulgaris subsp. vulgaris]
HU01G01834.1	508.651	1492.85	-1.5533	0.00036874	0.013959	PREDICTED: uncharacterized protein LOC104907084 [Beta vulgaris subsp. vulgaris]
HU01G01850.1	1327.87	4135.05	-1.6388	0.00029073	0.011614	GRAS family transcription factor [Dianthus caryophyllus]
HU01G01857.1	554.071	31.3783	4.1422	1.9553e-17	1.7524e-14	PREDICTED: uncharacterized protein LOC104907109 [Beta vulgaris subsp. vulgaris]
HU01G01910.1	186.192	903.846	-2.2793	1.4365e-07	1.8251e-05	putative NAC transcription factor [Suaeda liaotungensis]
HU01G01918.1	2169.32	656.844	1.7236	5.4895e-05	0.0029418	PREDICTED: receptor-like protein kinase THESEUS 1 [Beta vulgaris subsp. vulgaris]
HU01G01922.1	19.6158	129.133	-2.7188	2.7891e-07	3.3019e-05	hypothetical protein F383_19278 [Gossypium arboreum]
HU01G01935.1	4.44362	54.3038	-3.6112	1.5383e-05	0.0010169	metallothionein-like [Gossypium hirsutum]
HU01G01936.1	15.0745	0.326103	5.5306	0.00079306	0.025951	metallothionein-like [Gossypium hirsutum]
HU01G01958.1	366.793	32.5473	3.4944	1.0181e-11	3.1133e-09	PREDICTED: basic leucine zipper 34-like isoform X2 [Beta vulgaris subsp. vulgaris]
HU01G01982.1	41.1976	1.40539	4.8735	6.0769e-08	8.2007e-06	NA
HU01G01989.1	439.992	1523.38	-1.7917	4.8045e-05	0.0026288	PREDICTED: alpha/beta hydrolase domain-containing protein 11 [Beta vulgaris subsp. vulgaris]
HU01G02035.1	122.189	23.7718	2.3618	2.8953e-05	0.0017177	hypothetical protein SOVF_198960 [Spinacia oleracea]
HU01G02036.1	169.034	20.5808	3.0379	0.00066817	0.022689	PREDICTED: heme-binding protein 2 [Beta vulgaris subsp. vulgaris]
HU01G02048.1	147.528	586.951	-1.9922	2.7691e-05	0.001658	hypothetical protein SOVF_097940 [Spinacia oleracea]
HU01G02101.1	374.614	988.077	-1.3992	0.0016948	0.046126	PREDICTED: G-type lectin S-receptor-like serine/threonine-protein kinase B120 isoform X1 [Beta vulgaris subsp. vulgaris]
HU01G02134.1	140.783	1181.63	-3.0692	8.9447e-13	3.5298e-10	hypothetical protein SOVF_163620 [Spinacia oleracea]
HU01G02148.1	22.1499	119.526	-2.432	7.948e-06	0.00056242	hypothetical protein SOVF_157840 [Spinacia oleracea]
HU01G02149.1	733.597	163.325	2.1672	2.8136e-05	0.0016731	RecName: Full=Elongation factor 1-delta; Short=EF-1-delta; AltName: Full=Elongation factor 1B-beta; AltName: Full=eEF-1B beta [Spuriopimpinella brachycarpa]
HU01G02571.1	290.168	38.6277	2.9092	9.3956e-09	1.5994e-06	PREDICTED: ferric reduction oxidase 8, mitochondrial isoform X1 [Beta vulgaris subsp. vulgaris]
HU01G02701.1	13.048	72.8757	-2.4816	0.00055663	0.019434	hypothetical protein SOVF_069220 [Spinacia oleracea]
HU01G02797.1	8.09447	631.625	-6.286	3.9752e-06	0.00031374	hypothetical protein SOVF_093730 [Spinacia oleracea]
HU01G02798.1	15.4209	788.93	-5.6769	0.00052831	0.018569	PREDICTED: ocs element-binding factor 1-like [Beta vulgaris subsp. vulgaris]
HU02G00002.1	17.7698	0.438986	5.3391	0.00010464	0.0049543	PREDICTED: protein NRT1/ PTR FAMILY 6.1 [Beta vulgaris subsp. vulgaris]
HU02G00014.1	113.867	513.637	-2.1734	0.00072095	0.024055	hypothetical protein SOVF_017590 [Spinacia oleracea]
HU02G00063.1	10.8673	0	Inf	0.00060985	0.021066	hypothetical protein SOVF_013580 [Spinacia oleracea]
HU02G00136.1	94.9117	19.8933	2.2543	8.9961e-05	0.0044208	PREDICTED: GDSL esterase/lipase At3g26430-like [Beta vulgaris subsp. vulgaris]
HU02G00171.1	283.781	1464.8	-2.3679	0.00086596	0.027741	NA
HU02G00199.1	13.1766	49.0806	-1.8972	0.0018393	0.049285	PREDICTED: uncharacterized protein LOC104897385 [Beta vulgaris subsp. vulgaris]
HU02G00238.1	300.939	23.8026	3.6603	1.4992e-12	5.5123e-10	hypothetical protein SOVF_161410 [Spinacia oleracea]
HU02G00280.1	66.9977	280.005	-2.0633	0.00061947	0.021333	FKF1 [Mesembryanthemum crystallinum]
HU02G00281.1	79.9278	14.2862	2.4841	0.00079946	0.02606	hypothetical protein SOVF_037060 [Spinacia oleracea]
HU02G00306.1	1038.27	347.132	1.5806	0.0002588	0.010565	PREDICTED: UDP-galactose/UDP-glucose transporter 3 [Beta vulgaris subsp. vulgaris]
HU02G00477.1	57.3827	599.663	-3.3855	0.00095834	0.030036	PREDICTED: receptor-like protein 12 [Beta vulgaris subsp. vulgaris]
HU02G00479.1	63.4073	573.13	-3.1761	8.9932e-11	2.3191e-08	hypothetical protein SOVF_210800 [Spinacia oleracea]
HU02G00566.1	2680.37	7384.09	-1.462	0.0006766	0.022916	PREDICTED: protein TIFY 10A-like [Beta vulgaris subsp. vulgaris]
HU02G00667.1	23.8362	142.518	-2.5799	1.755e-06	0.00015729	PREDICTED: 26S proteasome non-ATPase regulatory subunit 6 homolog [Beta vulgaris subsp. vulgaris]
HU02G00678.1	0	97.6839	#NAME?	1.028e-11	3.1133e-09	hypothetical protein BVRB_7g178370 [Beta vulgaris subsp. vulgaris]
HU02G00867.1	587.017	208.077	1.4963	0.0016782	0.045866	PREDICTED: TBC1 domain family member 15 [Beta vulgaris subsp. vulgaris]
HU02G00878.1	335.904	916.859	-1.4487	0.00077352	0.025502	PREDICTED: nicotinamide adenine dinucleotide transporter 1, chloroplastic [Beta vulgaris subsp. vulgaris]
HU02G00912.1	221.809	708.084	-1.6746	0.00022408	0.0092784	hypothetical protein SOVF_084960 [Spinacia oleracea]
HU02G00956.1	627.087	215.007	1.5443	0.00094109	0.029638	PREDICTED: 26S proteasome non-ATPase regulatory subunit 6 homolog [Beta vulgaris subsp. vulgaris]
HU02G00974.1	856.471	2814.13	-1.7162	7.7242e-05	0.0038884	PREDICTED: splicing factor 3B subunit 4-like [Beta vulgaris subsp. vulgaris]
HU02G00986.1	125.746	25.058	2.3272	9.9846e-05	0.0047979	PREDICTED: auxin transporter-like protein 4 [Beta vulgaris subsp. vulgaris]
HU02G01041.1	842.365	2681.92	-1.6707	0.00042553	0.015698	PREDICTED: CSC1-like protein At4g02900 [Beta vulgaris subsp. vulgaris]
HU02G01054.1	130.871	583.623	-2.1569	5.9587e-07	6.2579e-05	Zinc induced facilitator-like 2 [Theobroma cacao]
HU02G01083.1	327.693	792.97	-1.2749	0.00063933	0.02191	hypothetical protein PHAVU_001G025000g [Phaseolus vulgaris]
HU02G01138.1	23.5007	0.217402	6.7562	5.7835e-06	0.0004341	hypothetical protein SOVF_125440 [Spinacia oleracea]
HU02G01258.1	831.839	2871.91	-1.7876	4.1072e-05	0.0023054	PREDICTED: uncharacterized protein LOC104905122 [Beta vulgaris subsp. vulgaris]
HU02G01262.1	3294.87	1169.55	1.4943	0.00016968	0.0073071	PREDICTED: endoplasmin homolog [Beta vulgaris subsp. vulgaris]
HU02G01336.1	52.7298	751.974	-3.834	0.00034968	0.013413	hypothetical protein SOVF_072660 [Spinacia oleracea]
HU02G01374.1	1127.39	85.4498	3.7218	5.0216e-05	0.0027362	PREDICTED: transport and Golgi organization 2 homolog [Beta vulgaris subsp. vulgaris]
HU02G01430.1	0.975675	67.912	-6.1211	1.8903e-09	3.7871e-07	PREDICTED: eukaryotic translation initiation factor 2 subunit alpha-like [Beta vulgaris subsp. vulgaris]
HU02G01472.1	156.016	35.4626	2.1373	0.00018385	0.0078371	hypothetical protein SOVF_118090 [Spinacia oleracea]
HU02G01508.1	477.46	1573.07	-1.7201	9.5637e-05	0.0046385	PREDICTED: uncharacterized protein LOC104900147 [Beta vulgaris subsp. vulgaris]
HU02G01549.1	55.3205	211.162	-1.9325	0.00019805	0.0083468	PREDICTED: probable protein phosphatase 2C 23 [Beta vulgaris subsp. vulgaris]
HU02G01550.1	42.3803	172.769	-2.0274	0.00039659	0.014756	PREDICTED: probable protein phosphatase 2C 23 [Beta vulgaris subsp. vulgaris]
HU02G01556.1	338.904	1184.25	-1.805	3.2691e-05	0.0019177	hypothetical protein SOVF_193680 [Spinacia oleracea]
HU02G01613.1	158.595	39.5324	2.0042	0.00013712	0.006147	NA
HU02G01634.1	47.8771	204.469	-2.0945	5.0416e-05	0.0027413	PREDICTED: phosphomethylpyrimidine synthase, chloroplastic isoform X1 [Beta vulgaris subsp. vulgaris]
HU02G01704.1	293.008	44.2757	2.7264	0.00027272	0.011034	hypothetical protein SOVF_007810 isoform A [Spinacia oleracea]
HU02G01705.1	1619.49	252.852	2.6792	1.9662e-08	2.9263e-06	hypothetical protein SOVF_007810 isoform A [Spinacia oleracea]
HU02G01706.1	11.1408	613.213	-5.7825	3.3387e-10	7.7639e-08	hypothetical protein SOVF_179170 [Spinacia oleracea]
HU02G01782.1	77.2565	16.3982	2.2361	0.00064922	0.022132	PREDICTED: pectin acetylesterase 9 isoform X2 [Gossypium raimondii]
HU02G01787.1	150.193	3446.25	-4.5201	2.6903e-12	8.9832e-10	PREDICTED: oxalate--CoA ligase [Beta vulgaris subsp. vulgaris]
HU02G01806.1	49.5556	2.14185	4.5321	1.6441e-06	0.00014817	PREDICTED: V-type proton ATPase subunit C [Beta vulgaris subsp. vulgaris]
HU02G01887.1	46.0675	0.877972	5.7134	5.4576e-07	5.8017e-05	hypothetical protein SOVF_133580 [Spinacia oleracea]
HU02G01899.1	94.4064	11.758	3.0052	2.1767e-05	0.0013628	hypothetical protein SOVF_038450 [Spinacia oleracea]
HU02G02011.1	0	24.4967	#NAME?	5.1388e-05	0.0027859	PREDICTED: protein WVD2-like 1 isoform X1 [Beta vulgaris subsp. vulgaris]
HU02G02016.1	51.4992	2.68149	4.2634	0.00099383	0.030778	PREDICTED: protein WVD2-like 1 isoform X1 [Beta vulgaris subsp. vulgaris]
HU02G02059.1	142.497	678.394	-2.2512	3.6325e-06	0.0002911	PREDICTED: putative UDP-sugar transporter DDB_G0278631 [Beta vulgaris subsp. vulgaris]
HU02G02091.1	115.515	4.34064	4.734	5.518e-08	7.564e-06	hypothetical protein SOVF_168510 isoform B [Spinacia oleracea]
HU02G02201.1	1597.61	426.478	1.9054	4.0487e-05	0.0022825	PREDICTED: gamma aminobutyrate transaminase 1, mitochondrial [Beta vulgaris subsp. vulgaris]
HU02G02275.1	0	58.7502	#NAME?	3.5271e-10	8.0582e-08	PREDICTED: peroxidase 16-like [Beta vulgaris subsp. vulgaris]
HU02G02314.1	48.6721	7.79241	2.643	0.00030623	0.0121	PREDICTED: transcription factor TCP20 [Beta vulgaris subsp. vulgaris]
HU02G02351.1	84.3582	12.3228	2.7752	2.637e-05	0.0015935	hypothetical protein SOVF_024080 [Spinacia oleracea]
HU02G02407.1	422.197	100.777	2.0667	1.7995e-06	0.00016051	PREDICTED: uncharacterized protein LOC104898535 [Beta vulgaris subsp. vulgaris]
HU02G02432.1	139.181	5.59329	4.6371	4.936e-10	1.1083e-07	NA
HU02G02433.1	14.6157	0.108701	7.071	0.00045233	0.016523	NA
HU02G02435.1	110.77	27.9475	1.9868	0.00069917	0.023406	hypothetical protein EUGRSUZ_J00492 [Eucalyptus grandis]
HU02G02457.1	6.52053	135.999	-4.3825	2.1045e-10	5.0751e-08	hypothetical protein SOVF_212910 [Spinacia oleracea]
HU02G02472.1	89.225	20.5531	2.1181	0.00015372	0.0067742	hypothetical protein SOVF_010160 [Spinacia oleracea]
HU02G02488.1	198.84	887.175	-2.1576	1.48e-07	1.8623e-05	hypothetical protein SOVF_053590 [Spinacia oleracea]
HU02G02539.1	50.274	850.6	-4.0806	0.00076418	0.02529	hypothetical protein BVRB_7g158010 [Beta vulgaris subsp. vulgaris]
HU02G02551.1	89.642	768.458	-3.0997	9.2132e-12	2.9094e-09	hypothetical protein SOVF_190380 [Spinacia oleracea]
HU02G02552.1	12.514	109.503	-3.1293	1.3453e-06	0.00012649	hypothetical protein B456_006G076400 [Gossypium raimondii]
HU02G02623.1	45.8878	266.03	-2.5354	1.0373e-06	0.00010226	PREDICTED: serine/threonine-protein kinase HT1 [Beta vulgaris subsp. vulgaris]
HU02G02666.1	7.12807	41.826	-2.5528	0.0005021	0.017841	hypothetical protein EUGRSUZ_A02403, partial [Eucalyptus grandis]
HU02G02673.1	1.4856	40.5731	-4.7714	1.4785e-05	0.00098486	PREDICTED: IST1-like protein [Beta vulgaris subsp. vulgaris]
HU02G02695.1	0	16.6962	#NAME?	0.001154	0.034656	hypothetical protein SOVF_122390 [Spinacia oleracea]
HU02G02728.1	295.687	916.971	-1.6328	7.5903e-05	0.0038461	PREDICTED: uncharacterized protein LOC104897939 isoform X2 [Beta vulgaris subsp. vulgaris]
HU02G02755.1	242.865	0	Inf	2.33e-23	4.0456e-20	unnamed protein product [Coffea canephora]
HU02G02760.1	199.624	10.0356	4.3141	2.4572e-14	1.3333e-11	PREDICTED: disease resistance protein At4g27190-like [Beta vulgaris subsp. vulgaris]
HU02G02786.1	65.288	8.47711	2.9452	5.6822e-05	0.0030389	PREDICTED: 2-oxoglutarate-dependent dioxygenase DAO-like [Beta vulgaris subsp. vulgaris]
HU02G02792.1	2.79451	38.7017	-3.7917	0.00032559	0.012657	PREDICTED: transcription factor RAX2-like [Citrus sinensis]
HU02G02820.1	18.7284	83.3519	-2.154	0.00020667	0.0086401	PREDICTED: cytochrome P450 704C1 [Beta vulgaris subsp. vulgaris]
HU02G02875.1	474.004	199.041	1.2518	0.001629	0.044802	hypothetical protein SOVF_190380 [Spinacia oleracea]
HU02G02890.1	51.345	279.018	-2.4421	7.3993e-07	7.6474e-05	PREDICTED: disease resistance protein At4g27190-like [Beta vulgaris subsp. vulgaris]
HU02G02891.1	13.1232	103.614	-2.981	0.00014131	0.0062915	hypothetical protein SOVF_096280 [Spinacia oleracea]
HU02G02911.1	237.996	68.0754	1.8057	0.00081924	0.026572	PREDICTED: protein NRT1/ PTR FAMILY 1.1-like [Beta vulgaris subsp. vulgaris]
HU02G03000.1	21.9019	297.988	-3.7661	5.8157e-12	1.9173e-09	PREDICTED: ABC transporter A family member 2 [Beta vulgaris subsp. vulgaris]
HU02G03035.1	45.8281	260.524	-2.5071	0.00013346	0.0060344	PREDICTED: uncharacterized protein DDB_G0271670-like [Beta vulgaris subsp. vulgaris]
HU02G03055.1	107.161	30.3986	1.8177	0.00092244	0.029121	PREDICTED: protein FAM32A-like [Beta vulgaris subsp. vulgaris]
HU02G03072.1	509.264	1404.59	-1.4637	0.00093589	0.02951	putative cation transporter [Beta procumbens]
HU02G03162.1	26.2642	104.892	-1.9977	0.0012552	0.036816	NA
HU02G03224.1	59.2101	7.59527	2.9627	5.9899e-05	0.0031645	PREDICTED: uncharacterized protein LOC104888475 [Beta vulgaris subsp. vulgaris]
HU02G03246.1	123.985	9.78754	3.6631	1.6314e-06	0.00014754	PREDICTED: probable WRKY transcription factor 23 [Beta vulgaris subsp. vulgaris]
HU02G03291.1	71.3994	316.733	-2.1493	1.2473e-05	0.00084602	PREDICTED: importin subunit alpha-1 isoform X1 [Vitis vinifera]
HU02G03299.1	1085.65	400.975	1.437	0.0008803	0.028132	PREDICTED: probable polygalacturonase [Beta vulgaris subsp. vulgaris]
HU02G03345.1	24.6949	1.53018	4.0124	0.0017987	0.048345	PREDICTED: uncharacterized protein LOC104901687 [Beta vulgaris subsp. vulgaris]
HU02G03440.1	13.0131	104.122	-3.0002	3.202e-07	3.7231e-05	hypothetical protein BVRB_001420 [Beta vulgaris subsp. vulgaris]
HU03G00024.1	41.8316	159.649	-1.9322	8.2423e-05	0.0041046	PREDICTED: LAG1 longevity assurance homolog 2 [Beta vulgaris subsp. vulgaris]
HU03G00026.1	133.375	13.4944	3.3051	1.5826e-07	1.9628e-05	PREDICTED: protein CHROMATIN REMODELING 25 [Beta vulgaris subsp. vulgaris]
HU03G00040.1	121.346	1938.03	-3.9974	1.6574e-18	1.7267e-15	hypothetical protein SOVF_030140 [Spinacia oleracea]
HU03G00071.1	85.8851	498.094	-2.5359	9.9573e-07	9.9163e-05	PREDICTED: extra-large guanine nucleotide-binding protein 1-like [Beta vulgaris subsp. vulgaris]
HU03G00089.1	236.457	706.967	-1.5801	0.0010389	0.031947	hypothetical protein SOVF_142790 [Spinacia oleracea]
HU03G00117.1	1637.89	7958.87	-2.2807	8.5934e-06	0.00060327	PREDICTED: glycine-rich RNA-binding protein 7-like [Glycine max]
HU03G00142.1	118.684	27.5001	2.1096	0.00016261	0.0070584	hypothetical protein SOVF_062630 [Spinacia oleracea]
HU03G00147.1	144.808	13.9195	3.379	5.7098e-09	1.0048e-06	PREDICTED: glucose-1-phosphate adenylyltransferase large subunit 1 [Beta vulgaris subsp. vulgaris]
HU03G00164.1	6.27563	89.1235	-3.828	3.4495e-07	3.9578e-05	hypothetical protein VITISV_005131 [Vitis vinifera]
HU03G00184.1	5.12327	62.4168	-3.6068	2.1556e-05	0.0013544	hypothetical protein SOVF_160600 [Spinacia oleracea]
HU03G00188.1	370.144	49.4596	2.9038	3.9763e-09	7.3973e-07	hypothetical protein SOVF_175760 [Spinacia oleracea]
HU03G00203.1	191.878	25.303	2.9228	1.7416e-07	2.1296e-05	hypothetical protein SOVF_182320 [Spinacia oleracea]
HU03G00221.1	2235.03	450.797	2.3097	0.00091881	0.029069	hypothetical protein BVRB_9g223630 [Beta vulgaris subsp. vulgaris]
HU03G00258.1	6.40815	219.85	-5.1005	0.00047621	0.017155	glucosyltransferase [Phytolacca americana]
HU03G00274.1	1.86301	119.417	-6.0022	1.4168e-06	0.00013176	PLC-like phosphodiesterase superfamily protein [Medicago truncatula]
HU03G00302.1	133.918	527.179	-1.9769	3.1539e-06	0.0002616	PREDICTED: homoserine kinase-like [Jatropha curcas]
HU03G00303.1	20.8007	982.847	-5.5623	1.5205e-28	6.6002e-25	PREDICTED: glutamate receptor 3.2-like [Beta vulgaris subsp. vulgaris]
HU03G00367.1	6.81655	99.7579	-3.8713	2.6274e-08	3.8017e-06	PREDICTED: dirigent protein 23-like [Beta vulgaris subsp. vulgaris]
HU03G00374.1	22.8559	92.9276	-2.0235	0.0015985	0.044245	PREDICTED: pentatricopeptide repeat-containing protein At2g21090 [Beta vulgaris subsp. vulgaris]
HU03G00441.1	508.194	177.176	1.5202	0.0014749	0.041529	PREDICTED: carboxymethylenebutenolidase homolog [Tarenaya hassleriana]
HU03G00445.1	1.39726	38.6054	-4.7881	0.00055176	0.019315	PREDICTED: uncharacterized protein LOC104904725 [Beta vulgaris subsp. vulgaris]
HU03G00476.1	31.9307	115.932	-1.8603	0.001155	0.034656	PREDICTED: DUF21 domain-containing protein At2g14520-like [Beta vulgaris subsp. vulgaris]
HU03G00478.1	513.226	9.30581	5.7853	6.7559e-28	2.5137e-24	PREDICTED: cytochrome c [Sesamum indicum]
HU03G00480.1	8206.41	61.0974	7.0695	2.668e-26	8.6861e-23	cytochrome P450 76AD1-like protein, partial [Portulaca oleracea]
HU03G00487.1	617.965	1641.78	-1.4097	0.00068869	0.023174	PREDICTED: serine/threonine-protein kinase TOR [Beta vulgaris subsp. vulgaris]
HU03G00514.1	1155.42	3172.31	-1.4571	0.00057077	0.019874	PREDICTED: probable WRKY transcription factor 40 [Beta vulgaris subsp. vulgaris]
HU03G00520.1	444.097	143.2	1.6328	0.00047907	0.01721	unnamed protein product [Coffea canephora]
HU03G00541.1	0.931505	37.2606	-5.3219	1.5042e-05	0.0009969	hypothetical protein SOVF_121320 [Spinacia oleracea]
HU03G00676.1	194.612	22.8031	3.0933	1.8918e-08	2.848e-06	PREDICTED: probable plastidic glucose transporter 3 [Beta vulgaris subsp. vulgaris]
HU03G00681.1	1006.77	209.075	2.2676	0.00068075	0.022996	PREDICTED: protein NRT1/ PTR FAMILY 1.2 [Beta vulgaris subsp. vulgaris]
HU03G00713.1	259.3	876.382	-1.7569	0.00013588	0.0061019	calmodulin-binding protein [Beta vulgaris]
HU03G00737.1	187.094	593.977	-1.6666	0.00034478	0.013284	PREDICTED: cytidine deaminase 1 [Beta vulgaris subsp. vulgaris]
HU03G00745.1	639.774	184.87	1.7911	2.5519e-05	0.0015602	PREDICTED: uncharacterized protein LOC104883680 [Beta vulgaris subsp. vulgaris]
HU03G00876.1	66.1087	225.199	-1.7683	0.00038311	0.014378	PREDICTED: LOW QUALITY PROTEIN: uncharacterized protein LOC105113604 [Populus euphratica]
HU03G00904.1	202.114	720.369	-1.8336	0.00012361	0.0056479	PREDICTED: uncharacterized protein LOC104907615 [Beta vulgaris subsp. vulgaris]
HU03G00911.1	10.5054	0	Inf	0.0011672	0.034856	hypothetical protein SOVF_205550 [Spinacia oleracea]
HU03G00926.1	48.6504	239.264	-2.2981	8.5465e-07	8.6017e-05	hypothetical protein SOVF_113710 isoform A [Spinacia oleracea]
HU03G00936.1	4.80553	51.7356	-3.4284	6.3707e-05	0.0033119	RecName: Full=Glyceraldehyde-3-phosphate dehydrogenase A, chloroplastic; AltName: Full=NADP-dependent glyceraldehydephosphate dehydrogenase subunit A; Flags: Precursor [Spinacia oleracea]
HU03G00983.1	101.074	486.633	-2.2674	8.0145e-07	8.218e-05	hypothetical protein SOVF_035070 [Spinacia oleracea]
HU03G01020.1	113.726	14.7702	2.9448	4.5262e-06	0.00034775	PREDICTED: myosin-11-like [Beta vulgaris subsp. vulgaris]
HU03G01021.1	1758.16	528.694	1.7336	0.0016584	0.045467	PREDICTED: uncharacterized protein LOC100803585 [Glycine max]
HU03G01030.1	1081.48	354.287	1.61	0.00087076	0.027861	PREDICTED: integrator complex subunit 6 homolog [Beta vulgaris subsp. vulgaris]
HU03G01031.1	22.6374	1.44979	3.9648	0.00077061	0.025438	NA
HU03G01086.1	0.509923	80.2398	-7.2979	9.865e-12	3.0588e-09	hypothetical protein SOVF_182740 [Spinacia oleracea]
HU03G01134.1	484.732	101.319	2.2583	1.3272e-06	0.00012524	PREDICTED: histidine-containing phosphotransfer protein 1-like [Sesamum indicum]
HU03G01226.1	405.141	1375.96	-1.7639	1.1956e-05	0.00081518	PREDICTED: uncharacterized protein LOC104890322 [Beta vulgaris subsp. vulgaris]
HU03G01241.1	345.321	117.868	1.5508	0.0011827	0.035083	PREDICTED: topless-related protein 3-like [Beta vulgaris subsp. vulgaris]
HU03G01268.1	869.83	128.224	2.7621	2.6786e-09	5.2063e-07	hypothetical protein CICLE_v10020871mg [Citrus clementina]
HU03G01275.1	46.0164	0	Inf	8.5889e-08	1.1355e-05	hypothetical protein SOVF_205550 [Spinacia oleracea]
HU03G01342.1	1601.62	7.21678	7.794	9.7827e-16	6.5331e-13	RecName: Full=4,5-DOPA dioxygenase extradiol [Portulaca grandiflora]
HU03G01368.1	2086.55	724.705	1.5257	0.0011727	0.034868	PREDICTED: filament-like plant protein 3 isoform X1 [Beta vulgaris subsp. vulgaris]
HU03G01433.1	257.711	656.288	-1.3486	0.0015087	0.042434	hypothetical protein SOVF_090320 [Spinacia oleracea]
HU03G01440.1	2.53644	454.414	-7.4851	1.2334e-21	1.8896e-18	RecName: Full=S-adenosylmethionine synthase 4; Short=AdoMet synthase 4; AltName: Full=Methionine adenosyltransferase 4; Short=MAT 4 [Atriplex nummularia]
HU03G01478.1	6460.65	1853.47	1.8015	1.5637e-05	0.0010311	PREDICTED: rab9 effector protein with kelch motifs-like [Beta vulgaris subsp. vulgaris]
HU03G01554.1	739.237	167.071	2.1456	4.6581e-06	0.00035682	PREDICTED: beta-glucosidase 42 isoform X1 [Beta vulgaris subsp. vulgaris]
HU03G01591.1	152.469	34.3709	2.1493	0.0001557	0.0068387	PREDICTED: uncharacterized protein LOC104890123 [Beta vulgaris subsp. vulgaris]
HU03G01627.1	216.277	590.672	-1.4495	0.00034078	0.013169	PREDICTED: cinnamoyl-CoA reductase 1-like isoform X2 [Beta vulgaris subsp. vulgaris]
HU03G01644.1	17.9202	0.338329	5.727	0.00012981	0.0058797	PREDICTED: dicarboxylate transporter 1, chloroplastic-like [Solanum tuberosum]
HU03G01652.1	50.1624	6.05958	3.0493	0.00048938	0.01746	hypothetical protein SOVF_057050 [Spinacia oleracea]
HU03G01688.1	293.762	7.87211	5.2218	3.4727e-10	8.0042e-08	microsomal oleate desaturase [Xanthoceras sorbifolium]
HU03G01729.1	24.8498	128.865	-2.3746	3.0682e-06	0.00025532	PREDICTED: MMS19 nucleotide excision repair protein homolog isoform X1 [Beta vulgaris subsp. vulgaris]
HU03G01739.1	0	52.0691	#NAME?	2.5247e-09	5.0195e-07	NA
HU03G01744.1	100.87	319.692	-1.6642	0.00027821	0.011177	PREDICTED: uncharacterized protein LOC104903728 isoform X1 [Beta vulgaris subsp. vulgaris]
HU03G01768.1	166.731	756.281	-2.1814	0.0012767	0.037319	PREDICTED: IAA-amino acid hydrolase ILR1-like 4 [Beta vulgaris subsp. vulgaris]
HU03G01776.1	286.885	1745.73	-2.6053	4.5486e-09	8.2845e-07	PREDICTED: ABC transporter A family member 2 [Beta vulgaris subsp. vulgaris]
HU03G01819.1	149.446	36.8828	2.0186	0.00036683	0.013907	hypothetical protein SOVF_186490 [Spinacia oleracea]
HU03G01867.1	39.8337	2.64164	3.9145	4.4552e-05	0.0024777	PREDICTED: uncharacterized protein LOC104883279 [Beta vulgaris subsp. vulgaris]
HU03G01880.1	161.047	33.4629	2.2668	1.4875e-05	0.00098835	PREDICTED: putative protein TPRXL [Beta vulgaris subsp. vulgaris]
HU03G01887.1	1.4856	65.4386	-5.461	1.3448e-08	2.1489e-06	NA
HU03G01955.1	34.4276	253.988	-2.8831	7.4297e-09	1.2815e-06	Callose synthase 12 [Morus notabilis]
HU03G01958.1	5.37513	40.6386	-2.9185	0.0012955	0.037715	hypothetical protein SOVF_002160 [Spinacia oleracea]
HU03G02017.1	166.049	647.253	-1.9627	8.0937e-07	8.2546e-05	hypothetical protein POPTR_0013s14170g [Populus trichocarpa]
HU03G02080.1	44.1735	165.778	-1.908	0.00019334	0.0081745	hypothetical protein SOVF_034140 [Spinacia oleracea]
HU03G02180.1	96.9467	19.6026	2.3061	0.00030992	0.01215	PREDICTED: serine carboxypeptidase-like [Beta vulgaris subsp. vulgaris]
HU03G02254.1	1.03534	33.7146	-5.0252	7.8636e-06	0.00056112	NA
HU03G02266.1	87.5743	5.07874	4.108	2.3856e-10	5.6485e-08	Subtilisin-like serine endopeptidase family protein isoform 1 [Theobroma cacao]
HU03G02333.1	82.8898	313.333	-1.9184	0.00055504	0.019404	hypothetical protein SOVF_105800 [Spinacia oleracea]
HU03G02357.1	109.152	23.3016	2.2278	0.00021596	0.008985	PREDICTED: lycopene epsilon cyclase, chloroplastic [Beta vulgaris subsp. vulgaris]
HU03G02368.1	1155.98	5417.36	-2.2285	8.7003e-08	1.1444e-05	hypothetical protein SOVF_035830 [Spinacia oleracea]
HU03G02410.1	154.769	6.81897	4.5044	0.00011381	0.0053187	PREDICTED: auxin-binding protein ABP19a-like [Beta vulgaris subsp. vulgaris]
HU03G02423.1	353.852	1051.64	-1.5714	0.0011474	0.034555	PREDICTED: uncharacterized protein At1g04910 isoform X1 [Beta vulgaris subsp. vulgaris]
HU03G02425.1	8.70823	75.609	-3.1181	3.4183e-05	0.0019872	NA
HU03G02567.1	65.1323	224.22	-1.7835	0.00064026	0.021913	hypothetical protein SOVF_041340 isoform A [Spinacia oleracea]
HU03G02591.1	69.4914	204.026	-1.5538	0.0014125	0.040117	hypothetical protein SOVF_077790 [Spinacia oleracea]
HU03G02628.1	273.615	6.59288	5.3751	3.8008e-08	5.2937e-06	hypothetical protein SOVF_101040 [Spinacia oleracea]
HU03G02675.1	0.465752	34.0512	-6.192	7.9683e-06	0.00056242	hypothetical protein SOVF_101040 [Spinacia oleracea]
HU03G02707.1	28.0853	3.84672	2.8681	0.0013038	0.037855	PREDICTED: leucine-rich repeat extensin-like protein 4 [Beta vulgaris subsp. vulgaris]
HU03G02735.1	1239.22	474.525	1.3849	0.00081915	0.026572	PREDICTED: uncharacterized protein LOC104902303 [Beta vulgaris subsp. vulgaris]
HU03G02743.1	37.0648	1.38094	4.7463	7.8439e-05	0.0039363	hypothetical protein BVRB_8g197400 [Beta vulgaris subsp. vulgaris]
HU03G02783.1	150.358	433.372	-1.5272	0.0012619	0.036971	hypothetical protein SOVF_036880 [Spinacia oleracea]
HU03G02821.1	328.517	120.514	1.4468	0.0012286	0.03624	hypothetical protein SOVF_184580 [Spinacia oleracea]
HU03G02828.1	6074.71	154.577	5.2964	2.7597e-09	5.3243e-07	unnamed protein product [Coffea canephora]
HU03G02934.1	159.887	0.527418	8.2439	2.4381e-12	8.2469e-10	hypothetical protein SOVF_184580 [Spinacia oleracea]
HU03G02937.1	98.5191	1.05484	6.5453	2.8713e-16	2.1366e-13	PREDICTED: syntaxin-32-like [Nelumbo nucifera]
HU03G02959.1	51.2296	310.429	-2.5992	5.1556e-07	5.5895e-05	PREDICTED: probable LRR receptor-like serine/threonine-protein kinase At4g36180 [Sesamum indicum]
HU03G02978.1	2484	814.782	1.6082	0.00029565	0.011774	vacuolar H+-pyrophosphatase [Sesuvium portulacastrum]
HU03G03002.1	90.871	6.90538	3.718	2.4781e-05	0.0015295	PREDICTED: probable galactinol--sucrose galactosyltransferase 6 [Beta vulgaris subsp. vulgaris]
HU03G03004.1	331.874	86.4898	1.94	0.0006533	0.022213	PREDICTED: 36.4 kDa proline-rich protein-like [Gossypium raimondii]
HU04G00043.1	686.305	103.13	2.7344	5.0798e-11	1.3364e-08	hypothetical protein SOVF_116240 [Spinacia oleracea]
HU04G00142.1	58.68	594.092	-3.3397	7.29e-06	0.00052741	hypothetical protein SOVF_112730 [Spinacia oleracea]
HU04G00169.1	1.39726	56.8083	-5.3454	0.00045705	0.016579	PREDICTED: thaumatin-like protein [Nicotiana sylvestris]
HU04G00170.1	0.931505	84.9619	-6.5111	0.00011985	0.0055346	PREDICTED: protein P21-like [Nelumbo nucifera]
HU04G00235.1	351.961	1116.73	-1.6658	6.635e-05	0.0034355	PREDICTED: uncharacterized protein LOC104102560 [Nicotiana tomentosiformis]
HU04G00244.1	135.458	37.4648	1.8542	0.00045516	0.01656	hypothetical protein SOVF_073270 [Spinacia oleracea]
HU04G00246.1	23.4278	231.34	-3.3037	0.00081148	0.026386	PREDICTED: basic 7S globulin 2-like [Beta vulgaris subsp. vulgaris]
HU04G00258.1	0	16.3929	#NAME?	0.0011727	0.034868	PREDICTED: uncharacterized protein LOC105793631 [Gossypium raimondii]
HU04G00307.1	38.6697	219.292	-2.5036	7.1508e-06	0.0005202	PREDICTED: probable polygalacturonase [Nelumbo nucifera]
HU04G00309.1	4.65752	145.811	-4.9684	2.5932e-05	0.0015817	PREDICTED: ethylene-responsive transcription factor ERF061 [Beta vulgaris subsp. vulgaris]
HU04G00348.1	15.7898	77.1498	-2.2887	0.00085954	0.02757	hypothetical protein SOVF_037910 [Spinacia oleracea]
HU04G00355.1	324.713	65.7129	2.3049	1.5008e-06	0.00013667	PREDICTED: ABC transporter F family member 3 [Beta vulgaris subsp. vulgaris]
HU04G00361.1	97.9046	29.4507	1.7331	0.0012996	0.037777	PREDICTED: dof zinc finger protein DOF4.6 [Beta vulgaris subsp. vulgaris]
HU04G00366.1	97.6241	350.253	-1.8431	0.00010169	0.0048688	PREDICTED: zinc finger HIT domain-containing protein 2 isoform X1 [Beta vulgaris subsp. vulgaris]
HU04G00402.1	12.4854	0	Inf	0.00019551	0.0082529	NA
HU04G00418.1	94.318	12.282	2.941	7.6963e-06	0.00055129	hypothetical protein SOVF_097470 [Spinacia oleracea]
HU04G00483.1	246.822	877.667	-1.8302	6.659e-05	0.0034411	PREDICTED: ribose-phosphate pyrophosphokinase 2, chloroplastic [Beta vulgaris subsp. vulgaris]
HU04G00498.1	156.467	23.969	2.7066	2.1834e-06	0.00019212	PREDICTED: eyes absent homolog 4 [Beta vulgaris subsp. vulgaris]
HU04G00522.1	35.6172	6.55478	2.442	0.0013809	0.039394	PREDICTED: uncharacterized membrane protein At4g09580 [Beta vulgaris subsp. vulgaris]
HU04G00611.1	478.497	1868.48	-1.9653	4.264e-06	0.00033212	hypothetical protein SOVF_178170 [Spinacia oleracea]
HU04G00728.1	40.0011	6.39855	2.6442	0.00064372	0.022002	PREDICTED: dnaJ protein ERDJ3A [Beta vulgaris subsp. vulgaris]
HU04G00789.1	19.6127	423.371	-4.4321	4.7776e-07	5.2726e-05	PREDICTED: E3 ubiquitin-protein ligase PUB22-like [Beta vulgaris subsp. vulgaris]
HU04G00814.1	9.49173	62.2223	-2.7127	0.0017615	0.047443	hypothetical protein SOVF_142050 [Spinacia oleracea]
HU04G00826.1	0.509923	86.7694	-7.4108	1.907e-12	6.8038e-10	PREDICTED: peptidyl-prolyl cis-trans isomerase, chloroplastic isoform X1 [Cicer arietinum]
HU04G01036.1	429.032	122.507	1.8082	2.6355e-05	0.0015935	Uncharacterized protein TCM_021870 [Theobroma cacao]
HU04G01155.1	26.8648	3.1327	3.1002	0.0018294	0.04907	hypothetical protein BVRB_5g106400 [Beta vulgaris subsp. vulgaris]
HU04G01198.1	411.932	40.2723	3.3545	6.036e-13	2.4238e-10	hypothetical protein PRUPE_ppa001087mg [Prunus persica]
HU04G01340.1	1043.7	298.605	1.8054	1.5945e-05	0.0010473	PREDICTED: calnexin homolog [Nelumbo nucifera]
HU04G01353.1	6.36397	509.04	-6.3217	4.1355e-06	0.00032345	Phosphate carrier, mitochondrial [Gossypium arboreum]
HU04G01356.1	179.505	39.6482	2.1787	1.42e-05	0.00095321	PREDICTED: serine carboxypeptidase-like 45 [Beta vulgaris subsp. vulgaris]
HU04G01357.1	161.422	56.6033	1.5119	0.0013461	0.038739	PREDICTED: bifunctional purine biosynthesis protein purH-like isoform X2 [Beta vulgaris subsp. vulgaris]
HU04G01360.1	11.7678	93.0511	-2.9832	1.895e-05	0.0012183	PREDICTED: bifunctional purine biosynthesis protein purH-like isoform X2 [Beta vulgaris subsp. vulgaris]
HU04G01389.1	282.622	95.2445	1.5692	0.00069313	0.023244	PREDICTED: uncharacterized protein LOC104908341 [Beta vulgaris subsp. vulgaris]
HU04G01390.1	3166.18	872.736	1.8591	6.9948e-06	0.00051318	PREDICTED: calnexin homolog [Nelumbo nucifera]
HU04G01397.1	577.148	179.549	1.6846	0.00045455	0.01656	PREDICTED: transcription factor DIVARICATA [Beta vulgaris subsp. vulgaris]
HU04G01425.1	469.288	1629.81	-1.7962	2.3317e-05	0.0014494	PREDICTED: phosphatidate cytidylyltransferase, mitochondrial isoform X1 [Beta vulgaris subsp. vulgaris]
HU04G01527.1	57.3098	6.09626	3.2328	3.6715e-05	0.0021156	PREDICTED: putative disease resistance protein RGA1 [Beta vulgaris subsp. vulgaris]
HU04G01716.1	773.317	2333.87	-1.5936	0.00047837	0.017209	protein phosphatase-2C [Mesembryanthemum crystallinum]
HU04G01751.1	80.3556	484.121	-2.5909	9.1772e-06	0.00063909	hypothetical protein BVRB_000330 [Beta vulgaris subsp. vulgaris]
HU04G01804.1	63.9412	621.739	-3.2815	3.8139e-13	1.6284e-10	PREDICTED: deoxyhypusine hydroxylase [Beta vulgaris subsp. vulgaris]
HU04G01810.1	331.277	59.2158	2.484	2.9326e-07	3.4561e-05	PREDICTED: deoxyhypusine hydroxylase [Beta vulgaris subsp. vulgaris]
HU04G01926.1	33.2597	5.11023	2.7023	0.0012419	0.036588	PREDICTED: phospholipase A1-Igamma1, chloroplastic [Beta vulgaris subsp. vulgaris]
HU04G01934.1	40.8536	2.03733	4.3257	5.4043e-06	0.00040681	hypothetical protein SOVF_137960 [Spinacia oleracea]
HU04G02019.1	462.474	1517.82	-1.7146	6.2354e-05	0.0032626	PREDICTED: probably inactive leucine-rich repeat receptor-like protein kinase At5g48380 [Eucalyptus grandis]
HU04G02047.1	100.008	11.6329	3.1038	0.001345	0.038739	PREDICTED: fimbrin-2 [Beta vulgaris subsp. vulgaris]
HU04G02068.1	41.2883	2.16244	4.255	1.1793e-06	0.0001121	PREDICTED: copper amine oxidase 1-like isoform X1 [Beta vulgaris subsp. vulgaris]
HU04G02120.1	6.03306	74.8345	-3.6327	0.0004702	0.016985	PREDICTED: putative F-box protein PP2-B12 [Beta vulgaris subsp. vulgaris]
HU04G02153.1	0	98.0539	#NAME?	8.953e-15	5.1475e-12	PREDICTED: peptidyl-prolyl cis-trans isomerase, chloroplastic isoform X1 [Cicer arietinum]
HU04G02158.1	146.085	0.217402	9.3922	2.2416e-25	5.3076e-22	PREDICTED: uncharacterized protein LOC104894188 [Beta vulgaris subsp. vulgaris]
HU04G02159.1	61.4644	4.77544	3.686	3.0683e-06	0.00025532	PREDICTED: two-component response regulator ARR6-like isoform X2 [Beta vulgaris subsp. vulgaris]
HU04G02189.1	3.82986	303.88	-6.3101	2.5535e-13	1.1272e-10	PREDICTED: calcium-dependent protein kinase 10-like [Beta vulgaris subsp. vulgaris]
HU05G00039.1	2.47677	37.0296	-3.9021	9.2015e-05	0.0044967	PREDICTED: GDSL esterase/lipase At4g10955 [Beta vulgaris subsp. vulgaris]
HU05G00057.1	95.1676	715	-2.9094	0.00014459	0.0064154	hypothetical protein SOVF_066580 [Spinacia oleracea]
HU05G00058.1	15.9378	71.4075	-2.1636	0.0016029	0.044248	PREDICTED: probable polygalacturonase [Beta vulgaris subsp. vulgaris]
HU05G00069.1	89.0934	380.955	-2.0962	3.6211e-05	0.0020958	PREDICTED: uncharacterized protein LOC104892186 isoform X2 [Beta vulgaris subsp. vulgaris]
HU05G00082.1	105.854	14.1169	2.9066	1.9665e-06	0.00017362	hypothetical protein SOVF_090020 [Spinacia oleracea]
HU05G00095.1	215.514	59.5081	1.8566	0.0015342	0.04306	PREDICTED: reticulon-like protein B2 [Beta vulgaris subsp. vulgaris]
HU05G00206.1	197.779	32.5579	2.6028	4.8369e-07	5.3155e-05	hypothetical protein SOVF_055250 [Spinacia oleracea]
HU05G00225.1	72.1093	680.959	-3.2393	7.6199e-12	2.4501e-09	PREDICTED: lysine-specific demethylase JMJ706 [Beta vulgaris subsp. vulgaris]
HU05G00260.1	32.2748	2.52071	3.6785	0.00015814	0.0069341	PREDICTED: cellulose synthase-like protein D3 isoform X2 [Beta vulgaris subsp. vulgaris]
HU05G00341.1	228.718	667.624	-1.5455	0.00011476	0.0053467	hypothetical protein SOVF_191960 [Spinacia oleracea]
HU05G00664.1	436.366	104.393	2.0635	0.00038663	0.014447	PREDICTED: uncharacterized protein LOC104892271 [Beta vulgaris subsp. vulgaris]
HU05G00691.1	412.863	135.763	1.6046	0.00035984	0.013684	PREDICTED: dnaJ protein ERDJ3A [Beta vulgaris subsp. vulgaris]
HU05G00776.1	118.546	4.43357	4.7408	6.0992e-06	0.00045258	hypothetical protein ARALYDRAFT_913814 [Arabidopsis lyrata subsp. lyrata]
HU05G01137.1	3.39278	45.8279	-3.7557	0.00010497	0.0049543	PREDICTED: two-pore potassium channel 3-like [Beta vulgaris subsp. vulgaris]
HU05G01289.1	55.1337	187.262	-1.7641	0.00038577	0.014436	PREDICTED: two-component response regulator ARR9-like [Beta vulgaris subsp. vulgaris]
HU05G01353.1	438.376	1179.87	-1.4284	0.00095248	0.029924	hypothetical protein SOVF_172260 [Spinacia oleracea]
HU05G01411.1	19.1012	1.67487	3.5115	0.0015828	0.04409	hypothetical protein SOVF_138640 [Spinacia oleracea]
HU05G01433.1	23.7301	232.454	-3.2922	2.6118e-05	0.0015893	hypothetical protein SOVF_096250 [Spinacia oleracea]
HU05G01449.1	10.2907	98.1428	-3.2535	0.000325	0.012653	hypothetical protein SOVF_075540 [Spinacia oleracea]
HU05G01572.1	192.524	53.5197	1.8469	9.2402e-05	0.0045067	PREDICTED: ultraviolet-B receptor UVR8 isoform X1 [Beta vulgaris subsp. vulgaris]
HU05G01595.1	42.5352	180.63	-2.0863	0.00011793	0.0054651	hypothetical protein BVRB_2g025000 [Beta vulgaris subsp. vulgaris]
HU05G01609.1	0.465752	70.8521	-7.2491	1.5918e-08	2.4678e-06	hypothetical protein SOVF_157160 [Spinacia oleracea]
HU05G01700.1	48.8317	4.44617	3.4572	8.3435e-05	0.0041471	PREDICTED: putative F-box protein At4g05475 [Beta vulgaris subsp. vulgaris]
HU05G01722.1	285.114	27.4695	3.3756	2.0147e-10	4.904e-08	NA
HU05G01728.1	123.567	13.3668	3.2086	0.00011128	0.0052259	PREDICTED: uncharacterized protein LOC104906507 [Beta vulgaris subsp. vulgaris]
HU05G01731.1	396.21	75.5457	2.3908	1.0951e-06	0.00010682	PREDICTED: uncharacterized protein LOC104906507 [Beta vulgaris subsp. vulgaris]
HU05G01761.1	340.92	87.4179	1.9634	1.1329e-05	0.00077854	hypothetical protein SOVF_093330 [Spinacia oleracea]
HU05G01762.1	778.239	2375.24	-1.6098	0.00010421	0.0049438	PREDICTED: GDP-L-galactose phosphorylase 2-like [Beta vulgaris subsp. vulgaris]
HU05G01768.1	953.155	366.962	1.3771	0.00088456	0.028233	PREDICTED: protein COBRA-like [Beta vulgaris subsp. vulgaris]
HU05G01783.1	1020.8	257.128	1.9891	6.6097e-05	0.0034293	hypothetical protein SOVF_120710 [Spinacia oleracea]
HU05G01786.1	611.194	224.027	1.448	0.0017568	0.047367	PREDICTED: phosphatidylinositol 4-kinase gamma 6-like [Beta vulgaris subsp. vulgaris]
HU05G01791.1	283.918	81.9918	1.7919	0.0010816	0.032832	PREDICTED: alpha/beta hydrolase domain-containing protein 17C [Beta vulgaris subsp. vulgaris]
HU05G01822.1	714.11	1624.66	-1.1859	0.00056698	0.019768	PREDICTED: acyl-coenzyme A oxidase 2, peroxisomal [Beta vulgaris subsp. vulgaris]
HU05G01829.1	41.0218	305.278	-2.8957	4.3214e-06	0.00033497	PREDICTED: uncharacterized protein LOC104895697 [Beta vulgaris subsp. vulgaris]
HU05G01845.1	44.6106	145.94	-1.7099	0.00074467	0.024707	PREDICTED: ras-related protein RABH1e [Nelumbo nucifera]
HU05G01871.1	167.493	17.8838	3.2274	0.0010798	0.032817	PREDICTED: uncharacterized protein LOC104895588 [Beta vulgaris subsp. vulgaris]
HU05G01873.1	31.2991	0	Inf	3.78e-09	7.0828e-07	PREDICTED: LOB domain-containing protein 36-like [Beta vulgaris subsp. vulgaris]
HU05G01886.1	414.472	2275.31	-2.4567	4.8044e-09	8.6896e-07	Uncharacterized protein TCM_000612 [Theobroma cacao]
HU05G01887.1	1018.53	3053.1	-1.5838	0.00034875	0.013401	hypothetical protein CICLE_v10026058mg [Citrus clementina]
HU05G01890.1	124.411	1216.87	-3.29	1.9531e-07	2.366e-05	PREDICTED: ethylene-responsive transcription factor ERF098-like [Beta vulgaris subsp. vulgaris]
HU05G01919.1	9.69941	65.2538	-2.7501	0.0011532	0.034656	PREDICTED: floral homeotic protein APETALA 2 [Beta vulgaris subsp. vulgaris]
HU05G01921.1	157.656	1517	-3.2664	8.4083e-14	4.0554e-11	PREDICTED: ethylene-responsive transcription factor ERF010-like [Beta vulgaris subsp. vulgaris]
HU05G01931.1	16.5005	231.786	-3.8122	0.0013604	0.03902	PREDICTED: probable WRKY transcription factor 15 isoform X2 [Beta vulgaris subsp. vulgaris]
HU05G02029.1	67.8718	7.84866	3.1123	9.2024e-05	0.0044967	hypothetical protein SOVF_054530 [Spinacia oleracea]
HU05G02039.1	55.1895	0.785358	6.1349	7.7047e-06	0.00055129	PREDICTED: protein RER1D [Beta vulgaris subsp. vulgaris]
HU05G02042.1	113.686	25.8428	2.1372	0.00016565	0.0071788	hypothetical protein SOVF_084640 isoform A [Spinacia oleracea]
HU05G02044.1	57.0564	433.685	-2.9262	2.5554e-06	0.0002175	PREDICTED: uncharacterized protein LOC104895058 [Beta vulgaris subsp. vulgaris]
HU05G02084.1	1.54527	26.523	-4.1013	0.00030733	0.012109	unnamed protein product [Coffea canephora]
HU05G02087.1	43.7387	316.222	-2.854	1.5485e-09	3.2008e-07	hypothetical protein SOVF_054530 [Spinacia oleracea]
HU05G02098.1	5.98656	57.9222	-3.2743	9.7902e-05	0.0047395	PREDICTED: probable serine protease EDA2 [Beta vulgaris subsp. vulgaris]
HU05G02100.1	85.0735	8.71345	3.2874	3.8613e-06	0.00030568	PREDICTED: kinesin-like protein NACK1 isoform X1 [Beta vulgaris subsp. vulgaris]
HU05G02101.1	66.624	8.00848	3.0564	0.001043	0.032034	PREDICTED: kinesin-like protein NACK1 isoform X3 [Beta vulgaris subsp. vulgaris]
HU05G02118.1	44.8059	165.997	-1.8894	0.0015858	0.044127	PREDICTED: calcium-dependent protein kinase 28-like [Beta vulgaris subsp. vulgaris]
HU05G02121.1	15.7704	0	Inf	0.001052	0.032234	PREDICTED: RING-H2 finger protein ATL74-like [Nelumbo nucifera]
HU05G02131.1	127.052	354.89	-1.482	0.0017426	0.04708	hypothetical protein SOVF_112860 isoform A [Spinacia oleracea]
HU05G02157.1	61.0692	11.7468	2.3782	0.00041253	0.015262	hypothetical protein SOVF_210920 [Spinacia oleracea]
HU05G02210.1	5.31546	42.8773	-3.0119	0.00096023	0.030059	PREDICTED: putative WEB family protein At1g65010, chloroplastic isoform X3 [Beta vulgaris subsp. vulgaris]
HU05G02226.1	68.9622	3.31025	4.3808	0.0011432	0.034501	hypothetical protein POPTR_0005s13840g [Populus trichocarpa]
HU05G02229.1	154.238	43.4172	1.8288	0.001307	0.037907	PREDICTED: BTB/POZ domain-containing protein At3g50780 [Beta vulgaris subsp. vulgaris]
HU05G02317.1	2.37293	32.7627	-3.7873	0.00083296	0.026883	hypothetical protein SOVF_028600 [Spinacia oleracea]
HU05G02318.1	0.465752	39.0407	-6.3893	1.8297e-06	0.00016264	PREDICTED: uncharacterized protein LOC104893055 [Beta vulgaris subsp. vulgaris]
HU05G02328.1	47.0161	348.614	-2.8904	1.1479e-06	0.00011032	hypothetical protein SOVF_136790 [Spinacia oleracea]
HU05G02330.1	46.2442	139.391	-1.5918	0.0016838	0.045921	hypothetical protein SOVF_028510 [Spinacia oleracea]
HU06G00007.1	215.357	1213.77	-2.4947	0.0017324	0.046902	PREDICTED: uncharacterized protein LOC104894971 [Beta vulgaris subsp. vulgaris]
HU06G00070.1	2.83868	101.959	-5.1666	2.6339e-05	0.0015935	PREDICTED: probable mitochondrial chaperone BCS1-B [Beta vulgaris subsp. vulgaris]
HU06G00125.1	284.059	1114.77	-1.9725	2.2748e-05	0.0014174	calcium dependent protein kinase 2 [Chenopodium album]
HU06G00169.1	7.96196	231.209	-4.8599	0.0001677	0.0072553	PREDICTED: phenazine biosynthesis-like domain-containing protein 1 [Beta vulgaris subsp. vulgaris]
HU06G00204.1	1011.8	3670.12	-1.8589	0.00036081	0.013699	NA
HU06G00205.1	30.3382	394.88	-3.7022	1.7808e-11	5.2705e-09	PREDICTED: E3 ubiquitin-protein ligase ATL31-like [Beta vulgaris subsp. vulgaris]
HU06G00219.1	139.452	392.554	-1.4931	0.00043036	0.015831	hypothetical protein SOVF_020330 [Spinacia oleracea]
HU06G00248.1	44.4029	2.68181	4.0494	1.0404e-06	0.00010226	PREDICTED: BTB/POZ domain-containing protein At5g66560-like [Beta vulgaris subsp. vulgaris]
HU06G00262.1	274.652	68.7534	1.9981	0.00030403	0.012071	PREDICTED: BEL1-like homeodomain protein 4 [Beta vulgaris subsp. vulgaris]
HU06G00304.1	158.867	6.63374	4.5819	6.236e-07	6.5228e-05	hypothetical protein SOVF_015450 [Spinacia oleracea]
HU06G00347.1	23.792	118.273	-2.3136	3.7266e-05	0.0021379	PREDICTED: elongation of fatty acids protein 3-like [Beta vulgaris subsp. vulgaris]
HU06G00364.1	396.518	1302.77	-1.7161	0.00011281	0.0052844	hypothetical protein BVRB_6g128110 isoform B [Beta vulgaris subsp. vulgaris]
HU06G00411.1	5.33095	130.999	-4.619	0.00033778	0.013072	hypothetical protein SOVF_164900 [Spinacia oleracea]
HU06G00413.1	5.08606	65.4358	-3.6855	0.00024	0.0099063	cytochrome P450 family protein [Populus trichocarpa]
HU06G00450.1	61.9907	1625.18	-4.7124	0.00064869	0.022132	chloroplast omega-3 desaturase [Portulaca oleracea]
HU06G00471.1	685.08	1822.92	-1.4119	0.00065298	0.022213	hypothetical protein SOVF_156160 [Spinacia oleracea]
HU06G00537.1	8593.57	3364.83	1.3527	0.0017006	0.046234	pyrroline-5-carboxylate synthetase [Salicornia bigelovii]
HU06G00547.1	49.4603	149.949	-1.6001	0.0016512	0.045317	hypothetical protein SOVF_133700 [Spinacia oleracea]
HU06G00588.1	9.43901	235.628	-4.6417	6.0491e-13	2.4238e-10	actin 1 [Torenia fournieri]
HU06G00593.1	2.46127	31.6338	-3.684	0.0010554	0.032261	PREDICTED: alpha-mannosidase 2 [Beta vulgaris subsp. vulgaris]
HU06G00623.1	36.2379	127.651	-1.8166	0.0016038	0.044248	PREDICTED: U-box domain-containing protein 4 isoform X1 [Beta vulgaris subsp. vulgaris]
HU06G00646.1	8.58267	236.124	-4.782	1.4925e-06	0.00013649	hypothetical protein SOVF_119280 [Spinacia oleracea]
HU06G00654.1	35.1452	4.46644	2.9761	0.0013175	0.038084	hypothetical protein SOVF_134780 [Spinacia oleracea]
HU06G00657.1	117.52	8.45367	3.7972	6.0492e-05	0.0031893	PREDICTED: delta(7)-sterol-C5(6)-desaturase-like [Nelumbo nucifera]
HU06G00721.1	17.6621	119.221	-2.7549	2.8403e-06	0.00023863	NA
HU06G00723.1	75.0441	391.131	-2.3818	5.2378e-07	5.6372e-05	hypothetical protein SOVF_120710 [Spinacia oleracea]
HU06G00819.1	0	47.6614	#NAME?	2.5683e-06	0.00021789	hypothetical protein PRUPE_ppa009951mg [Prunus persica]
HU06G00833.1	18.1186	112.662	-2.6365	3.2428e-05	0.0019108	hypothetical protein SOVF_047170 [Spinacia oleracea]
HU06G00837.1	69.6969	422.779	-2.6007	2.5515e-06	0.0002175	hypothetical protein SOVF_017860 [Spinacia oleracea]
HU06G00912.1	53.3389	6.35452	3.0693	8.3861e-05	0.0041603	PREDICTED: LOW QUALITY PROTEIN: protein NRT1/ PTR FAMILY 5.1 [Beta vulgaris subsp. vulgaris]
HU06G00916.1	778.247	2678.78	-1.7833	4.5083e-05	0.0024972	hypothetical protein SOVF_140870 [Spinacia oleracea]
HU06G00918.1	137.566	661.315	-2.2652	2.2529e-06	0.0001969	hypothetical protein SOVF_072970 [Spinacia oleracea]
HU06G01144.1	3.10603	106.357	-5.0977	5.8619e-13	2.4234e-10	PREDICTED: acetylglutamate kinase, chloroplastic [Beta vulgaris subsp. vulgaris]
HU06G01166.1	3.48112	69.6882	-4.3233	3.5538e-07	4.0419e-05	PREDICTED: uncharacterized protein LOC104906207 [Beta vulgaris subsp. vulgaris]
HU06G01177.1	3.49662	226.39	-6.0167	1.8796e-15	1.194e-12	PREDICTED: probable calcium-binding protein CML30 [Beta vulgaris subsp. vulgaris]
HU06G01214.1	1.90718	171.141	-6.4876	2.0185e-17	1.7524e-14	PREDICTED: uncharacterized protein LOC104887288 [Beta vulgaris subsp. vulgaris]
HU06G01216.1	282.267	37.0013	2.9314	1.4749e-08	2.314e-06	PREDICTED: uncharacterized protein LOC104887288 [Beta vulgaris subsp. vulgaris]
HU06G01218.1	250.72	756.468	-1.5932	0.00047224	0.017035	hypothetical protein SOVF_084840 [Spinacia oleracea]
HU06G01241.1	0	18.577	#NAME?	0.00048832	0.017446	PREDICTED: F-box protein At5g39250 [Vitis vinifera]
HU06G01267.1	2.50544	148.916	-5.8933	3.5277e-15	2.0882e-12	PREDICTED: ABC transporter I family member 19-like isoform X1 [Beta vulgaris subsp. vulgaris]
HU06G01268.1	2.58061	145.426	-5.8164	2.6718e-16	2.0466e-13	PREDICTED: uncharacterized protein LOC104888880 [Beta vulgaris subsp. vulgaris]
HU06G01271.1	0	118.251	#NAME?	8.7562e-17	7.1268e-14	hypothetical protein SOVF_056560 [Spinacia oleracea]
HU06G01287.1	316.191	47.2944	2.7411	2.3142e-08	3.3924e-06	PREDICTED: superkiller viralicidic activity 2-like 2 [Beta vulgaris subsp. vulgaris]
HU06G01295.1	0.931505	65.9261	-6.1451	3.1397e-09	5.9688e-07	PREDICTED: probable inactive receptor kinase At1g48480 [Jatropha curcas]
HU06G01298.1	6.54298	159.715	-4.6094	1.8363e-13	8.3907e-11	PREDICTED: superkiller viralicidic activity 2-like 2 [Beta vulgaris subsp. vulgaris]
HU06G01369.1	2.05519	65.8465	-5.0018	1.0591e-08	1.7682e-06	PREDICTED: succinate dehydrogenase [ubiquinone] iron-sulfur subunit 2, mitochondrial-like [Nelumbo nucifera]
HU06G01394.1	35.5203	144.911	-2.0285	0.00018244	0.0078025	PREDICTED: putative receptor protein kinase ZmPK1 [Beta vulgaris subsp. vulgaris]
HU06G01403.1	88.7011	6.69873	3.727	0.0009492	0.029857	PREDICTED: 3,7-dimethylxanthine N-methyltransferase-like [Beta vulgaris subsp. vulgaris]
HU06G01406.1	46.376	183.835	-1.987	0.00020596	0.008624	NA
[truncated: 530 more rows]
