# Supplementary material for: A chromosome-scale genome sequence of pitaya (Hylocereus undatus) provides novel insights into the genome evolution and regulation of betalain biosynthesis
Source: Hortic Res. 2021 Jul 6;8:164. doi: 10.1038/s41438-021-00612-0 (PMC8260669; doi:10.1038/s41438-021-00612-0)
Supplement: Supplementary file 10 — Supplementary Table [file 41438_2021_612_MOESM10_ESM.xlsx]

## Sheet: Table S25-1
Table S25-1 The FPKM value and annotation of up-regulated DEGs among three stages
Gene id	GHB				GHH				NR description
	17 d	23 d	25 d	32 d	17 d	23 d	25 d	32 d
Three DEGs expressed among the 17 d, 23 d and 25 d
HU03G01676.1	24.3881	3.50005	4.00013	2.25195	230.517	43.4341	24.237	6.57663	PREDICTED: linoleate 13S-lipoxygenase 2-1, chloroplastic-like [Beta vulgaris subsp. vulgaris]
HU03G01857.1	58.339	5.05025	4.74041	0.54179	660.727	96.2055	41.5333	12.3706	hypothetical protein SOVF_120370 [Spinacia oleracea]
HU10G01737.1	2.21615	0.0822524	0.133476	0.761413	47.477	4.00183	1.70383	0.60704	PREDICTED: polyphenol oxidase, chloroplastic-like [Beta vulgaris subsp. vulgaris]
52 DEGs expressed among the 23 d, 25 d and 32 d
HU01G01982.1	6.53063	0.265423	0.383634	0.242588	13.1256	8.03129	4.36614	7.58456	NA
HU02G01887.1	7.92737	0.486005	0.376915	0.187517	3.58888	8.45411	4.92148	10.4422	hypothetical protein SOVF_133580 [Spinacia oleracea]
HU03G00142.1	15.8229	2.2788	3.12192	3.17414	17.1271	11.6223	11.0002	14.2774	hypothetical protein SOVF_062630 [Spinacia oleracea]
HU03G00147.1	43.0675	6.688	3.31369	1.24541	51.0043	37.4359	20.527	13.6359	PREDICTED: glucose-1-phosphate adenylyltransferase large subunit 1 [Beta vulgaris subsp. vulgaris]
HU03G00188.1	31.7249	4.94684	5.35376	4.9893	34.5758	49.5773	56.791	39.1849	hypothetical protein SOVF_175760 [Spinacia oleracea]
HU03G00203.1	47.2384	2.69696	2.38196	2.50326	9.91807	64.5966	48.7938	19.7688	hypothetical protein SOVF_182320 [Spinacia oleracea]
HU03G00478.1	31.6229	3.66809	5.26132	2.08422	6.99948	51.2504	67.1249	122.207	PREDICTED: cytochrome c [Sesamum indicum]
HU03G00480.1	91.1714	0.0107458	0.399404	5.47055	0.00984854	112.106	287.638	774.034	cytochrome P450 76AD1-like protein, partial [Portulaca oleracea]
HU03G01020.1	0.71911	0.0482704	0.106038	0.54116	1.00231	0.706566	0.984855	4.3432	PREDICTED: myosin-11-like [Beta vulgaris subsp. vulgaris]
HU03G01268.1	62.265	16.1534	17.3709	13.8465	85.9752	73.3545	71.8973	98.8053	hypothetical protein CICLE_v10020871mg [Citrus clementina]
HU03G01275.1	1.77535	0	0	0	4.86268	2.24918	1.87706	6.28201	hypothetical protein SOVF_205550 [Spinacia oleracea]
HU03G01342.1	305.119	4.69681	4.6821	0.928774	20.5672	457.277	505.286	214.316	RecName: Full=4,5-DOPA dioxygenase extradiol [Portulaca grandiflora]
HU03G01478.1	220.82	54.3814	132.302	140.826	78.7059	250.326	412.503	513.299	PREDICTED: rab9 effector protein with kelch motifs-like [Beta vulgaris subsp. vulgaris]
HU03G02266.1	12.2264	0.472657	0.330348	0.421754	15.9909	4.99749	5.35735	7.61934	Subtilisin-like serine endopeptidase family protein isoform 1 [Theobroma cacao]
HU03G02934.1	2.49136	0.0517649	0.0640561	0.0714661	3.30946	2.88983	2.79462	23.2829	hypothetical protein SOVF_184580 [Spinacia oleracea]
HU03G02937.1	7.21895	0.582715	0.550717	0.106797	8.34748	8.35208	7.28752	10.8485	PREDICTED: syntaxin-32-like [Nelumbo nucifera]
HU06G00912.1	15.8041	3.11611	3.30116	0.497777	21.6631	22.9272	11.2017	4.37751	PREDICTED: LOW QUALITY PROTEIN: protein NRT1/ PTR FAMILY 5.1 [Beta vulgaris subsp. vulgaris]
HU06G01216.1	18.7803	1.94958	2.42199	2.63073	21.4459	17.0839	15.374	21.3361	PREDICTED: uncharacterized protein LOC104887288 [Beta vulgaris subsp. vulgaris]
HU06G01287.1	13.6294	1.37629	2.00271	2.19797	17.2671	9.44139	11.6054	15.7093	PREDICTED: superkiller viralicidic activity 2-like 2 [Beta vulgaris subsp. vulgaris]
HU06G01968.1	25.7636	7.51774	8.17713	7.73945	27.2791	30.1135	31.8451	27.0874	hypothetical protein SOVF_132100 isoform B [Spinacia oleracea]
HU06G02136.1	11.3408	0	0.225613	0.969513	3.64047	9.79567	20.0059	57.5379	NA
HU07G00142.1	13.1697	0.972229	1.47902	0.274418	10.1333	13.1819	19.7801	24.1251	hypothetical protein VITISV_001390 [Vitis vinifera]
HU07G00254.1	9.39438	1.12207	1.12524	1.51351	7.16477	8.89214	7.33118	7.48065	PREDICTED: receptor homology region, transmembrane domain- and RING domain-containing protein 2-like [Beta vulgaris subsp. vulgaris]
HU07G00364.1	6.19136	0.263244	0.488213	0.213015	13.5874	6.86491	4.22092	3.19909	hypothetical protein SOVF_047840 [Spinacia oleracea]
HU08G00323.1	27.0749	3.68305	3.1915	3.74471	33.6381	35.9556	24.6187	35.0259	hypothetical protein SOVF_198020 [Spinacia oleracea]
HU08G02223.1	19.0191	3.55298	2.76126	1.20821	13.3412	19.6029	19.0219	15.9321	PREDICTED: protein IQ-DOMAIN 1 [Beta vulgaris subsp. vulgaris]
HU09G00037.1	6.29884	0.0842684	0.0517133	0.329464	2.6378	12.2369	12.416	7.91834	hypothetical protein SOVF_142670 [Spinacia oleracea]
HU10G00699.1	22.4177	6.34006	4.93087	1.36666	9.35715	24.1574	20.5477	14.9303	PREDICTED: uncharacterized protein LOC104120604 isoform X1 [Nicotiana tomentosiformis]
HU11G01248.1	10.0924	1.65202	1.0496	0.609077	36.4912	14.6738	8.52112	6.13345	PREDICTED: uncharacterized protein LOC104887388 [Beta vulgaris subsp. vulgaris]
HU11G01259.1	6.43005	0.596408	0.667279	0.88365	3.99658	7.38534	4.23255	6.5475	hypothetical protein B456_005G110800 [Gossypium raimondii]
HU11G01312.1	138.29	18.8708	24.9125	3.9115	153.984	183.709	638.374	343.95	hypothetical protein SOVF_125020 [Spinacia oleracea]
HU11G01934.1	16.4112	2.45506	0.477421	0.452703	18.4886	27.8936	13.5277	20.0867	NA
Novel00293	3.7328	0.742091	0.121499	0	0.195656	4.03414	2.2084	1.93251
Novel00346	2.64506	0.10307	0.24062	0.157346	2.71843	3.045	1.95894	3.19475
Novel00492	4.39886	0.0616294	0.113377	0.0219996	6.33242	4.79112	3.39046	5.46884
Novel00686	5.54124	0.29745	0.570719	0	0.497949	5.12002	2.99702	3.22014
Novel00700	7.16457	0.506341	0.487312	0.414065	7.16181	4.65205	4.48797	6.02277
Novel00866	4.28629	0.0370703	0	0	4.19161	8.06528	4.47629	4.10395
Novel00884	10.1049	0.290929	0.374279	0.326777	13.0484	7.43769	3.5379	8.44706
Novel00896	5.71794	0.316096	0.339114	0.161928	7.11176	6.32192	2.88757	3.07432
Novel00921	10.7825	0.943469	1.26452	1.05122	17.2325	10.418	5.65578	10.4269
Novel00960	1.36565	0	0	0	1.68216	2.79259	1.97446	23.125
Novel01116	4.27888	0.0542947	0.204966	0.0902549	5.08062	3.29895	5.4956	3.66427
Novel01501	4.76526	0.772561	0.390326	0.27545	5.00815	5.3313	10.9126	4.96383
Novel01666	3.77159	0.314928	0.0713052	0.0470978	9.19409	4.19944	2.63617	2.83286
Novel01741	3.49461	0.656928	1.88369	2.63187	0.597305	5.52965	18.8056	33.3572
Novel01848	3.10653	0.238594	0.376344	0.323942	0.342681	2.99376	3.19496	5.81125
Novel01851	5.87243	0.17808	0	0	5.99832	9.68245	4.7879	7.60733
Novel02117	4.70932	0.137036	0.312676	0.0564379	6.89928	4.01407	4.25877	6.69379
Novel02944	1.97637	0.0968915	0.0790439	0.17417	2.6439	2.01259	1.48169	2.12325
Novel03290	1.87629	0.135976	0.182721	0.0227177	2.16136	1.10843	1.24255	1.35746
Novel03337	4.1135	0	0.0387647	0	2.10744	4.39919	2.45031	1.55126

## Sheet: Table S25-2
Table S25-2 The FPKM value and annotation of down-regulated DEGs among three stages
Gene id	GHB				GHH				NR description
	17 d	23 d	25 d	32 d	17 d	23 d	25 d	32 d
Six DEGs expressed among the 17 d, 23 d and 25 d
HU02G02811.1	3.01633	40.5846	137.182	122.755	0.217391	3.00491	1.31556	128.771	PREDICTED: cytochrome P450 704C1 [Beta vulgaris subsp. vulgaris]
HU02G03366.1	43.965	357.266	1385.45	1163.22	0.0109277	57.6185	307.185	1217.42	PREDICTED: probable polygalacturonase At3g15720 [Beta vulgaris subsp. vulgaris]
HU03G02416.1	32.2939	638.702	683.334	943.481	5.84571	88.2312	68.0103	96.7625	PREDICTED: auxin-binding protein ABP19a-like [Beta vulgaris subsp. vulgaris]
HU05G01750.1	10.0483	72.7494	41.009	6.46903	0.403849	14.2414	10.5742	10.959	PREDICTED: transcription repressor MYB6-like [Beta vulgaris subsp. vulgaris]
Novel02488	50.3751	206.209	2182.05	6644.45	5.21467	33.7737	58.592	5336.82
Novel03445	2.57625	34.8864	46.7662	5.06957	0	4.13847	4.87706	6.79114
82 DEGs expressed among the 23 d, 25 d and 32 d
HU01G00865.1	0.445947	7.00144	6.16955	12.6291	0.439273	0.256117	0.373449	0.95377	hypothetical protein CISIN_1g0101751mg, partial [Citrus sinensis]
HU01G02798.1	7.44877	30.4064	25.6956	110.741	9.14324	7.54464	2.04624	2.17818	PREDICTED: ocs element-binding factor 1-like [Beta vulgaris subsp. vulgaris]
HU02G00667.1	2.38871	29.5164	33.0356	22.7856	3.1346	2.92198	2.51107	3.98606	PREDICTED: 26S proteasome non-ATPase regulatory subunit 6 homolog [Beta vulgaris subsp. vulgaris]
HU02G00678.1	0	2.017	3.65765	12.42	0.0136262	0.0649282	0	0	hypothetical protein BVRB_7g178370 [Beta vulgaris subsp. vulgaris]
HU02G01083.1	65.7354	278.366	245.269	91.3866	13.9756	59.8746	70.6701	39.6433	hypothetical protein PHAVU_001G025000g [Phaseolus vulgaris]
HU02G02011.1	0.228801	2.00447	2.17804	2.6365	0.106108	0.22729	0.0174788	0	PREDICTED: protein WVD2-like 1 isoform X1 [Beta vulgaris subsp. vulgaris]
HU02G02275.1	0	10.1147	7.31343	8.5057	0	0	0	0	PREDICTED: peroxidase 16-like [Beta vulgaris subsp. vulgaris]
HU03G00258.1	9.65234	16.8044	16.0124	18.1462	1.66538	4.65079	3.71779	0.565193	glucosyltransferase [Phytolacca americana]
HU03G00936.1	0.0358481	0.896113	3.15948	7.15772	0.0490487	0	0.066965	0.678428	RecName: Full=Glyceraldehyde-3-phosphate dehydrogenase A, chloroplastic; AltName: Full=NADP-dependent glyceraldehydephosphate dehydrogenase subunit A; Flags: Precursor [Spinacia oleracea]
HU03G01086.1	0	25.1043	11.4836	20.6197	0	0.71312	0.289609	0.141086	hypothetical protein SOVF_182740 [Spinacia oleracea]
HU03G01440.1	0.285004	27.131	21.693	21.1434	0.165434	0.412334	0.708695	0.123248	RecName: Full=S-adenosylmethionine synthase 4; Short=AdoMet synthase 4; AltName: Full=Methionine adenosyltransferase 4; Short=MAT 4 [Atriplex nummularia]
HU03G01739.1	0	3.8657	3.95015	6.07634	0	0	0.0189131	0	NA
HU03G01887.1	0.224284	35.0663	32.8154	34.1463	0	0.166039	0	0.819093	NA
HU03G02080.1	2.19115	10.0648	12.8223	16.767	4.05261	2.86095	2.97778	4.67604	hypothetical protein SOVF_034140 [Spinacia oleracea]
HU03G02675.1	0.0899936	12.3504	10.1285	3.96878	0.22105	0.21278	0.0187307	0.0537921	hypothetical protein SOVF_101040 [Spinacia oleracea]
HU05G02317.1	0.146584	4.60971	6.35228	3.60794	0.688908	0.401348	0.322467	0.267042	hypothetical protein SOVF_028600 [Spinacia oleracea]
HU05G02318.1	0.489531	44.617	32.4849	23.6767	1.34925	0	0.689365	0.282993	PREDICTED: uncharacterized protein LOC104893055 [Beta vulgaris subsp. vulgaris]
HU05G02328.1	6.39349	35.2354	22.5607	25.1847	8.74314	6.82769	6.7908	3.50811	hypothetical protein SOVF_136790 [Spinacia oleracea]
HU05G02330.1	22.3305	101.2	76.0395	45.0691	21.4385	32.0258	25.3614	15.6605	hypothetical protein SOVF_028510 [Spinacia oleracea]
HU06G00588.1	3.83172	29.7185	18.7965	39.6477	5.56869	3.15588	1.33514	1.67701	actin 1 [Torenia fournieri]
HU06G00721.1	4.89186	24.4627	26.5329	32.8003	5.93396	6.60251	2.45096	5.15068	NA
HU06G00837.1	6.07475	22.2928	46.6241	66.2806	3.06522	7.44383	9.30008	11.2526	hypothetical protein SOVF_017860 [Spinacia oleracea]
HU06G01144.1	0.521667	7.46145	9.17954	11.2707	0.150866	0.147344	0.238439	0.348436	PREDICTED: acetylglutamate kinase, chloroplastic [Beta vulgaris subsp. vulgaris]
HU06G01214.1	0.686811	17.5254	25.354	28.4172	0.306267	0.289096	0.401984	0.322219	PREDICTED: uncharacterized protein LOC104887288 [Beta vulgaris subsp. vulgaris]
HU06G01241.1	0.0237922	1.62926	1.62945	2.07049	0	0.0176135	0	0	PREDICTED: F-box protein At5g39250 [Vitis vinifera]
HU06G01267.1	0.272027	22.59	26.7388	17.6278	0.165695	0.0476083	0.305718	0.314653	PREDICTED: ABC transporter I family member 19-like isoform X1 [Beta vulgaris subsp. vulgaris]
HU06G01268.1	0.0802802	8.35312	7.45127	10.9217	0.0238489	0.0745403	0.181298	0.20637	PREDICTED: uncharacterized protein LOC104888880 [Beta vulgaris subsp. vulgaris]
HU06G01271.1	0.0414761	11.8475	10.7778	10.9873	0.0513513	0.0147152	0.0899167	0	hypothetical protein SOVF_056560 [Spinacia oleracea]
HU06G01295.1	0.161406	3.52492	5.57671	6.83988	0.0587223	0.0971916	0.0844257	0.097147	PREDICTED: probable inactive receptor kinase At1g48480 [Jatropha curcas]
HU06G01298.1	0.143195	5.08803	6.38679	7.51944	0.0414519	0	0.106736	0.325392	PREDICTED: superkiller viralicidic activity 2-like 2 [Beta vulgaris subsp. vulgaris]
HU06G01369.1	0.0201442	21.9274	27.0932	6.18922	0.0708459	0	0.0455302	0.207028	PREDICTED: succinate dehydrogenase [ubiquinone] iron-sulfur subunit 2, mitochondrial-like [Nelumbo nucifera]
HU06G01433.1	0.516812	7.81215	6.08947	9.0302	0.906844	0.540041	0.385531	0.372716	PREDICTED: endoglucanase 25-like [Solanum tuberosum]
HU06G01665.1	4.00534	26.9281	39.9831	31.0062	4.25806	4.78072	4.57959	6.3636	PREDICTED: uncharacterized protein LOC104901446 [Beta vulgaris subsp. vulgaris]
HU06G01749.1	0.0881093	3.33983	4.51267	5.01728	0.0782585	0.0174425	0.111802	0.0953324	PREDICTED: uncharacterized protein At4g15545 isoform X2 [Beta vulgaris subsp. vulgaris]
HU06G01857.1	0	1.68067	2.85874	3.04955	0.0184504	0	0	0	PREDICTED: uncharacterized protein LOC104901791 [Beta vulgaris subsp. vulgaris]
HU06G01859.1	1.7365	7.46279	9.05564	9.58986	2.41943	1.43582	0.716469	0.166684	PREDICTED: uncharacterized protein LOC104901791 [Beta vulgaris subsp. vulgaris]
HU07G00172.1	3.14622	32.6306	30.3653	23.1128	1.08062	3.66774	8.84245	7.57878	hypothetical protein SOVF_165650 [Spinacia oleracea]
HU07G00279.1	4.92473	27.4444	35.3631	38.051	3.68435	4.82002	6.89725	1.93351	PREDICTED: G-type lectin S-receptor-like serine/threonine-protein kinase At1g34300 [Beta vulgaris subsp. vulgaris]
HU08G01846.1	1.91939	16.4677	21.244	22.0172	4.2645	2.91821	2.89268	4.69786	hypothetical protein SOVF_122280 [Spinacia oleracea]
HU08G01852.1	0.0641669	6.84451	3.80545	10.4946	0.0317702	0	0.0482759	0.33001	PREDICTED: 60S ribosomal protein L35 [Gossypium raimondii]
HU08G01995.1	0.362695	15.8742	15.793	10.9907	0.590992	0.466655	0.282985	0.0957771	PREDICTED: uncharacterized protein LOC104888193 [Beta vulgaris subsp. vulgaris]
HU09G01300.1	0.227752	3.51606	4.83736	9.49334	0.547556	0.37907	0.440963	1.02741	hypothetical protein SOVF_162650 [Spinacia oleracea]
HU09G01756.1	0.0979528	7.96582	9.26229	13.9306	0	0	0.184237	1.17945	PREDICTED: DEAD-box ATP-dependent RNA helicase 52-like [Camelina sativa]
HU09G01758.1	0	2.49396	4.71186	7.9438	0	0	0.186778	0.21244	hypothetical protein SOVF_000680 [Spinacia oleracea]
HU09G01760.1	0.0821864	6.24972	11.4669	12.4887	0.122076	0	0.185498	0.567634	hypothetical protein CISIN_1g0001732mg, partial [Citrus sinensis]
HU09G01761.1	0	11.8607	13.0214	18.5147	0	0	0.0930679	1.53867	PREDICTED: protein RRP5 homolog [Beta vulgaris subsp. vulgaris]
HU10G01028.1	0.869452	4.23211	7.8752	7.83124	0.427144	0.165817	0.195345	0.753091	PREDICTED: uncharacterized protein LOC104889390 [Beta vulgaris subsp. vulgaris]
HU10G01939.1	0.655047	12.0675	12.7778	25.0084	0.243539	0.579674	1.18916	1.77139	PREDICTED: GEM-like protein 1 [Beta vulgaris subsp. vulgaris]
HU11G00579.1	2.79519	55.1129	22.1638	12.3286	2.04961	2.58988	2.40065	4.6458	PREDICTED: disease resistance protein RGA2-like [Beta vulgaris subsp. vulgaris]
HU11G00987.1	0.1132	8.74953	13.1258	14.0177	0.292444	0.0838026	0	0	hypothetical protein SOVF_144050 [Spinacia oleracea]
HU11G01105.1	3.02766	11.4308	10.7738	30.3136	10.562	1.16793	0.350956	0	PREDICTED: transmembrane protein 184 homolog DDB_G0279555 [Beta vulgaris subsp. vulgaris]
HU11G01545.1	1.11605	8.44301	9.72013	11.9005	0.178637	0.745139	1.37897	1.5752	heat shock cognate protein [Cricetulus griseus]
Novel00100	0.124497	6.09425	5.37257	11.5341	0.0554612	0.0100072	0	0.133436
Novel00169	0.164511	3.24025	4.23563	4.8981	0.130333	0.0287916	0.0346753	0.145069
Novel00385	0.0366575	4.14153	5.33558	5.20319	0	0	0.055391	0.238614
Novel00436	0.318884	5.7808	10.0147	16.7215	0.0162307	0.139658	0.222099	0.385795
Novel00494	0	7.68722	4.64869	7.7072	0.030703	0.0365746	0	0
Novel00578	0	0.934985	3.62677	2.54546	0	0	0	0
Novel00791	0.313487	22.1597	21.6969	24.3296	0.158698	0.114424	0.134706	0.152999
Novel00894	0.0436071	6.92006	7.83819	9.11212	0.0107953	0.0771588	0.0658921	0
Novel00949	0	7.18647	10.224	15.0629	0.0704422	0	0	0
Novel00992	0	1.02578	2.29044	4.32601	0	0	0.012971	0.00931277
Novel01101	1.99254	8.35949	8.15359	8.80851	2.53061	1.50679	1.74233	1.87738
Novel01157	1.16853	38.5045	38.3007	33.3839	1.36246	2.26878	2.13734	1.09005
Novel01605	0.0313575	0.678974	2.50119	4.81575	0.0471154	0.0497569	0.0293704	0
Novel01651	0.0604494	10.624	11.8906	10.0054	0.0913339	0.101633	0.113985	0.143172
Novel01899	0	6.23697	5.82879	5.88631	0.0645377	0	0.064773	0
Novel01914	0.080586	1.75309	2.60918	4.26907	0.0282175	0	0.0210761	0.060783
Novel02041	0.12705	2.91805	3.19516	4.32243	0.0845949	0.015676	0.127784	0.154848
Novel02087	0.0962504	9.4048	9.49968	11.0205	0	0	0.0727192	0.20884
Novel02091	0.384066	6.87036	8.33493	6.20993	0.0834751	0.0914435	0.0808059	0.0663041
Novel02099	0.155195	3.37167	2.16125	2.80996	0.0292661	0.0145863	0.0594195	0.128253
Novel02107	0.446008	9.05172	12.5383	6.70286	0.518439	0.499519	1.77998	0.687754
Novel02115	0.078086	24.406	30.177	39.7177	0.0773236	0	0	0
Novel02629	0.647749	9.26831	9.11867	11.9452	0.672587	0.54601	0.409767	1.23159
Novel02721	0	3.46752	4.32584	5.25193	0	0.0737525	0	0
Novel02766	0.0980164	2.0044	2.78771	3.44139	0.25408	0	0.06487	0
Novel03343	0.430188	3.16029	5.41922	4.64362	0.295179	0.0795918	0.137397	0.143775
Novel03446	0	8.53812	12.113	23.7269	0	0.0347831	0	0.10622
Novel03447	0	5.32563	17.1184	53.7761	0	0	0.0166853	0
Novel03565	1.39853	311.508	354.849	348.111	0.444628	1.56109	2.1305	7.85855
Novel03569	0.0991721	0.883217	1.26856	2.99827	0.00814795	0.0665064	0.0556835	0.443376

## Sheet: Table S25-3
Table S25-3 The FPKM value and annotation of all DEGs among more than three stages
Gene id	GHB				GHH				NR description
	17 d	23 d	25 d	32 d	17 d	23 d	25 d	32 d
Seven DEGs expressed among the 17 d, 23 d, 25 d and 32 d
HU03G00203.1	47.2384	2.69696	2.38196	2.50326	9.91807	64.5966	48.7938	19.7688	hypothetical protein SOVF_182320 [Spinacia oleracea]
HU03G00478.1	31.6229	3.66809	5.26132	2.08422	6.99948	51.2504	67.1249	122.207	PREDICTED: cytochrome c [Sesamum indicum]
HU03G00480.1	91.1714	0.0107458	0.399404	5.47055	0.00984854	112.106	287.638	774.034	cytochrome P450 76AD1-like protein, partial [Portulaca oleracea]
HU03G01342.1	305.119	4.69681	4.6821	0.928774	20.5672	457.277	505.286	214.316	RecName: Full=4,5-DOPA dioxygenase extradiol [Portulaca grandiflora]
Novel00293	3.7328	0.742091	0.121499	0	0.195656	4.03414	2.2084	1.93251
Novel00686	5.54124	0.29745	0.570719	0	0.497949	5.12002	2.99702	3.22014
Novel01848	3.10653	0.238594	0.376344	0.323942	0.342681	2.99376	3.19496	5.81125
Fifteen DEGs expressed among the 17 d, 23 d and 25 d
HU02G02811.1	3.01633	40.5846	137.182	122.755	0.217391	3.00491	1.31556	128.771	PREDICTED: cytochrome P450 704C1 [Beta vulgaris subsp. vulgaris]
HU02G03366.1	43.965	357.266	1385.45	1163.22	0.0109277	57.6185	307.185	1217.42	PREDICTED: probable polygalacturonase At3g15720 [Beta vulgaris subsp. vulgaris]
HU03G00300.1	2.63496	0.109047	0.119145	0.174253	0.526954	1.65502	3.00009	1.20149	PREDICTED: monosaccharide-sensing protein 2 [Beta vulgaris subsp. vulgaris]
HU03G01676.1	24.3881	3.50005	4.00013	2.25195	230.517	43.4341	24.237	0.827769	PREDICTED: linoleate 13S-lipoxygenase 2-1, chloroplastic-like [Beta vulgaris subsp. vulgaris]
HU03G01857.1	58.339	5.05025	4.74041	0.54179	660.727	96.2055	41.5333	3.66719	hypothetical protein SOVF_120370 [Spinacia oleracea]
HU03G02248.1	59.4888	14.4266	8.28171	2.7883	1.26511	60.5667	61.6542	10.9863	hypothetical protein SOVF_074400 [Spinacia oleracea]
HU03G02416.1	32.2939	638.702	683.334	943.481	5.84571	88.2312	68.0103	96.7625	PREDICTED: auxin-binding protein ABP19a-like [Beta vulgaris subsp. vulgaris]
HU05G01750.1	10.0483	72.7494	41.009	6.46903	0.403849	14.2414	10.5742	10.959	PREDICTED: transcription repressor MYB6-like [Beta vulgaris subsp. vulgaris]
HU06G01919.1	21.0291	3.27523	0.64277	0	1.42032	26.3627	3.5757	0.326804	PREDICTED: polygalacturonase At1g48100 [Beta vulgaris subsp. vulgaris]
HU10G01737.1	2.21615	0.0822524	0.133476	0.761413	47.477	4.00183	1.70383	0.11763	PREDICTED: polyphenol oxidase, chloroplastic-like [Beta vulgaris subsp. vulgaris]
HU11G01285.1	2.65623	0.25051	0.0193131	0.223236	0.215076	3.07857	2.84313	0.147509	PREDICTED: peroxidase 9 [Beta vulgaris subsp. vulgaris]
HU11G01940.1	14.6032	0.0604089	0.359	0.147746	2.44668	14.9639	17.3112	1.05549	hypothetical protein M569_00920 [Genlisea aurea]
Novel00675	2.84182	0.810364	2.21511	3.2525	0.237831	5.05506	8.20003	10.4386
Novel02488	50.3751	206.209	2182.05	6644.45	5.21467	33.7737	58.592	5336.82
Novel03445	2.57625	34.8864	46.7662	5.06957	0	4.13847	4.87706	6.79114
Four DEGs expressed among the 17 d, 23 d and 32 d
HU02G00986.1	38.8534	10.5235	12.3147	2.01365	6.69343	39.4771	35.8168	10.5143	Auxin transporter-like protein 4 OS=Medicago truncatula GN=LAX4 PE=2 SV=1
HU03G02978.1	17.4654	1.52701	13.1076	38.7048	2.49262	17.1209	31.2244	122.849	Pyrophosphate-energized vacuolar membrane proton pump OS=Vigna radiata var. radiata PE=1 SV=4
HU03G03002.1	9.23906	2.44319	3.41266	0.458738	2.94987	9.34233	6.00669	6.42176	Probable galactinol--sucrose galactosyltransferase 6 OS=Arabidopsis thaliana GN=RFS6 PE=2 SV=2
HU11G01328.1	1.70427	0.100609	4.15572	4.32181	0	1.6688	2.3346	36.0913	Transcription factor bHLH91 OS=Arabidopsis thaliana GN=BHLH91 PE=2 SV=1
Four DEGs expressed among the 17 d, 25 d and 32 d
HU02G01782.1	16.2189	9.00933	6.86825	1.46849	4.73129	19.4227	14.5004	7.1778	PREDICTED: pectin acetylesterase 9 isoform X2 [Gossypium raimondii]
HU07G00931.1	0.896122	0.206012	3.45595	1.33892	13.4972	0.531573	0.672296	13.6216	hypothetical protein A306_06270, partial [Columba livia]
HU09G01648.1	17.4321	14.0967	5.16775	3.38641	0.300292	27.6435	18.4941	13.0462	PREDICTED: uncharacterized protein LOC104886851 [Beta vulgaris subsp. vulgaris]
HU11G01316.1	60.9085	19.2606	3.64358	0.0180368	10.4226	65.6847	53.9912	8.78147	dihydroflavonol 4-reductase [Phytolacca americana]
127 DEGs expressed among the 23 d, 25 d and 32 d
HU01G00865.1	0.445947	7.00144	6.16955	12.6291	0.439273	0.256117	0.373449	0.95377	hypothetical protein CISIN_1g0101751mg, partial [Citrus sinensis]
HU01G01982.1	6.53063	0.265423	0.383634	0.242588	13.1256	8.03129	4.36614	7.58456	NA
HU01G02798.1	7.44877	30.4064	25.6956	110.741	9.14324	7.54464	2.04624	2.17818	PREDICTED: ocs element-binding factor 1-like [Beta vulgaris subsp. vulgaris]
HU02G00667.1	2.38871	29.5164	33.0356	22.7856	3.1346	2.92198	2.51107	3.98606	PREDICTED: 26S proteasome non-ATPase regulatory subunit 6 homolog [Beta vulgaris subsp. vulgaris]
HU02G00678.1	0	2.017	3.65765	12.42	0.0136262	0.0649282	0	0	hypothetical protein BVRB_7g178370 [Beta vulgaris subsp. vulgaris]
HU02G01083.1	65.7354	278.366	245.269	91.3866	13.9756	59.8746	70.6701	39.6433	hypothetical protein PHAVU_001G025000g [Phaseolus vulgaris]
HU02G01887.1	7.92737	0.486005	0.376915	0.187517	3.58888	8.45411	4.92148	10.4422	hypothetical protein SOVF_133580 [Spinacia oleracea]
HU02G02011.1	0.228801	2.00447	2.17804	2.6365	0.106108	0.22729	0.0174788	0	PREDICTED: protein WVD2-like 1 isoform X1 [Beta vulgaris subsp. vulgaris]
HU02G02275.1	0	10.1147	7.31343	8.5057	0	0	0	0	PREDICTED: peroxidase 16-like [Beta vulgaris subsp. vulgaris]
HU03G00142.1	15.8229	2.2788	3.12192	3.17414	17.1271	11.6223	11.0002	14.2774	hypothetical protein SOVF_062630 [Spinacia oleracea]
HU03G00147.1	43.0675	6.688	3.31369	1.24541	51.0043	37.4359	20.527	13.6359	PREDICTED: glucose-1-phosphate adenylyltransferase large subunit 1 [Beta vulgaris subsp. vulgaris]
HU03G00188.1	31.7249	4.94684	5.35376	4.9893	34.5758	49.5773	56.791	39.1849	hypothetical protein SOVF_175760 [Spinacia oleracea]
HU03G00258.1	9.65234	16.8044	16.0124	18.1462	1.66538	4.65079	3.71779	0.565193	glucosyltransferase [Phytolacca americana]
HU03G00936.1	0.0358481	0.896113	3.15948	7.15772	0.0490487	0	0.066965	0.678428	RecName: Full=Glyceraldehyde-3-phosphate dehydrogenase A, chloroplastic; AltName: Full=NADP-dependent glyceraldehydephosphate dehydrogenase subunit A; Flags: Precursor [Spinacia oleracea]
HU03G01020.1	0.71911	0.0482704	0.106038	0.54116	1.00231	0.706566	0.984855	4.3432	PREDICTED: myosin-11-like [Beta vulgaris subsp. vulgaris]
HU03G01086.1	0	25.1043	11.4836	20.6197	0	0.71312	0.289609	0.141086	hypothetical protein SOVF_182740 [Spinacia oleracea]
HU03G01268.1	62.265	16.1534	17.3709	13.8465	85.9752	73.3545	71.8973	98.8053	hypothetical protein CICLE_v10020871mg [Citrus clementina]
HU03G01275.1	1.77535	0	0	0	4.86268	2.24918	1.87706	6.28201	hypothetical protein SOVF_205550 [Spinacia oleracea]
HU03G01440.1	0.285004	27.131	21.693	21.1434	0.165434	0.412334	0.708695	0.123248	RecName: Full=S-adenosylmethionine synthase 4; Short=AdoMet synthase 4; AltName: Full=Methionine adenosyltransferase 4; Short=MAT 4 [Atriplex nummularia]
HU03G01478.1	220.82	54.3814	132.302	140.826	78.7059	250.326	412.503	513.299	PREDICTED: rab9 effector protein with kelch motifs-like [Beta vulgaris subsp. vulgaris]
HU03G01739.1	0	3.8657	3.95015	6.07634	0	0	0.0189131	0	NA
HU03G01887.1	0.224284	35.0663	32.8154	34.1463	0	0.166039	0	0.819093	NA
HU03G02080.1	2.19115	10.0648	12.8223	16.767	4.05261	2.86095	2.97778	4.67604	hypothetical protein SOVF_034140 [Spinacia oleracea]
HU03G02266.1	12.2264	0.472657	0.330348	0.421754	15.9909	4.99749	5.35735	7.61934	Subtilisin-like serine endopeptidase family protein isoform 1 [Theobroma cacao]
HU03G02675.1	0.0899936	12.3504	10.1285	3.96878	0.22105	0.21278	0.0187307	0.0537921	hypothetical protein SOVF_101040 [Spinacia oleracea]
HU03G02934.1	2.49136	0.0517649	0.0640561	0.0714661	3.30946	2.88983	2.79462	23.2829	hypothetical protein SOVF_184580 [Spinacia oleracea]
HU03G02937.1	7.21895	0.582715	0.550717	0.106797	8.34748	8.35208	7.28752	10.8485	PREDICTED: syntaxin-32-like [Nelumbo nucifera]
HU05G02317.1	0.146584	4.60971	6.35228	3.60794	0.688908	0.401348	0.322467	0.267042	hypothetical protein SOVF_028600 [Spinacia oleracea]
HU05G02318.1	0.489531	44.617	32.4849	23.6767	1.34925	0	0.689365	0.282993	PREDICTED: uncharacterized protein LOC104893055 [Beta vulgaris subsp. vulgaris]
HU05G02328.1	6.39349	35.2354	22.5607	25.1847	8.74314	6.82769	6.7908	3.50811	hypothetical protein SOVF_136790 [Spinacia oleracea]
HU05G02330.1	22.3305	101.2	76.0395	45.0691	21.4385	32.0258	25.3614	15.6605	hypothetical protein SOVF_028510 [Spinacia oleracea]
HU06G00588.1	3.83172	29.7185	18.7965	39.6477	5.56869	3.15588	1.33514	1.67701	actin 1 [Torenia fournieri]
HU06G00721.1	4.89186	24.4627	26.5329	32.8003	5.93396	6.60251	2.45096	5.15068	NA
HU06G00837.1	6.07475	22.2928	46.6241	66.2806	3.06522	7.44383	9.30008	11.2526	hypothetical protein SOVF_017860 [Spinacia oleracea]
HU06G00912.1	15.8041	3.11611	3.30116	0.497777	21.6631	22.9272	11.2017	4.37751	PREDICTED: LOW QUALITY PROTEIN: protein NRT1/ PTR FAMILY 5.1 [Beta vulgaris subsp. vulgaris]
HU06G01144.1	0.521667	7.46145	9.17954	11.2707	0.150866	0.147344	0.238439	0.348436	PREDICTED: acetylglutamate kinase, chloroplastic [Beta vulgaris subsp. vulgaris]
HU06G01214.1	0.686811	17.5254	25.354	28.4172	0.306267	0.289096	0.401984	0.322219	PREDICTED: uncharacterized protein LOC104887288 [Beta vulgaris subsp. vulgaris]
HU06G01216.1	18.7803	1.94958	2.42199	2.63073	21.4459	17.0839	15.374	21.3361	PREDICTED: uncharacterized protein LOC104887288 [Beta vulgaris subsp. vulgaris]
HU06G01241.1	0.0237922	1.62926	1.62945	2.07049	0	0.0176135	0	0	PREDICTED: F-box protein At5g39250 [Vitis vinifera]
HU06G01267.1	0.272027	22.59	26.7388	17.6278	0.165695	0.0476083	0.305718	0.314653	PREDICTED: ABC transporter I family member 19-like isoform X1 [Beta vulgaris subsp. vulgaris]
HU06G01268.1	0.0802802	8.35312	7.45127	10.9217	0.0238489	0.0745403	0.181298	0.20637	PREDICTED: uncharacterized protein LOC104888880 [Beta vulgaris subsp. vulgaris]
HU06G01271.1	0.0414761	11.8475	10.7778	10.9873	0.0513513	0.0147152	0.0899167	0	hypothetical protein SOVF_056560 [Spinacia oleracea]
HU06G01287.1	13.6294	1.37629	2.00271	2.19797	17.2671	9.44139	11.6054	15.7093	PREDICTED: superkiller viralicidic activity 2-like 2 [Beta vulgaris subsp. vulgaris]
HU06G01295.1	0.161406	3.52492	5.57671	6.83988	0.0587223	0.0971916	0.0844257	0.097147	PREDICTED: probable inactive receptor kinase At1g48480 [Jatropha curcas]
HU06G01298.1	0.143195	5.08803	6.38679	7.51944	0.0414519	0	0.106736	0.325392	PREDICTED: superkiller viralicidic activity 2-like 2 [Beta vulgaris subsp. vulgaris]
HU06G01369.1	0.0201442	21.9274	27.0932	6.18922	0.0708459	0	0.0455302	0.207028	PREDICTED: succinate dehydrogenase [ubiquinone] iron-sulfur subunit 2, mitochondrial-like [Nelumbo nucifera]
HU06G01433.1	0.516812	7.81215	6.08947	9.0302	0.906844	0.540041	0.385531	0.372716	PREDICTED: endoglucanase 25-like [Solanum tuberosum]
HU06G01665.1	4.00534	26.9281	39.9831	31.0062	4.25806	4.78072	4.57959	6.3636	PREDICTED: uncharacterized protein LOC104901446 [Beta vulgaris subsp. vulgaris]
HU06G01749.1	0.0881093	3.33983	4.51267	5.01728	0.0782585	0.0174425	0.111802	0.0953324	PREDICTED: uncharacterized protein At4g15545 isoform X2 [Beta vulgaris subsp. vulgaris]
HU06G01857.1	0	1.68067	2.85874	3.04955	0.0184504	0	0	0	PREDICTED: uncharacterized protein LOC104901791 [Beta vulgaris subsp. vulgaris]
HU06G01859.1	1.7365	7.46279	9.05564	9.58986	2.41943	1.43582	0.716469	0.166684	PREDICTED: uncharacterized protein LOC104901791 [Beta vulgaris subsp. vulgaris]
HU06G01968.1	25.7636	7.51774	8.17713	7.73945	27.2791	30.1135	31.8451	27.0874	hypothetical protein SOVF_132100 isoform B [Spinacia oleracea]
HU06G02136.1	11.3408	0	0.225613	0.969513	3.64047	9.79567	20.0059	57.5379	NA
HU07G00142.1	13.1697	0.972229	1.47902	0.274418	10.1333	13.1819	19.7801	24.1251	hypothetical protein VITISV_001390 [Vitis vinifera]
HU07G00172.1	3.14622	32.6306	30.3653	23.1128	1.08062	3.66774	8.84245	7.57878	hypothetical protein SOVF_165650 [Spinacia oleracea]
HU07G00254.1	9.39438	1.12207	1.12524	1.51351	7.16477	8.89214	7.33118	7.48065	PREDICTED: receptor homology region, transmembrane domain- and RING domain-containing protein 2-like [Beta vulgaris subsp. vulgaris]
HU07G00279.1	4.92473	27.4444	35.3631	38.051	3.68435	4.82002	6.89725	1.93351	PREDICTED: G-type lectin S-receptor-like serine/threonine-protein kinase At1g34300 [Beta vulgaris subsp. vulgaris]
HU07G00364.1	6.19136	0.263244	0.488213	0.213015	13.5874	6.86491	4.22092	3.19909	hypothetical protein SOVF_047840 [Spinacia oleracea]
HU08G00323.1	27.0749	3.68305	3.1915	3.74471	33.6381	35.9556	24.6187	35.0259	hypothetical protein SOVF_198020 [Spinacia oleracea]
HU08G01846.1	1.91939	16.4677	21.244	22.0172	4.2645	2.91821	2.89268	4.69786	hypothetical protein SOVF_122280 [Spinacia oleracea]
HU08G01852.1	0.0641669	6.84451	3.80545	10.4946	0.0317702	0	0.0482759	0.33001	PREDICTED: 60S ribosomal protein L35 [Gossypium raimondii]
HU08G01995.1	0.362695	15.8742	15.793	10.9907	0.590992	0.466655	0.282985	0.0957771	PREDICTED: uncharacterized protein LOC104888193 [Beta vulgaris subsp. vulgaris]
HU08G02223.1	19.0191	3.55298	2.76126	1.20821	13.3412	19.6029	19.0219	15.9321	PREDICTED: protein IQ-DOMAIN 1 [Beta vulgaris subsp. vulgaris]
HU09G00037.1	6.29884	0.0842684	0.0517133	0.329464	2.6378	12.2369	12.416	7.91834	hypothetical protein SOVF_142670 [Spinacia oleracea]
HU09G01300.1	0.227752	3.51606	4.83736	9.49334	0.547556	0.37907	0.440963	1.02741	hypothetical protein SOVF_162650 [Spinacia oleracea]
HU09G01756.1	0.0979528	7.96582	9.26229	13.9306	0	0	0.184237	1.17945	PREDICTED: DEAD-box ATP-dependent RNA helicase 52-like [Camelina sativa]
HU09G01758.1	0	2.49396	4.71186	7.9438	0	0	0.186778	0.21244	hypothetical protein SOVF_000680 [Spinacia oleracea]
HU09G01760.1	0.0821864	6.24972	11.4669	12.4887	0.122076	0	0.185498	0.567634	hypothetical protein CISIN_1g0001732mg, partial [Citrus sinensis]
HU09G01761.1	0	11.8607	13.0214	18.5147	0	0	0.0930679	1.53867	PREDICTED: protein RRP5 homolog [Beta vulgaris subsp. vulgaris]
HU10G00699.1	22.4177	6.34006	4.93087	1.36666	9.35715	24.1574	20.5477	14.9303	PREDICTED: uncharacterized protein LOC104120604 isoform X1 [Nicotiana tomentosiformis]
HU10G01028.1	0.869452	4.23211	7.8752	7.83124	0.427144	0.165817	0.195345	0.753091	PREDICTED: uncharacterized protein LOC104889390 [Beta vulgaris subsp. vulgaris]
HU10G01939.1	0.655047	12.0675	12.7778	25.0084	0.243539	0.579674	1.18916	1.77139	PREDICTED: GEM-like protein 1 [Beta vulgaris subsp. vulgaris]
HU11G00579.1	2.79519	55.1129	22.1638	12.3286	2.04961	2.58988	2.40065	4.6458	PREDICTED: disease resistance protein RGA2-like [Beta vulgaris subsp. vulgaris]
HU11G00987.1	0.1132	8.74953	13.1258	14.0177	0.292444	0.0838026	0	0	hypothetical protein SOVF_144050 [Spinacia oleracea]
HU11G01105.1	3.02766	11.4308	10.7738	30.3136	10.562	1.16793	0.350956	0	PREDICTED: transmembrane protein 184 homolog DDB_G0279555 [Beta vulgaris subsp. vulgaris]
HU11G01248.1	10.0924	1.65202	1.0496	0.609077	36.4912	14.6738	8.52112	6.13345	PREDICTED: uncharacterized protein LOC104887388 [Beta vulgaris subsp. vulgaris]
HU11G01259.1	6.43005	0.596408	0.667279	0.88365	3.99658	7.38534	4.23255	6.5475	hypothetical protein B456_005G110800 [Gossypium raimondii]
HU11G01312.1	138.29	18.8708	24.9125	3.9115	153.984	183.709	638.374	343.95	hypothetical protein SOVF_125020 [Spinacia oleracea]
HU11G01545.1	1.11605	8.44301	9.72013	11.9005	0.178637	0.745139	1.37897	1.5752	heat shock cognate protein [Cricetulus griseus]
HU11G01934.1	16.4112	2.45506	0.477421	0.452703	18.4886	27.8936	13.5277	20.0867	NA
Novel00100	0.124497	6.09425	5.37257	11.5341	0.0554612	0.0100072	0	0.133436
Novel00169	0.164511	3.24025	4.23563	4.8981	0.130333	0.0287916	0.0346753	0.145069
Novel00346	2.64506	0.10307	0.24062	0.157346	2.71843	3.045	1.95894	3.19475
Novel00385	0.0366575	4.14153	5.33558	5.20319	0	0	0.055391	0.238614
Novel00436	0.318884	5.7808	10.0147	16.7215	0.0162307	0.139658	0.222099	0.385795
Novel00492	4.39886	0.0616294	0.113377	0.0219996	6.33242	4.79112	3.39046	5.46884
Novel00494	0	7.68722	4.64869	7.7072	0.030703	0.0365746	0	0
Novel00578	0	0.934985	3.62677	2.54546	0	0	0	0
Novel00700	7.16457	0.506341	0.487312	0.414065	7.16181	4.65205	4.48797	6.02277
Novel00791	0.313487	22.1597	21.6969	24.3296	0.158698	0.114424	0.134706	0.152999
Novel00866	4.28629	0.0370703	0	0	4.19161	8.06528	4.47629	4.10395
Novel00884	10.1049	0.290929	0.374279	0.326777	13.0484	7.43769	3.5379	8.44706
Novel00894	0.0436071	6.92006	7.83819	9.11212	0.0107953	0.0771588	0.0658921	0
Novel00896	5.71794	0.316096	0.339114	0.161928	7.11176	6.32192	2.88757	3.07432
Novel00921	10.7825	0.943469	1.26452	1.05122	17.2325	10.418	5.65578	10.4269
Novel00949	0	7.18647	10.224	15.0629	0.0704422	0	0	0
Novel00960	1.36565	0	0	0	1.68216	2.79259	1.97446	23.125
Novel00992	0	1.02578	2.29044	4.32601	0	0	0.012971	0.00931277
Novel01101	1.99254	8.35949	8.15359	8.80851	2.53061	1.50679	1.74233	1.87738
Novel01116	4.27888	0.0542947	0.204966	0.0902549	5.08062	3.29895	5.4956	3.66427
Novel01157	1.16853	38.5045	38.3007	33.3839	1.36246	2.26878	2.13734	1.09005
Novel01501	4.76526	0.772561	0.390326	0.27545	5.00815	5.3313	10.9126	4.96383
Novel01605	0.0313575	0.678974	2.50119	4.81575	0.0471154	0.0497569	0.0293704	0
Novel01651	0.0604494	10.624	11.8906	10.0054	0.0913339	0.101633	0.113985	0.143172
Novel01666	3.77159	0.314928	0.0713052	0.0470978	9.19409	4.19944	2.63617	2.83286
Novel01741	3.49461	0.656928	1.88369	2.63187	0.597305	5.52965	18.8056	33.3572
Novel01851	5.87243	0.17808	0	0	5.99832	9.68245	4.7879	7.60733
Novel01899	0	6.23697	5.82879	5.88631	0.0645377	0	0.064773	0
Novel01914	0.080586	1.75309	2.60918	4.26907	0.0282175	0	0.0210761	0.060783
Novel02041	0.12705	2.91805	3.19516	4.32243	0.0845949	0.015676	0.127784	0.154848
Novel02087	0.0962504	9.4048	9.49968	11.0205	0	0	0.0727192	0.20884
Novel02091	0.384066	6.87036	8.33493	6.20993	0.0834751	0.0914435	0.0808059	0.0663041
Novel02099	0.155195	3.37167	2.16125	2.80996	0.0292661	0.0145863	0.0594195	0.128253
Novel02107	0.446008	9.05172	12.5383	6.70286	0.518439	0.499519	1.77998	0.687754
Novel02115	0.078086	24.406	30.177	39.7177	0.0773236	0	0	0
Novel02117	4.70932	0.137036	0.312676	0.0564379	6.89928	4.01407	4.25877	6.69379
Novel02629	0.647749	9.26831	9.11867	11.9452	0.672587	0.54601	0.409767	1.23159
Novel02721	0	3.46752	4.32584	5.25193	0	0.0737525	0	0
Novel02766	0.0980164	2.0044	2.78771	3.44139	0.25408	0	0.06487	0
Novel02944	1.97637	0.0968915	0.0790439	0.17417	2.6439	2.01259	1.48169	2.12325
Novel03290	1.87629	0.135976	0.182721	0.0227177	2.16136	1.10843	1.24255	1.35746
Novel03337	4.1135	0	0.0387647	0	2.10744	4.39919	2.45031	1.55126
Novel03343	0.430188	3.16029	5.41922	4.64362	0.295179	0.0795918	0.137397	0.143775
Novel03446	0	8.53812	12.113	23.7269	0	0.0347831	0	0.10622
Novel03447	0	5.32563	17.1184	53.7761	0	0	0.0166853	0
Novel03565	1.39853	311.508	354.849	348.111	0.444628	1.56109	2.1305	7.85855
Novel03569	0.0991721	0.883217	1.26856	2.99827	0.00814795	0.0665064	0.0556835	0.443376
