# Supplementary material for: A chromosome-scale genome sequence of pitaya (Hylocereus undatus) provides novel insights into the genome evolution and regulation of betalain biosynthesis
Source: Hortic Res. 2021 Jul 6;8:164. doi: 10.1038/s41438-021-00612-0 (PMC8260669; doi:10.1038/s41438-021-00612-0)
Supplement: Supplementary file 11 — Supplementary Table [file 41438_2021_612_MOESM11_ESM.xlsx]

## Sheet: Sheet1
Table S26 The FPKM value and annotation of candidate genes
Gene id	GHB				GHH				NR description
	17 d	23 d	25 d	32 d	17 d	23 d	25 d	32 d
HU01G00536.1	6.39408	5.26842	11.0757	9.00152	11.4926	8.77572	32.9805	39.4885	PREDICTED: F-box/kelch-repeat protein At1g22040 [Beta vulgaris subsp. vulgaris]
HU01G00670.1	11.3041	5.84854	1.05426	0.100883	5.47182	9.8906	13.0771	42.5084	Tetratricopeptide repeat-like superfamily protein, putative [Theobroma cacao]
HU01G00716.1	6.68892	5.36493	5.22138	1.10507	5.45344	8.23717	5.03408	10.7063	PREDICTED: D-glycerate 3-kinase, chloroplastic isoform X2 [Beta vulgaris subsp. vulgaris]
HU01G00941.1	281.865	714.213	850.414	147.589	50.2819	59.6636	113.035	164.281	NA
HU02G00195.1	6.64689	13.5766	2.71406	11.7101	13.062	10.9028	50.7257	3.58743	hypothetical protein SOVF_023630 [Spinacia oleracea]
HU02G01337.1	7.39339	4.10224	18.0346	84.1832	35.1773	3.59344	34.1079	38.5074	hypothetical protein SOVF_073660 [Spinacia oleracea]
HU02G02125.1	2.68444	1.06012	3.76583	1.16782	3.95678	1.42385	12.6344	6.28184	PREDICTED: uncharacterized protein LOC104908703 [Beta vulgaris subsp. vulgaris]
HU02G02760.1	6.51354	3.95244	5.71033	0.554793	5.01904	5.51775	9.18192	11.4499	PREDICTED: disease resistance protein At4g27190-like [Beta vulgaris subsp. vulgaris]
HU02G02793.1	3.89645	0.7835	12.0726	30.5049	10.2388	3.34612	2.47525	27.9651	PREDICTED: cytochrome P450 704C1 [Beta vulgaris subsp. vulgaris]
HU02G02891.1	0.670048	0.38384	0.971341	3.39139	1.60179	0.537332	0.433882	0.437146	hypothetical protein SOVF_096280 [Spinacia oleracea]
HU03G00470.1	2.27579	0.818834	5.94359	16.2147	24.0653	2.61762	34.0757	9.97202	PREDICTED: transcription factor bHLH18 [Vitis vinifera]
HU03G00649.1	3.21324	9.37368	11.2339	3.44446	4.10915	3.75637	2.99952	5.47564	hypothetical protein BVRB_9g220740 isoform B [Beta vulgaris subsp. vulgaris]
HU03G00893.1	69.0374	82.7872	61.0047	28.6471	52.7982	38.9624	18.5838	20.6672	PREDICTED: probable very-long-chain enoyl-CoA reductase art-1 [Beta vulgaris subsp. vulgaris]
HU03G01186.1	14.4379	5.70716	4.36019	1.96857	10.5043	22.533	14.2536	4.392	PREDICTED: uncharacterized protein LOC104890843 [Beta vulgaris subsp. vulgaris]
HU03G01400.1	2.39443	0.135646	0.393471	0.849403	2.80172	2.6728	2.23947	1.20356	PREDICTED: probable LRR receptor-like serine/threonine-protein kinase At5g63710 [Beta vulgaris subsp. vulgaris]
HU03G01433.1	64.2352	45.3702	33.3696	62.6198	34.2185	52.3673	48.2113	25.7827	hypothetical protein SOVF_090320 [Spinacia oleracea]
HU04G00131.1	44.1705	31.7136	23.1962	32.6445	55.7021	56.476	104.668	4.94313	PREDICTED: transcription factor TCP9-like [Glycine max]
HU04G01530.1	15.2735	15.4797	7.96634	6.97585	12.5933	20.05	22.2939	13.1062	hypothetical protein SOVF_028320 [Spinacia oleracea]
HU05G00095.1	41.204	19.3133	19.2182	8.10309	30.0969	54.2277	30.089	30.3515	PREDICTED: reticulon-like protein B2 [Beta vulgaris subsp. vulgaris]
HU06G00042.1	28.9336	34.7322	26.7489	3.61115	25.4786	12.0257	8.40034	8.07791	hypothetical protein PRUPE_ppa019911mg [Prunus persica]
HU06G00205.1	9.8262	20.6069	5.72218	50.6208	21.6137	8.29337	29.2874	3.92892	PREDICTED: E3 ubiquitin-protein ligase ATL31-like [Beta vulgaris subsp. vulgaris]
HU06G00304.1	0.221995	0.55517	1.61039	0.561963	0.466116	0.29439	1.55602	13.6168	hypothetical protein SOVF_015450 [Spinacia oleracea]
HU06G00988.1	13.5425	64.5411	61.2939	39.9232	29.6112	11.415	29.0877	15.6435	PREDICTED: probable carboxylesterase 17 [Beta vulgaris subsp. vulgaris]
HU06G01748.1	0	78.4499	6.35325	3.98847	1.32949	0	0	0	carbonic anhydrase []
HU06G01753.1	0	21.3086	2.53134	0.537517	0.179172	0	0	0	hypothetical protein BVRB_8g194450 [Beta vulgaris subsp. vulgaris]
HU06G01946.1	0.58843	0.726799	3.18807	4.68026	2.37069	0.589145	0.804939	0.879211	glycosyl hydrolase family 38 family protein [Populus trichocarpa]
HU06G01968.1	25.7636	7.51774	8.17713	7.73945	18.5166	31.5262	31.1596	27.0874	hypothetical protein SOVF_132100 isoform B [Spinacia oleracea]
HU07G02000.1	16.4755	9.66752	9.34638	2.07957	13.457	18.9649	17.8274	22.4709	putative WD repeat protein [Silene diclinis]
HU07G02083.1	19.9382	0.805004	0.488377	0	20.1669	33.0342	14.4543	0	hypothetical protein SOVF_210550, partial [Spinacia oleracea]
HU07G02186.1	15.2098	15.3429	26.3257	14.5514	12.9416	13.8346	17.3397	45.0328	PREDICTED: lysosomal beta glucosidase-like [Beta vulgaris subsp. vulgaris]
HU08G00208.1	0.114623	1.14865	1.04399	2.95458	1.9703	0.0816034	0.0950273	0.367942	hypothetical protein BVRB_4g088530 [Beta vulgaris subsp. vulgaris]
HU08G01491.1	3.58753	5.33818	3.68554	3.10301	4.96509	2.93523	1.45288	26.8686	putative luminal binding protein 7B4, partial [Tetragonia tetragonioides]
HU08G01604.1	10.7007	21.6511	9.81729	3.17258	35.2747	13.2362	4.7377	80.4371	hypothetical protein SOVF_148210 [Spinacia oleracea]
HU08G01850.1	2.62885	2.74312	5.0561	11.1313	5.06253	1.84209	2.68096	3.13998	hypothetical protein BVRB_4g088010 [Beta vulgaris subsp. vulgaris]
HU09G00179.1	8.55132	6.62275	8.62301	35.8795	17.6922	7.12754	18.3937	16.3379	PREDICTED: probable apyrase 6 [Beta vulgaris subsp. vulgaris]
HU09G01125.1	78.3755	57.9302	24.2897	1.27165	170.631	126.892	8.54519	19.1365	lipid transfer protein [Suaeda japonica]
HU09G01804.1	1.66066	3.43523	4.74023	7.04209	5.11423	2.11122	0.668818	0.207178	hypothetical protein SOVF_024760 [Spinacia oleracea]
HU09G01965.1	14.1716	8.71021	11.4982	5.83779	3.95599	13.3564	23.4588	20.7156	PREDICTED: 7-deoxyloganetin glucosyltransferase-like isoform X1 [Beta vulgaris subsp. vulgaris]
HU10G00346.1	1.05216	0.190128	0	0.0454958	3.26032	2.31389	1.85564	0.115998	PREDICTED: protein PHYTOCHROME KINASE SUBSTRATE 1 [Beta vulgaris subsp. vulgaris]
HU10G00619.1	8.84395	2.44216	1.03836	0.232844	51.6315	30.405	5.33275	0	PREDICTED: endonuclease 2 isoform X1 [Nicotiana sylvestris]
HU10G01169.1	3.34324	0.279544	2.5325	5.42267	4.98656	2.66373	2.7303	4.44085	PREDICTED: putative disease resistance protein RGA3 [Beta vulgaris subsp. vulgaris]
HU11G00672.1	3.54795	0.515479	0.448463	0	5.10103	5.5543	3.47149	0.462519	PREDICTED: probable protein ABIL5 isoform X1 [Beta vulgaris subsp. vulgaris]
HU11G01479.1	20.6857	23.2554	22.0987	39.8135	26.5232	16.856	50.9037	30.8056	PREDICTED: DIS3-like exonuclease 2 [Beta vulgaris subsp. vulgaris]
HU11G01838.1	3.65032	4.28967	5.746	0.490327	3.12389	3.8722	1.36062	0.24078	hypothetical protein SOVF_138360 [Spinacia oleracea]
HU11G01870.1	10.5566	6.92433	14.0739	14.8797	13.1519	7.0165	28.4677	28.5274	PREDICTED: geraniol 8-hydroxylase-like isoform X1 [Beta vulgaris subsp. vulgaris]
HU11G01916.1	3.10455	12.4615	8.09481	0	8.86568	7.7325	2.28851	0	PREDICTED: pectinesterase 2 [Beta vulgaris subsp. vulgaris]
HU11G01940.1	14.6032	0.0604089	0.359	0.147746	1.72043	10.7025	16.5777	1.05549	hypothetical protein M569_00920 [Genlisea aurea]
