# Supplementary material for: A chromosome-scale genome sequence of pitaya (Hylocereus undatus) provides novel insights into the genome evolution and regulation of betalain biosynthesis
Source: Hortic Res. 2021 Jul 6;8:164. doi: 10.1038/s41438-021-00612-0 (PMC8260669; doi:10.1038/s41438-021-00612-0)
Supplement: Supplementary file 12 — Supplementary Table [file 41438_2021_612_MOESM12_ESM.xlsx]

## Sheet: Table S27-1
Table S27-1 The FPKM value and annotation of lightcyan module genes
Gene id	GHB				GHH				NR description
	17 d	23 d	25 d	32 d	17 d	23 d	25 d	32 d
HU01G00053.1	31.2	29	17	8.2	14.5	36.6	35.3	48.4	PREDICTED: MADS-box protein AGL24-like [Beta vulgaris subsp. vulgaris]
HU01G00108.1	182.7	221.5	223.2	199.4	221.3	190.6	213.3	182.1	PREDICTED: phospho-2-dehydro-3-deoxyheptonate aldolase 2, chloroplastic-like [Beta vulgaris subsp. vulgaris]
HU01G00532.1	23	22.1	20.6	11.4	14.3	26.3	22.3	28.4	hypothetical protein SOVF_072630 [Spinacia oleracea]
HU01G00603.1	26.2	24.7	20.4	22.5	19.1	27.7	25.5	29	PREDICTED: Golgi SNAP receptor complex member 1-1 [Beta vulgaris subsp. vulgaris]
HU01G00822.1	15.8	16.7	19.4	16.6	25.6	16	11.3	8	hypothetical protein SOVF_147440 [Spinacia oleracea]
HU01G01443.1	38	28.5	36.5	41.3	13.3	44.9	27.7	54.1	hypothetical protein SOVF_111720 [Spinacia oleracea]
HU01G01581.1	29.5	27.1	24.6	14.3	17.8	32.5	15.9	40.9	hypothetical protein SOVF_128240 [Spinacia oleracea]
HU01G01634.1	28	20.2	24.8	23.4	20	23	22.4	24.4	PREDICTED: probable WRKY transcription factor 20 [Beta vulgaris subsp. vulgaris]
HU01G01751.1	17.6	23.5	28.8	0.1	6.1	27.6	28.1	52.9	PREDICTED: tropinone reductase homolog At1g07440-like isoform X1 [Beta vulgaris subsp. vulgaris]
HU01G01915.1	12.2	13.5	6.5	11.3	6.2	25.3	6.6	36.6	hypothetical protein POPTR_0011s12440g [Populus trichocarpa]
HU01G02132.1	36.7	38.4	42.2	44.2	46.8	42.9	43.5	33.4	PREDICTED: 3-oxoacyl-[acyl-carrier-protein] reductase 4-like [Beta vulgaris subsp. vulgaris]
HU01G02149.1	67.7	40.8	99.9	23.3	49	106.9	81.6	113.5	RecName: Full=Elongation factor 1-delta; Short=EF-1-delta; AltName: Full=Elongation factor 1B-beta; AltName: Full=eEF-1B beta [Spuriopimpinella brachycarpa]
HU01G02273.1	28.3	34.3	31.2	46.5	42.5	29.5	34.4	22.8	PREDICTED: transcription initiation factor TFIID subunit 2 isoform X1 [Beta vulgaris subsp. vulgaris]
HU01G02636.1	47.4	33.7	41.3	24.1	26.8	44.8	21.5	65.7	hypothetical protein SOVF_022180 [Spinacia oleracea]
HU02G00054.1	46.6	40.3	42.3	51.3	52	43.2	43.8	33.1	unnamed protein product [Coffea canephora]
HU02G00280.1	22.3	10.7	13.5	25.2	20.6	15.7	20.1	6.2	FKF1 [Mesembryanthemum crystallinum]
HU02G00393.1	76.8	45.1	42.4	58.2	34.5	84.9	111.5	90.1	PREDICTED: PLASMODESMATA CALLOSE-BINDING PROTEIN 3 [Jatropha curcas]
HU02G00582.1	9	8.9	12.1	5.6	23	9.4	22.8	4	GDSL-lipase [Oxybasis rubra]
HU02G00626.1	15.9	14.5	9.3	14.4	3.7	18	10.8	19.5	PREDICTED: B-box zinc finger protein 32 [Beta vulgaris subsp. vulgaris]
HU02G00740.1	15.3	13.6	12.2	17.9	17.7	15.8	18.5	10.5	PREDICTED: uncharacterized protein LOC104908778 [Beta vulgaris subsp. vulgaris]
HU02G00826.1	30.7	11.6	17.2	15.8	13.7	21.9	24	33.2	PREDICTED: LOW QUALITY PROTEIN: CLIP-associated protein [Beta vulgaris subsp. vulgaris]
HU02G00827.1	47.3	18.7	28.7	23.2	21.3	40.1	36.8	53.2	hypothetical protein SOVF_027780 [Spinacia oleracea]
HU02G01101.1	39.5	25.9	30	11.9	15.4	28	23.2	46	PREDICTED: subtilisin-like protease [Beta vulgaris subsp. vulgaris]
HU02G01611.1	41.9	41.9	29	18.5	23.6	51.8	38	68.8	PREDICTED: copper transporter 6-like [Jatropha curcas]
HU02G01719.1	11.7	4.4	5.7	3.1	2.4	4.3	6.7	13.2	hypothetical protein SOVF_083100 [Spinacia oleracea]
HU02G01887.1	7.9	0.5	0.4	0.2	3.6	8.5	4.9	10.4	hypothetical protein SOVF_133580 [Spinacia oleracea]
HU02G02002.1	83.3	54.5	64.2	11.5	1.6	80.9	106.1	177.4	PREDICTED: uncharacterized protein LOC105851200 [Cicer arietinum]
HU02G02003.1	46.3	32.4	41	17.2	0.7	48.3	50.9	94.3	NA
HU02G02090.1	12.8	8.6	7.7	12.5	1.2	18.1	6.9	19.6	PREDICTED: uncharacterized protein LOC104879034 [Vitis vinifera]
HU02G02290.1	50.1	46.5	47.8	31	40	45.5	46.1	53.1	PREDICTED: probable protein S-acyltransferase 7 [Beta vulgaris subsp. vulgaris]
HU02G02446.1	27.3	32.7	31.3	22.1	26.9	28.5	25.7	37.2	PREDICTED: probable uridine nucleosidase 1 [Beta vulgaris subsp. vulgaris]
HU02G02577.1	262.7	322.3	286	201.9	216.5	349.6	273.8	371.4	PREDICTED: prosaposin-like [Beta vulgaris subsp. vulgaris]
HU02G02755.1	10.3	13.1	11.1	0	1.5	9.5	5.8	28.8	unnamed protein product [Coffea canephora]
HU03G00089.1	22.9	42.3	35.3	63.3	42.2	26	35.5	21.9	hypothetical protein SOVF_142790 [Spinacia oleracea]
HU03G00121.1	120.2	109.3	80.4	104.9	67.4	157.8	86.5	148.5	unnamed protein product [Coffea canephora]
HU03G00201.1	23.3	13.4	15.6	13.7	6.2	32.7	14.1	28.6	hypothetical protein BVRB_9g223340 [Beta vulgaris subsp. vulgaris]
HU03G00216.1	28.8	31.9	38.7	31.9	36.5	34.4	37	26.3	PREDICTED: TIP41-like protein [Beta vulgaris subsp. vulgaris]
HU03G00244.1	19.9	22.9	24.3	23.5	29.1	19.3	13.1	17.5	hypothetical protein BVRB_9g224160 [Beta vulgaris subsp. vulgaris]
HU03G00253.1	19.4	20.6	18.4	13.9	28.1	18.6	21.1	10.8	PREDICTED: uncharacterized protein LOC104904961 [Beta vulgaris subsp. vulgaris]
HU03G00298.1	43.4	34.9	34.3	43.6	26.7	48.4	40.3	41.6	PREDICTED: calcium-dependent protein kinase 26 isoform X1 [Cucumis melo]
HU03G00315.1	30.6	52.2	49.6	68.2	68.3	45.4	36.1	40.8	hypothetical protein SOVF_039710 [Spinacia oleracea]
HU03G00435.1	16.6	14.9	14.6	11.1	12.7	19.2	14.5	19.2	hypothetical protein SOVF_111420 [Spinacia oleracea]
HU03G00865.1	51.8	56.5	51.7	46.9	44.3	53.1	50.1	64.4	PREDICTED: vesicle-associated membrane protein 727 [Beta vulgaris subsp. vulgaris]
HU03G00968.1	7.5	1.5	3	3.8	0.9	7.5	4.1	10.6	PREDICTED: putative clathrin assembly protein At1g03050 [Beta vulgaris subsp. vulgaris]
HU03G01063.1	4.1	6.6	6.5	8.3	11	3	2.1	1.6	PREDICTED: transcription factor UNE12-like [Beta vulgaris subsp. vulgaris]
HU03G01078.1	14.2	3.4	4.9	8.4	8.4	19.3	8.1	17.7	PREDICTED: uncharacterized protein LOC104890923 [Beta vulgaris subsp. vulgaris]
HU03G01360.1	29	50.9	41.3	46.4	62.5	29.2	21	33.1	hypothetical protein SOVF_094960 [Spinacia oleracea]
HU03G01520.1	14.6	19.5	22.8	18.4	26.6	12.3	13.3	9.5	PREDICTED: translation initiation factor eIF-2B subunit epsilon [Beta vulgaris subsp. vulgaris]
HU03G01768.1	50.6	60.8	68.8	68.4	93.6	61.3	90.9	15.6	PREDICTED: IAA-amino acid hydrolase ILR1-like 4 [Beta vulgaris subsp. vulgaris]
HU03G01970.1	28.5	35.9	30.3	34.8	43.1	25.7	19.5	22.7	hypothetical protein SOVF_008090 [Spinacia oleracea]
HU03G02031.1	16.3	13.9	9.6	15.3	11.6	21.1	13	19.2	PREDICTED: zinc finger protein CONSTANS-LIKE 4-like [Populus euphratica]
HU03G02345.1	23.3	14.1	21.3	17.1	13.8	21.6	22.2	18.4	PREDICTED: transcription factor DIVARICATA [Beta vulgaris subsp. vulgaris]
HU03G02398.1	35	32.3	31.4	30	22	39.3	35.2	43.5	PREDICTED: metacaspase-5-like [Beta vulgaris subsp. vulgaris]
HU03G02687.1	57.3	53.8	51.9	48.1	31.4	63.7	53	61.3	hypothetical protein SOVF_086690 [Spinacia oleracea]
HU04G00012.1	144.7	12.7	240.9	13.9	1.1	156.6	35	318.7	PREDICTED: 14 kDa proline-rich protein DC2.15-like [Gossypium raimondii]
HU04G00089.1	23.9	33.8	39.2	22	47.2	19.2	33.9	25.7	PREDICTED: uncharacterized protein LOC104892071 [Beta vulgaris subsp. vulgaris]
HU04G00757.1	23.9	32.1	26.8	46.6	41.8	21.1	32.8	21.3	hypothetical protein SOVF_090670 [Spinacia oleracea]
HU04G01060.1	31.1	24.9	23.2	28.2	19.9	27.2	21.6	31.8	hypothetical protein SOVF_000870 [Spinacia oleracea]
HU04G01737.1	18.2	12.1	18.2	17.9	17.3	24.6	14.4	24.6	PREDICTED: centromere protein V-like [Beta vulgaris subsp. vulgaris]
HU05G00049.1	16.8	11.8	12.4	16.2	16.4	20.6	13.2	19.8	hypothetical protein SOVF_118680 [Spinacia oleracea]
HU05G00278.1	89.6	42	43.8	74.7	42	95	52.5	100	PREDICTED: mitochondrial carnitine/acylcarnitine carrier-like protein [Jatropha curcas]
HU05G00596.1	11.1	4.9	7	5	1.7	11.6	13.2	9.2	PREDICTED: NADP-dependent alkenal double bond reductase P2-like isoform X5 [Gossypium raimondii]
HU05G01309.1	79.2	79.5	74	61.4	67	80.1	73.1	95.7	PREDICTED: alpha-soluble NSF attachment protein 2-like [Beta vulgaris subsp. vulgaris]
HU05G01332.1	35.9	35.8	40	39.6	9.6	39.7	27.7	54.9	hypothetical protein SOVF_051060 isoform B [Spinacia oleracea]
HU05G01465.1	27.2	29.5	43.8	10.7	4.9	30.3	17.8	58.1	hypothetical protein POPTR_0010s19710g [Populus trichocarpa]
HU05G01784.1	19	19.8	12.4	17.6	12.8	17.9	10.3	22.9	NA
HU05G02132.1	44.4	48.2	47.2	59.6	53.4	50.3	46.5	40.8	PREDICTED: 3-dehydroquinate synthase, chloroplastic [Beta vulgaris subsp. vulgaris]
HU05G02166.1	15.2	4.6	4.4	7.4	9.1	18.1	11	21.1	PREDICTED: artemisinic aldehyde Delta(11(13)) reductase-like [Beta vulgaris subsp. vulgaris]
HU05G02198.1	45.2	25.2	31.6	22	1.5	43.7	58.4	33.1	PREDICTED: calcium-transporting ATPase 1-like [Vitis vinifera]
HU06G00108.1	20.8	21.3	16	21.9	13.1	18.8	11.7	29	hypothetical protein SOVF_128000 [Spinacia oleracea]
HU06G00318.1	28.3	23.6	23.3	16.8	17.8	26.5	27.6	37	hypothetical protein SOVF_114930 [Spinacia oleracea]
HU06G00653.1	6.4	2.9	4	4.4	1.8	6.3	6.7	6.5	PREDICTED: probable serine/threonine-protein kinase At1g18390 isoform X3 [Beta vulgaris subsp. vulgaris]
HU06G00747.1	24.2	22.1	21.1	15.3	18.4	26.5	27.2	30.2	hypothetical protein SOVF_068890 [Spinacia oleracea]
HU06G00926.1	22.5	20.6	12.5	21.8	14.2	36	17.8	36.9	PREDICTED: phosphoglucan phosphatase LSF2, chloroplastic [Beta vulgaris subsp. vulgaris]
HU06G01217.1	7.8	4.7	3.1	6.1	4.2	9.1	5.7	10.5	PREDICTED: uncharacterized protein LOC104906340 [Beta vulgaris subsp. vulgaris]
HU06G01293.1	19.4	6.8	9.3	8.5	10.2	20.9	10	22.8	PREDICTED: probable inactive receptor kinase At5g16590 [Beta vulgaris subsp. vulgaris]
HU06G01821.1	19.3	18.6	19	15.2	17.2	17.9	14.7	22.4	hypothetical protein glysoja_032531 [Glycine soja]
HU06G02175.1	9.1	9.6	8.3	5.6	4.3	7.2	7	12.5	NA
HU06G02469.1	12.1	38.1	45.6	39.3	81.5	12.2	61.7	17.8	AP2 domain CBF protein [Solanum tuberosum]
HU06G02527.1	23.2	19.6	23.8	26.5	22.5	30.4	17.1	33.1	PREDICTED: sec-independent protein translocase protein TATB, chloroplastic [Beta vulgaris subsp. vulgaris]
HU07G00500.1	9.5	4.2	7.3	2.3	0.2	8.2	7.5	17	PREDICTED: geraniol 8-hydroxylase-like [Citrus sinensis]
HU07G00503.1	10.6	2.9	5.5	5.3	0.3	8.9	10.9	15.3	hypothetical protein BVRB_1g019610 [Beta vulgaris subsp. vulgaris]
HU07G00529.1	31.7	24.9	21.6	21.8	12.9	32.7	21.9	30.6	PREDICTED: Golgi apparatus membrane protein TVP38-like [Beta vulgaris subsp. vulgaris]
HU07G00728.1	51.8	44.1	46.4	34.7	26.7	54.1	58.4	53.5	PREDICTED: BEL1-like homeodomain protein 3 isoform X1 [Beta vulgaris subsp. vulgaris]
HU07G00797.1	7	8	4.9	10.1	9.5	5.4	8.4	4.9	PREDICTED: TRAF-type zinc finger domain-containing protein 1 [Beta vulgaris subsp. vulgaris]
HU07G01229.1	25.8	22.2	29	19.7	19	21.8	21.6	31.4	PREDICTED: protein MEI2-like 5 [Beta vulgaris subsp. vulgaris]
HU07G01685.1	27.7	28.2	31.1	29.4	36.3	27.3	35.7	24.8	PREDICTED: serine/threonine-protein kinase MHK-like isoform X1 [Beta vulgaris subsp. vulgaris]
HU07G01917.1	93.2	84.1	25.5	61	6.2	80.5	21.7	104.8	PREDICTED: uncharacterized protein LOC104900399 [Beta vulgaris subsp. vulgaris]
HU07G01941.1	18.3	12.8	15.2	8.8	1.8	28.3	14.9	35.5	PREDICTED: RING-box protein 1a [Beta vulgaris subsp. vulgaris]
HU07G02162.1	47.5	24.3	48.2	30.9	0.6	47.1	57.4	45.8	hypothetical protein BVRB_7g172140 isoform B [Beta vulgaris subsp. vulgaris]
HU08G00120.1	321.3	778.9	375.3	449.1	893.7	448.2	354.9	509.5	SUI1 A protein [Opuntia streptacantha]
HU08G00773.1	51.5	47.9	42.8	32.5	38.3	52.4	44.9	56.7	PREDICTED: protein TONNEAU 1a-like [Beta vulgaris subsp. vulgaris]
HU08G00917.1	16.2	17.7	19.7	29.8	21.5	16.4	18.6	12.5	PREDICTED: L-aminoadipate-semialdehyde dehydrogenase-phosphopantetheinyl transferase-like [Beta vulgaris subsp. vulgaris]
HU08G01068.1	1.1	2.8	4.7	4.7	10.3	1.5	0.8	0	hypothetical protein EUTSA_v10009264mg [Eutrema salsugineum]
HU08G01097.1	36.8	35.5	34.8	28.8	23.1	41.3	37.7	49.7	PREDICTED: DNA-damage-repair/toleration protein DRT102 [Nelumbo nucifera]
HU08G01506.1	47.2	48.7	49.1	44.7	42.3	49.4	46.2	55.6	PREDICTED: serine/arginine-rich splicing factor SR30 isoform X1 [Beta vulgaris subsp. vulgaris]
HU08G01509.1	321.1	703.8	253.4	195.3	239.5	593.8	316.1	943.6	PREDICTED: uncharacterized protein LOC104890326 isoform X2 [Beta vulgaris subsp. vulgaris]
HU08G01514.1	30.7	36.5	34.1	42.8	11.3	39.6	18	56.1	hypothetical protein SOVF_102110, partial [Spinacia oleracea]
HU08G01872.1	51.4	39	44.5	47.5	30.3	51.2	37.7	52.5	PREDICTED: protein MEI2-like 5 [Beta vulgaris subsp. vulgaris]
HU08G02162.1	94.6	115.1	121.7	105.6	122.8	94.7	106.6	103.3	PREDICTED: monothiol glutaredoxin-S17 [Prunus mume]
HU08G02176.1	26	27.2	32.5	32.9	38.1	21.9	24.9	22.4	PREDICTED: 30S ribosomal protein S5, chloroplastic [Beta vulgaris subsp. vulgaris]
HU08G02309.1	153.7	118.7	158.3	76.4	56.5	179.2	73.5	350.5	PREDICTED: skin secretory protein xP2 [Beta vulgaris subsp. vulgaris]
HU08G02310.1	203.6	188.1	82.7	83.1	98.8	198.1	165.6	314.2	hypothetical protein SOVF_110030 [Spinacia oleracea]
HU09G00032.1	26.5	16.7	19.5	16.9	14	23	17.4	28.1	PREDICTED: cell division cycle 20.2, cofactor of APC complex-like [Beta vulgaris subsp. vulgaris]
HU09G00071.1	15.2	12.6	11.7	10	5.9	18.1	8.4	18.9	chloroplast small heat shock protein [Chenopodium album]
HU09G00089.1	17.9	23.4	23.5	13.5	15	23	12.4	29.1	PREDICTED: ATPase family AAA domain-containing protein 1 [Beta vulgaris subsp. vulgaris]
HU09G00374.1	14.6	13.2	17.6	19.7	20.5	13.3	14.6	8.5	PREDICTED: uncharacterized protein LOC104896578 isoform X1 [Beta vulgaris subsp. vulgaris]
HU09G00382.1	8.7	5.8	6.7	9.1	3.1	8.2	4.1	10	PREDICTED: probable serine/threonine-protein kinase At1g18390 isoform X2 [Beta vulgaris subsp. vulgaris]
HU09G01024.1	9.7	3.2	7.7	5.4	0.6	6.8	8.7	6.5	PREDICTED: lysosomal Pro-X carboxypeptidase-like [Beta vulgaris subsp. vulgaris]
HU09G01512.1	19.9	23.4	20.5	8.7	11.6	23.5	17.5	39	PREDICTED: cytokinin riboside 5'-monophosphate phosphoribohydrolase LOG8 [Beta vulgaris subsp. vulgaris]
HU09G01603.1	30	27	32.7	31.8	32.1	37.9	28.6	35.9	PREDICTED: ribosomal protein S2, mitochondrial [Beta vulgaris subsp. vulgaris]
HU09G01733.1	136.7	268.7	216.2	167.6	362.1	199.5	351.7	111.7	PREDICTED: short-chain type dehydrogenase/reductase-like [Nicotiana tomentosiformis]
HU09G01734.1	14.3	14	11.1	14.7	8.9	13.3	9	16.1	hypothetical protein SOVF_141260 [Spinacia oleracea]
HU09G01940.1	39.4	31.6	37.4	35.9	28.3	38.6	41.3	48.1	PREDICTED: arginine/serine-rich coiled-coil protein 2 isoform X1 [Beta vulgaris subsp. vulgaris]
HU09G01965.1	14.2	8.7	11.5	5.8	3.2	18.8	25.2	20.7	PREDICTED: 7-deoxyloganetin glucosyltransferase-like isoform X1 [Beta vulgaris subsp. vulgaris]
HU09G02079.1	19.3	18.2	24.1	16.6	34.4	14.6	15.5	6.8	PREDICTED: PLASMODESMATA CALLOSE-BINDING PROTEIN 3 [Beta vulgaris subsp. vulgaris]
HU0G00057.1	43.8	42.8	16.1	83.6	54.4	38.9	18.9	13	PREDICTED: benzyl alcohol O-benzoyltransferase-like [Beta vulgaris subsp. vulgaris]
HU10G00105.1	18.9	17.1	13.5	23.2	19.6	14.7	13.7	13.9	PREDICTED: F-box protein SKIP14 [Vitis vinifera]
HU10G00109.1	25.8	21.9	27	23	22.4	26.3	18.8	30.1	hypothetical protein SOVF_006090 [Spinacia oleracea]
HU10G00110.1	21.5	16.7	21.2	14.5	13.5	22.5	13.3	27.1	NA
HU10G00341.1	28	25.8	25.7	20.1	23.1	29.1	19.1	33.4	PREDICTED: cullin-3A [Beta vulgaris subsp. vulgaris]
HU10G00409.1	82.1	48.5	52.8	20.5	32.5	102.1	68.4	110.3	PREDICTED: uncharacterized protein At5g01610 [Gossypium raimondii]
HU10G00410.1	49.9	35.2	40.9	15.7	25.3	76.4	52.8	86.2	hypothetical protein SOVF_162950 [Spinacia oleracea]
HU10G00478.1	44.6	40.9	31	39.3	19.1	56.5	54.1	62.9	PREDICTED: uncharacterized protein LOC104896134 [Beta vulgaris subsp. vulgaris]
HU10G00576.1	8.5	10.6	6.3	8.1	4.9	9.7	2.7	13.8	hypothetical protein SOVF_090290 [Spinacia oleracea]
HU10G00678.1	68.5	61.5	66.5	38.8	57.8	66.5	59.3	82	hypothetical protein SOVF_162550 [Spinacia oleracea]
HU10G01408.1	27.1	48.4	50.4	44.3	51	42.3	30	35.1	NA
HU10G01444.1	81.2	73.5	51	72.2	45.1	75	45.9	124.3	hypothetical protein SOVF_059110 [Spinacia oleracea]
HU11G00091.1	34.4	69	44.4	49.5	65.3	51.7	49.5	55.3	PREDICTED: uncharacterized protein LOC104887755 [Beta vulgaris subsp. vulgaris]
HU11G00267.1	14.5	13.3	23.4	8	11.9	19.8	16.5	24.7	PREDICTED: PRA1 family protein F3-like [Beta vulgaris subsp. vulgaris]
HU11G00901.1	12.6	14.3	18.8	16.7	17.1	15.5	14.3	10.4	PREDICTED: NADH dehydrogenase [ubiquinone] 1 alpha subcomplex assembly factor 3-like [Beta vulgaris subsp. vulgaris]
HU11G00928.1	47	54.1	66.1	55.4	72.3	50.9	72.8	32.9	hypothetical protein SOVF_182350, partial [Spinacia oleracea]
HU11G00935.1	51.2	35.6	33.1	39.4	41.8	55.6	46.8	65.9	PREDICTED: protein indeterminate-domain 2-like [Gossypium raimondii]
HU11G01538.1	20.9	16.5	18.3	14.8	13.6	26.7	23.5	26.7	PREDICTED: uncharacterized protein LOC104893259 [Beta vulgaris subsp. vulgaris]
HU11G01586.1	30.8	25.3	33.1	28.3	34.6	27.2	26.2	21.4	PREDICTED: protein TIC 40, chloroplastic [Beta vulgaris subsp. vulgaris]
HU11G01666.1	24.1	13.4	12.5	17.2	11.4	23.9	22.9	22.3	hypothetical protein SOVF_073420 [Spinacia oleracea]
HU11G01752.1	6.8	8.2	12.1	10.5	10.7	4.6	8.1	3.7	PREDICTED: uncharacterized protein LOC104887015 [Beta vulgaris subsp. vulgaris]
HU11G01753.1	7.9	10	10.8	11	12.9	3.2	10.5	4.3	PREDICTED: uncharacterized protein LOC105642935 isoform X2 [Jatropha curcas]
HU11G01781.1	22.7	21.8	21.6	21	32.3	16.7	29.5	14.4	PREDICTED: signal peptide peptidase-like 4 [Beta vulgaris subsp. vulgaris]
HU11G01831.1	47.3	32.1	24.9	18.6	20.2	47	51	37.4	hypothetical protein SOVF_101920 [Spinacia oleracea]
Novel00593	170.9	11	21.3	9.7	10.7	113.5	11.6	186.9
Novel00979	14.5	18.2	19.6	19.4	21.8	15.3	14.7	15.3
Novel01014	10.9	1.5	3.5	6	4.4	12.2	3.6	11.7
Novel01886	8.9	15.5	11.7	13.2	16.7	11.4	10.7	7.6
Novel02503	4.7	1.6	2.8	0.8	0.3	6.9	0.6	12.2

## Sheet: Table S27-2
Table S27-2 The FPKM value and annotation of grey60 module genes
Gene id	GHB				GHH				NR description
	17 d	23 d	25 d	32 d	17 d	23 d	25 d	32 d
HU01G00062.1	21.7302	21.3626	37.2438	29.6879	36.0814	25.4262	60.1571	78.6656	hypothetical protein SOVF_173570 [Spinacia oleracea]
HU01G00462.1	22.8721	24.7621	30.8838	8.72428	35.2491	26.1864	43.4108	43.2692	hypothetical protein SOVF_194000 [Spinacia oleracea]
HU01G00654.1	10.9254	8.89929	9.64377	8.88985	16.7971	12.3025	20.1855	15.7686	PREDICTED: ribosomal RNA small subunit methyltransferase nep-1-like [Beta vulgaris subsp. vulgaris]
HU01G00755.1	6.55126	4.87065	5.07842	7.40806	19.8952	9.19563	23.0635	23.4884	PREDICTED: proline-rich receptor-like protein kinase PERK15 isoform X1 [Beta vulgaris subsp. vulgaris]
HU01G00944.1	4.46394	6.68107	7.06171	4.99443	7.08619	3.83863	3.15207	0.420244	PREDICTED: putative glutamine amidotransferase YLR126C [Beta vulgaris subsp. vulgaris]
HU01G00964.1	3.284	7.08255	7.93671	2.0892	4.54976	4.74209	6.65588	10.4505	PREDICTED: RING-H2 finger protein ATL57 [Beta vulgaris subsp. vulgaris]
HU01G00987.1	166.705	146.608	276.466	103.191	9.65026	138.967	401.773	446.857	phosphoenolpyruvate carboxylase [Hylocereus undatus]
HU01G00988.1	95.4309	80.9789	153.291	70.1999	5.83318	68.6665	257.428	291.339	phosphoenolpyruvate carboxylase [Sesuvium portulacastrum]
HU01G01021.1	4.06544	7.84002	3.42444	0.933878	18.1244	13.8768	42.3001	21.1793	PREDICTED: G-type lectin S-receptor-like serine/threonine-protein kinase At1g11330 [Beta vulgaris subsp. vulgaris]
HU01G01466.1	307.093	349.666	268.991	339.498	322.607	412.903	709.888	593.019	dehydrin-like protein, partial [Leuchtenbergia principis]
HU01G01467.1	209.12	241.706	199.963	286.24	259.183	309.14	532.218	472.798	At1g76180 [Arabidopsis thaliana]
HU01G01532.1	84.6059	93.5902	65.8405	55.4298	97.581	87.4087	114.566	130.741	PREDICTED: bZIP transcription factor 60 [Beta vulgaris subsp. vulgaris]
HU01G01591.1	31.5266	28.65	31.9149	33.2197	19.7754	32.6908	9.10079	13.7304	hypothetical protein BVRB_4g090690 [Beta vulgaris subsp. vulgaris]
HU01G01782.1	27.9213	29.5107	25.5491	26.9968	30.4987	36.763	16.7124	12.4441	NA
HU01G02064.1	19.9192	23.3199	19.9589	17.7716	24.536	23.3365	24.083	27.3359	hypothetical protein SOVF_048690 [Spinacia oleracea]
HU01G02689.1	66.8342	93.4569	96.8669	59.8308	83.4823	87.8817	87.4271	115.336	PREDICTED: V-type proton ATPase subunit F [Cucumis sativus]
HU02G00185.1	11.9276	13.2854	29.4522	15.6756	7.76176	9.40062	39.5648	44.4142	NA
HU02G00199.1	6.69422	5.42311	5.45966	6.62877	6.02617	6.78803	2.82199	1.89755	PREDICTED: uncharacterized protein LOC104897385 [Beta vulgaris subsp. vulgaris]
HU02G00238.1	4.84988	6.48666	7.08426	1.31481	1.02747	6.40162	13.5976	17.0945	hypothetical protein SOVF_161410 [Spinacia oleracea]
HU02G00389.1	31.1147	34.8308	34.4899	34.5873	33.4449	40.9738	37.7488	38.5398	hypothetical protein SOVF_176910 [Spinacia oleracea]
HU02G00637.1	6.08091	2.40305	5.40824	6.58185	11.0686	8.27705	12.5085	9.4592	hypothetical protein SOVF_112070 [Spinacia oleracea]
HU02G00901.1	103.257	145.372	151.52	127.619	128.125	147.891	170.344	182.631	PREDICTED: uncharacterized protein LOC104898923 [Beta vulgaris subsp. vulgaris]
HU02G00948.1	7.52003	2.34375	7.21526	13.0232	13.9951	12.5915	29.2903	15.7243	hypothetical protein SOVF_135480 [Spinacia oleracea]
HU02G02058.1	47.0797	58.8456	74.0869	78.5769	54.257	48.7573	133.394	147.597	hypothetical protein SOVF_167390 [Spinacia oleracea]
HU02G02139.1	3.37067	0.319586	1.58595	3.88362	1.26614	7.30606	12.9841	7.27457	hypothetical protein SOVF_140620 [Spinacia oleracea]
HU02G02174.1	32.0828	17.151	32.7825	32.1334	18.8195	29.7643	64.501	83.6183	hypothetical protein SOVF_046860 isoform B [Spinacia oleracea]
HU02G02201.1	72.0376	68.2216	101.267	34.1718	73.8717	68.8767	81.8589	135.148	PREDICTED: gamma aminobutyrate transaminase 1, mitochondrial [Beta vulgaris subsp. vulgaris]
HU02G02796.1	6.12209	4.28483	10.6877	8.40074	7.54525	4.67925	14.0461	18.0666	PREDICTED: probable inactive receptor kinase At5g10020 [Beta vulgaris subsp. vulgaris]
HU02G02911.1	10.1658	10.5339	15.4225	5.4927	9.93012	9.95366	15.3345	20.3087	PREDICTED: protein NRT1/ PTR FAMILY 1.1-like [Beta vulgaris subsp. vulgaris]
HU02G02941.1	14.2697	10.2351	13.1954	13.4409	15.313	9.10501	9.80848	8.07873	PREDICTED: protein EARLY FLOWERING 3 [Beta vulgaris subsp. vulgaris]
HU02G03059.1	33.8645	33.1157	34.1565	34.8194	32.1079	33.7275	24.1722	29.6439	PREDICTED: poly(rC)-binding protein 3 [Beta vulgaris subsp. vulgaris]
HU03G00049.1	44.4852	24.103	26.7445	28.4337	51.8291	43.4452	87.3134	81.1987	hypothetical protein SOVF_069290 [Spinacia oleracea]
HU03G00190.1	28.6689	20.988	21.5351	37.3428	31.3735	40.0971	55.6366	46.8385	PREDICTED: uncharacterized protein LOC104883107 [Beta vulgaris subsp. vulgaris]
HU03G00290.1	17.3931	7.14689	9.93578	5.09919	17.3576	23.1683	45.9411	26.1104	PREDICTED: uncharacterized protein LOC104904086 [Beta vulgaris subsp. vulgaris]
HU03G00291.1	7.00193	3.42325	4.99171	8.08105	10.7298	9.47265	13.4739	14.119	hypothetical protein glysoja_029159 [Glycine soja]
HU03G00360.1	9.01239	4.65848	4.1799	7.2496	9.16422	9.5154	37.573	32.1568	hypothetical protein SOVF_173580 [Spinacia oleracea]
HU03G00478.1	31.6229	3.66809	5.26132	2.08422	6.99948	51.2504	67.1249	122.207	PREDICTED: cytochrome c [Sesamum indicum]
HU03G00801.1	43.4847	36.1287	39.4821	54.0034	45.7557	49.3422	94.7145	86.3337	PREDICTED: uncharacterized protein LOC104901374 [Beta vulgaris subsp. vulgaris]
HU03G00962.1	16.6347	13.2796	14.4543	14.7421	11.2961	17.7216	22.227	27.4836	hypothetical protein SOVF_180400 [Spinacia oleracea]
HU03G01134.1	22.7629	31.9624	30.2096	21.0932	39.9997	43.5094	113.927	104.766	PREDICTED: histidine-containing phosphotransfer protein 1-like [Sesamum indicum]
HU03G01309.1	17.1379	12.2124	21.2579	20.8651	9.28311	12.8508	35.3447	43.0447	hypothetical protein SOVF_130140 [Spinacia oleracea]
HU03G01353.1	11.7693	3.9284	6.81318	14.9544	21.4106	11.1087	25.6262	18.699	PREDICTED: uncharacterized protein LOC104899425 isoform X3 [Beta vulgaris subsp. vulgaris]
HU03G01383.1	13.6137	9.65184	8.89697	26.8592	13.8477	21.3499	42.7545	41.8595	hypothetical protein SOVF_073970 [Spinacia oleracea]
HU03G01478.1	220.82	54.3814	132.302	140.826	78.7059	250.326	412.503	513.299	PREDICTED: rab9 effector protein with kelch motifs-like [Beta vulgaris subsp. vulgaris]
HU03G01492.1	50.1335	48.1807	51.892	61.251	49.0219	57.2208	94.8606	81.6906	PREDICTED: uncharacterized protein LOC104890798 isoform X1 [Beta vulgaris subsp. vulgaris]
HU03G01628.1	6.85712	7.81206	10.1578	10.2929	0.0433631	10.5895	20.8142	27.8171	hypothetical protein BVRB_4g072930 isoform B [Beta vulgaris subsp. vulgaris]
HU03G01707.1	30.4394	40.4356	34.231	55.7016	38.5489	37.3235	10.8146	12.4956	hypothetical protein SOVF_016780 [Spinacia oleracea]
HU03G01849.1	1.32693	2.80453	3.2126	1.75714	5.79865	1.91042	8.69392	6.47614	PREDICTED: uncharacterized protein LOC104589726 [Nelumbo nucifera]
HU03G02553.1	34.3057	28.9512	24.2694	25.1706	13.7709	34.0696	46.5814	53.2538	Family of Uncharacterized protein function isoform 1 [Theobroma cacao]
HU04G00118.1	8.91773	5.28858	5.5943	7.3169	4.32061	8.55034	10.1061	11.9954	hypothetical protein SOVF_185210 [Spinacia oleracea]
HU04G00158.1	13.5073	10.2265	17.1398	16.0469	4.06113	11.2989	20.1715	27.6194	hypothetical protein SOVF_004980 [Spinacia oleracea]
HU04G00186.1	6.14532	4.51968	9.71644	8.48884	6.55729	8.16279	19.3025	23.0761	PREDICTED: probable LRR receptor-like serine/threonine-protein kinase At1g63430 isoform X2 [Beta vulgaris subsp. vulgaris]
HU04G01362.1	90.8706	74.2053	74.9142	81.6252	90.7449	68.3365	66.4709	63.4189	PREDICTED: ATP-dependent Clp protease ATP-binding subunit clpA homolog CD4B, chloroplastic [Beta vulgaris subsp. vulgaris]
HU04G01810.1	29.0761	50.7331	36.493	10.7105	32.8965	49.7129	122.996	62.5413	PREDICTED: deoxyhypusine hydroxylase [Beta vulgaris subsp. vulgaris]
HU04G02043.1	8.67996	6.5288	6.46843	6.72369	11.5635	10.8017	17.1014	17.3192	hypothetical protein SOVF_044810 [Spinacia oleracea]
HU05G00014.1	7.13508	7.98935	3.25205	1.2475	1.10217	9.87522	26.9256	11.344	hypothetical protein SOVF_148650 [Spinacia oleracea]
HU05G00136.1	37.4914	39.026	35.9968	36.5441	34.3925	33.5432	26.8915	30.5474	PREDICTED: metacaspase-1-like isoform X1 [Elaeis guineensis]
HU05G00147.1	22.0662	23.6746	35.3641	17.6063	27.4	20.3347	33.4909	47.1462	PREDICTED: abscisic acid 8'-hydroxylase 1-like [Beta vulgaris subsp. vulgaris]
HU05G00201.1	15.4218	11.7384	10.6566	15.9214	6.36049	18.7185	64.162	56.7997	PREDICTED: tetraketide alpha-pyrone reductase 1-like [Beta vulgaris subsp. vulgaris]
HU05G01761.1	19.6935	29.6507	32.4039	16.264	27.6816	25.282	49.6277	67.3477	hypothetical protein SOVF_093330 [Spinacia oleracea]
HU05G01842.1	35.5908	31.8374	38.8726	41.1974	44.2444	42.5119	30.1737	25.3296	PREDICTED: CMP-sialic acid transporter 5 [Beta vulgaris subsp. vulgaris]
HU05G01964.1	44.7711	51.4989	45.5765	37.6226	52.2144	51.6396	68.7028	61.3755	Casein kinase II subunit alpha-1 [Glycine soja]
HU06G00644.1	159.321	161.488	174.166	176.269	151.89	189.328	231.289	206.266	hypothetical protein SOVF_088660 [Spinacia oleracea]
HU06G00655.1	59.6285	37.4614	39.8669	38.7216	36.5994	67.9665	133.067	84.4103	hypothetical protein SOVF_182930 [Spinacia oleracea]
HU06G00750.1	10.1726	8.43803	12.3369	5.55394	11.866	15.8069	26.3056	16.6593	PREDICTED: NADPH-dependent 1-acyldihydroxyacetone phosphate reductase [Vitis vinifera]
HU06G00800.1	2.00584	6.80813	2.69438	5.68679	9.18583	5.00279	17.4705	13.3913	NA
HU06G00829.1	22.2808	15.95	20.0424	17.5443	14.5105	28.2357	28.0372	34.206	PREDICTED: uncharacterized protein LOC104895589 [Beta vulgaris subsp. vulgaris]
HU06G00831.1	4.13885	6.16809	2.48246	9.36008	9.01814	9.31523	16.1452	15.2916	PREDICTED: LOB domain-containing protein 36-like [Beta vulgaris subsp. vulgaris]
HU06G00922.1	19.5331	20.3434	20.2318	23.3355	24.2186	19.1961	14.1982	11.6629	hypothetical protein SOVF_028960 [Spinacia oleracea]
HU06G00938.1	30.2817	31.5316	32.1466	28.697	44.3579	33.8866	21.0194	10.3274	hypothetical protein SOVF_172260 [Spinacia oleracea]
HU06G00966.1	17.3949	7.69053	11.3104	11.0477	13.0276	5.45747	5.31017	4.616	NA
HU06G01260.1	13.114	11.4371	12.8403	13.7335	9.94839	11.5228	6.41388	7.89389	PREDICTED: uncharacterized protein LOC104897587 isoform X2 [Beta vulgaris subsp. vulgaris]
HU06G01949.1	35.4523	34.4644	23.6162	48.4873	53.7422	42.5049	87.4301	63.3497	hypothetical protein SOVF_148330 [Spinacia oleracea]
HU06G01950.1	85.2352	84.6253	63.1083	106.986	135.016	118.201	186.378	146.275	PREDICTED: PTI1-like tyrosine-protein kinase 1 [Cucumis sativus]
HU06G02400.1	14.9308	14.4161	23.053	16.8742	20.1471	19.7859	27.2898	29.0264	PREDICTED: E3 ubiquitin protein ligase RIN2-like [Beta vulgaris subsp. vulgaris]
HU07G01635.1	10.1868	8.0834	12.2948	8.03696	8.64946	10.9378	16.1797	17.1259	hypothetical protein SOVF_092810 [Spinacia oleracea]
HU07G01752.1	42.5812	41.6941	41.1249	45.2654	45.0125	52.6752	27.782	29.7128	chloroplast RNA binding protein [Mesembryanthemum crystallinum]
HU07G01759.1	9.18553	8.41804	12.4567	11.0348	11.3585	8.69801	17.5445	23.2325	PREDICTED: alpha/beta hydrolase domain-containing protein 17B [Beta vulgaris subsp. vulgaris]
HU07G02051.1	2.12408	5.09045	4.23472	0.84716	7.43765	5.43138	18.6516	8.82468	hypothetical protein SOVF_115260 [Spinacia oleracea]
HU07G02343.1	4.20907	4.06104	4.16001	6.86096	5.91055	5.78936	1.59758	0	NA
HU08G00424.1	7.04637	10.4501	6.21622	11.049	11.374	8.11731	2.79443	1.6259	hypothetical protein PRUPE_ppa012971mg [Prunus persica]
HU08G01074.1	7.18398	3.29435	8.24401	7.40339	5.86757	4.96599	3.92223	2.24541	PREDICTED: protein WVD2-like 1 isoform X1 [Beta vulgaris subsp. vulgaris]
HU08G01738.1	14.771	11.0745	13.7936	8.57143	10.2969	9.01195	6.57129	4.26625	PREDICTED: uncharacterized protein LOC104901908 [Beta vulgaris subsp. vulgaris]
HU08G01998.1	8.89195	12.8895	8.9811	5.55607	7.70924	15.8766	29.4805	21.2764	hypothetical protein SOVF_163160 isoform B [Spinacia oleracea]
HU08G02103.1	73.8461	81.5969	106.29	86.9809	56.0799	82.7016	134.316	136.148	PREDICTED: vacuolar protein sorting-associated protein 28 homolog 2-like [Citrus sinensis]
HU08G02175.1	19.1578	12.3098	8.81655	23.6161	14.7786	20.5418	11.2994	4.38201	PREDICTED: myosin-M heavy chain [Solanum lycopersicum]
HU09G00014.1	12.5845	10.7274	8.25312	14.9091	10.1271	13.4501	8.22427	3.31052	PREDICTED: two-component response regulator-like APRR5 isoform X2 [Beta vulgaris subsp. vulgaris]
HU09G00340.1	64.7433	71.9142	71.9161	67.2574	60.5617	76.7661	77.2005	85.9045	PREDICTED: eukaryotic initiation factor 4A-14-like [Nicotiana sylvestris]
HU09G00468.1	47.6146	47.7749	21.7643	53.508	48.9886	39.6544	22.3412	20.5126	hypothetical protein SOVF_165240 [Spinacia oleracea]
HU09G00619.1	1.49625	3.5899	9.31891	6.68505	2.07482	1.85966	17.0238	25.5437	NA
HU09G01573.1	6.51605	9.10386	11.3364	4.35254	9.74016	7.45809	19.0398	23.0021	PREDICTED: leucine-rich repeat extensin-like protein 4 [Beta vulgaris subsp. vulgaris]
HU09G01731.1	10.7743	8.91174	15.7717	24.8053	18.3463	15.3579	33.1351	33.2562	hypothetical protein POPTR_0019s04860g [Populus trichocarpa]
HU09G01737.1	36.0176	37.7473	25.6862	40.9652	34.7436	26.0564	17.2043	15.9295	hypothetical protein SOVF_104730 [Spinacia oleracea]
HU09G01800.1	7.24572	8.73899	11.0578	9.39988	11.1157	7.40781	5.37591	5.30346	hypothetical protein SOVF_132850 [Spinacia oleracea]
HU0G00065.1	4.39646	5.57665	4.18805	0.718009	14.0918	6.98251	26.0003	16.0619	PREDICTED: early nodulin-93-like [Cucumis melo]
HU10G00004.1	4.02711	0.952481	5.39305	6.88688	0.76119	6.6629	0.364555	0.428446	PREDICTED: serine/threonine-protein phosphatase 2A 65 kDa regulatory subunit A beta isoform [Beta vulgaris subsp. vulgaris]
HU10G00119.1	13.8291	11.084	13.6555	14.9312	14.4964	10.4765	10.0601	7.63654	PREDICTED: uncharacterized protein LOC104900777 [Beta vulgaris subsp. vulgaris]
HU10G00377.1	24.2881	32.1199	31.7465	29.7993	33.8413	24.8713	19.7597	19.1093	hypothetical protein SOVF_040760 isoform A [Spinacia oleracea]
HU10G00812.1	60.6716	72.8765	65.0958	81.7164	77.9347	91.8608	54.2206	50.8438	hypothetical protein SOVF_147920 [Spinacia oleracea]
HU10G01250.1	26.7405	16.5427	33.985	17.6755	21.1433	28.7615	42.7247	46.8213	PREDICTED: transcription factor bHLH78 [Beta vulgaris subsp. vulgaris]
HU11G00787.1	10.8828	10.333	11.8661	10.682	14.4394	8.73042	6.07622	4.22827	PREDICTED: uncharacterized protein LOC104902102 [Beta vulgaris subsp. vulgaris]
HU11G00833.1	17.6691	29.4805	16.0292	31.6267	36.3941	20.207	48.949	36.3137	PREDICTED: EIN3-binding F-box protein 2-like [Beta vulgaris subsp. vulgaris]
HU11G00884.1	47.5731	44.9023	49.3968	36.0278	35.474	73.7545	118.57	143.5	PREDICTED: calmodulin-like protein 7 [Beta vulgaris subsp. vulgaris]
HU11G01018.1	31.6987	35.1267	31.8675	54.6927	45.5913	44.1781	63.3815	65.819	PREDICTED: IST1 homolog [Beta vulgaris subsp. vulgaris]
HU11G01044.1	17.507	7.97478	15.4142	12.6387	20.0229	21.6805	37.986	31.4587	PREDICTED: uncharacterized protein LOC104896217 [Beta vulgaris subsp. vulgaris]
HU11G01147.1	16.1005	9.23283	13.561	11.1872	16.0654	13.9415	29.4278	27.5562	hypothetical protein SOVF_096700 [Spinacia oleracea]
HU11G01312.1	138.29	18.8708	24.9125	3.9115	153.984	183.709	638.374	343.95	hypothetical protein SOVF_125020 [Spinacia oleracea]
HU11G01448.1	20.5207	20.6762	26.5624	22.2686	26.7712	22.3309	12.6912	14.5354	hypothetical protein SOVF_047790 [Spinacia oleracea]
Novel00297	16.7804	17.9675	17.9483	18.2329	18.5367	20.1235	12.5455	11.0951
Novel00675	2.84182	0.810364	2.21511	3.2525	0.237831	5.05506	8.20003	10.4386
Novel01037	161.184	236.163	239.236	122.779	142.072	203.425	249.907	313.734
Novel01849	16.7539	35.4749	76.7348	50.0638	57.0925	28.0529	156.511	249.544

## Sheet: Table S27-3
Table S27-3 The FPKM value and annotation of blue module genes
Gene id	GHB				GHH				NR description
	17 d	23 d	25 d	32 d	17 d	23 d	25 d	32 d
HU01G00017.1	40.6662	31.2669	41.4597	56.8585	50.3004	39.7228	37.5356	49.1288	hypothetical protein SOVF_092150 [Spinacia oleracea]
HU01G00057.1	18.9883	14.3519	24.5348	24.8731	17.674	13.8731	13.6604	34.9678	PREDICTED: translocase of chloroplast 120, chloroplastic [Beta vulgaris subsp. vulgaris]
HU01G00083.1	2.85287	3.44727	2.80036	20.327	6.45184	4.04415	1.52051	22.2446	PREDICTED: uncharacterized protein LOC104904006 [Beta vulgaris subsp. vulgaris]
HU01G00122.1	3.73394	1.12366	0.747424	0.567001	1.94508	10.6553	5.17502	13.9972	PREDICTED: calcium-dependent protein kinase 26-like [Beta vulgaris subsp. vulgaris]
HU01G00123.1	82.2677	124.866	38.7763	0.34534	41.0263	136.157	223.421	87.6206	Uncharacterized protein TCM_007583 [Theobroma cacao]
HU01G00141.1	18.2724	15.5094	17.6465	10.2755	24.5182	22.4007	22.1049	8.15593	PREDICTED: U-box domain-containing protein 26 [Beta vulgaris subsp. vulgaris]
HU01G00142.1	58.9909	59.0515	77.5704	79.6913	67.2	65.6283	58.1666	84.8482	PREDICTED: eukaryotic peptide chain release factor GTP-binding subunit ERF3A-like isoform X2 [Beta vulgaris subsp. vulgaris]
HU01G00144.1	3.77582	2.45858	2.66226	7.06812	6.82754	1.96138	3.13987	9.81158	NA
HU01G00158.1	18.9612	27.3525	12.9517	1.08012	13.7792	31.8222	16.4202	1.82207	glucosyltransferase [Phytolacca americana]
HU01G00159.1	13.8306	21.2901	10.5922	1.85579	9.70839	21.2515	11.3542	1.23084	glucosyltransferase [Phytolacca americana]
HU01G00169.1	15.4938	13.0059	21.0759	49.5481	23.7044	14.6797	10.5218	42.031	PREDICTED: transmembrane 9 superfamily member 3-like [Beta vulgaris subsp. vulgaris]
HU01G00174.1	17.0982	16.5982	23.0207	33.5141	17.629	19.1291	10.9371	25.1927	PREDICTED: D-3-phosphoglycerate dehydrogenase 3, chloroplastic [Beta vulgaris subsp. vulgaris]
HU01G00252.1	25.1636	32.9563	25.9373	29.5984	32.1115	34.2904	34.1013	47.5531	PREDICTED: endophilin-A1 [Beta vulgaris subsp. vulgaris]
HU01G00253.1	6.05673	4.25123	7.38836	10.5813	10.4896	7.03372	4.84694	19.3415	squalene synthase [Psammosilene tunicoides]
HU01G00271.1	25.0199	22.1949	24.434	32.9112	21.31	14.9081	13.9021	24.1333	PHD finger family protein / bromo-adjacent domain-containing protein isoform 1 [Theobroma cacao]
HU01G00303.1	10.3766	7.08261	12.6528	18.1689	12.971	8.63389	12.2224	17.1655	PREDICTED: BTB/POZ domain-containing protein At3g05675-like [Beta vulgaris subsp. vulgaris]
HU01G00308.1	44.7089	42.9227	58.3722	66.4962	63.6964	46.3605	44.2417	75.1056	hypothetical protein SOVF_194600 [Spinacia oleracea]
HU01G00345.1	9.90053	12.4892	9.75536	1.81327	6.84759	6.2171	14.3869	9.83608	hypothetical protein SOVF_041850 [Spinacia oleracea]
HU01G00370.1	28.4261	24.1775	20.5523	14.5884	35.0241	33.7452	27.6807	11.0526	PREDICTED: proteasome assembly chaperone 2 [Beta vulgaris subsp. vulgaris]
HU01G00408.1	4.04008	5.1842	14.1675	13.3733	9.80681	3.55853	8.05539	16.3194	PREDICTED: uncharacterized protein LOC100245307 [Vitis vinifera]
HU01G00410.1	10.2303	7.07636	12.1266	16.2939	9.72371	6.18544	8.94492	14.8472	hypothetical protein SOVF_040860 [Spinacia oleracea]
HU01G00439.1	23.1464	18.9406	25.5042	33.5968	25.5783	24.0709	20.0511	43.629	PREDICTED: SEC1 family transport protein SLY1-like [Populus euphratica]
HU01G00454.1	61.643	50.2417	66.5375	71.693	65.5177	57.2218	52.9009	78.4732	PREDICTED: ubiquitin domain-containing protein DSK2b-like [Beta vulgaris subsp. vulgaris]
HU01G00501.1	12.7304	15.1401	8.63968	31.7069	18.7945	22.6046	4.53467	31.2082	PREDICTED: heat shock 70 kDa protein, mitochondrial [Beta vulgaris subsp. vulgaris]
HU01G00511.1	25.0696	34.3124	23.5204	26.9891	22.1248	26.0198	17.1327	73.7751	hypothetical protein SOVF_137640 [Spinacia oleracea]
HU01G00516.1	14.0935	24.6678	31.2122	80.2108	35.1664	26.0586	20.0374	84.422	hypothetical protein SOVF_124870 [Spinacia oleracea]
HU01G00533.1	29.5139	66.1982	133.374	59.9236	37.3024	26.8899	69.2421	158.068	PREDICTED: uncharacterized protein LOC104904833 [Beta vulgaris subsp. vulgaris]
HU01G00570.1	5.95978	15.5681	53.1613	96.7176	0.0806486	7.16503	12.5425	92.872	PREDICTED: protein ECERIFERUM 1-like isoform X1 [Beta vulgaris subsp. vulgaris]
HU01G00591.1	48.6754	46.246	65.651	82.1034	67.1842	43.0498	73.1564	121.927	PREDICTED: stromal cell-derived factor 2-like protein [Beta vulgaris subsp. vulgaris]
HU01G00661.1	10.5125	7.62987	14.7035	36.9281	1.93479	7.10451	5.81567	64.3407	PREDICTED: ABC transporter B family member 11-like [Beta vulgaris subsp. vulgaris]
HU01G00663.1	15.0017	13.1602	28.4493	27.1031	15.9623	10.3936	13.9831	46.4326	PREDICTED: topless-related protein 4 isoform X2 [Nicotiana tomentosiformis]
HU01G00669.1	43.289	38.9338	36.2855	53.7446	35.6614	40.5665	26.951	69.8493	PREDICTED: LOW QUALITY PROTEIN: BSD domain-containing protein 1-like [Nelumbo nucifera]
HU01G00670.1	11.3041	5.84854	1.05426	0.100883	7.21059	18.0082	4.78067	42.5084	Tetratricopeptide repeat-like superfamily protein, putative [Theobroma cacao]
HU01G00679.1	17.129	31.5668	23.9769	33.4191	29.7866	19.686	16.5212	42.0508	PREDICTED: DCC family protein At1g52590, chloroplastic [Beta vulgaris subsp. vulgaris]
HU01G00717.1	4.78297	5.71091	5.94144	28.4071	4.01175	11.1067	8.49775	54.1342	PREDICTED: uncharacterized protein LOC104904634 [Beta vulgaris subsp. vulgaris]
HU01G00732.1	22.6899	13.4115	30.528	36.6749	21.7558	18.6762	19.519	34.9619	PREDICTED: uncharacterized protein DDB_G0283697-like [Beta vulgaris subsp. vulgaris]
HU01G00733.1	44.6997	42.9166	54.8568	74.409	58.5866	51.6346	41.2951	90.4097	PREDICTED: coatomer subunit beta'-2 isoform X1 [Beta vulgaris subsp. vulgaris]
HU01G00741.1	16.3779	10.7176	10.8718	26.8255	19.0468	14.6112	10.7186	19.8261	PREDICTED: trihelix transcription factor ASIL1-like [Beta vulgaris subsp. vulgaris]
HU01G00744.1	46.508	52.7468	70.0193	108.485	52.843	44.5913	55.8366	126.258	unnamed protein product [Coffea canephora]
HU01G00749.1	12.9728	9.0429	6.81683	4.34596	16.7683	9.49663	4.64382	44.9951	PREDICTED: IST1-like protein [Beta vulgaris subsp. vulgaris]
HU01G00752.1	17.4503	26.0998	35.4815	18.4871	14.9073	24.2745	18.9948	47.4071	PREDICTED: mitochondrial arginine transporter BAC2 [Beta vulgaris subsp. vulgaris]
HU01G00760.1	25.4317	31.4729	37.9272	41.8383	19.682	29.2448	30.2462	47.7348	hypothetical protein SOVF_008020 [Spinacia oleracea]
HU01G00771.1	18.3185	12.143	21.9172	33.0484	24.5256	15.1091	19.205	31.3522	PREDICTED: FGGY carbohydrate kinase domain-containing protein [Beta vulgaris subsp. vulgaris]
HU01G00773.1	20.1251	17.2152	24.6155	28.9046	20.6564	20.0829	19.14	29.7709	hypothetical protein SOVF_132780 [Spinacia oleracea]
HU01G00782.1	21.6803	62.6842	60.2787	75.798	9.50428	36.5025	59.2908	161.419	PREDICTED: protein NRT1/ PTR FAMILY 1.2 [Beta vulgaris subsp. vulgaris]
HU01G00810.1	10.1424	6.83283	8.93643	36.6823	16.8159	11.1348	9.35407	24.0877	PREDICTED: uncharacterized protein LOC104592067 isoform X2 [Nelumbo nucifera]
HU01G00881.1	44.0249	44.2241	49.2417	64.375	42.1469	45.5704	37.998	66.4361	PREDICTED: ubiquitin carboxyl-terminal hydrolase 6-like [Beta vulgaris subsp. vulgaris]
HU01G00901.1	8.94641	6.76974	17.8111	16.1181	11.2054	5.74019	8.80737	16.7287	PREDICTED: uncharacterized protein LOC104903650 [Beta vulgaris subsp. vulgaris]
HU01G00905.1	18.0047	11.864	14.1473	25.9493	18.6425	13.0484	8.01765	26.6198	PREDICTED: splicing factor U2af small subunit B-like [Beta vulgaris subsp. vulgaris]
HU01G00962.1	18.006	13.3927	22.6894	30.7235	20.6285	16.5346	17.4899	30.4035	hypothetical protein SOVF_080170 [Spinacia oleracea]
HU01G00963.1	12.6941	8.07863	14.6583	20.4184	14.3628	10.1446	12.5265	18.0167	PREDICTED: coiled-coil domain-containing protein 132 isoform X1 [Beta vulgaris subsp. vulgaris]
HU01G00979.1	20	44.0042	65.2062	131.159	47.5804	34.7423	112.848	292.811	PREDICTED: peroxidase P7-like [Beta vulgaris subsp. vulgaris]
HU01G00986.1	14.6475	10.5553	13.7922	27.2393	20.8081	14.6499	18.2661	30.618	PREDICTED: serine/threonine-protein kinase EDR1 isoform X1 [Beta vulgaris subsp. vulgaris]
HU01G00991.1	52.742	9.49839	61.4159	0.71122	9.7849	39.0412	52.6825	1.52247	Phosphoenolpyruvate carboxylase 1 [Triticum urartu]
HU01G01023.1	84.2927	89.2759	84.0931	50.4114	99.7176	112.128	86.7709	55.0968	Ubiquitin-conjugating enzyme E2 35 [Morus notabilis]
HU01G01045.1	27.173	18.171	21.9368	48.4264	29.6255	22.0293	12.9371	28.3839	NA
HU01G01098.1	6.48972	3.26267	1.52487	18.9179	14.7603	9.7383	1.60807	10.2212	PREDICTED: glutaredoxin-C9-like [Beta vulgaris subsp. vulgaris]
HU01G01115.1	3.53929	2.61462	5.90043	10.7435	3.79013	2.32573	2.2779	11.6733	NA
HU01G01139.1	9.72276	7.51847	12.4702	14.4659	10.5073	7.06383	7.49199	11.7811	PREDICTED: probable serine/threonine-protein kinase At1g54610 [Beta vulgaris subsp. vulgaris]
HU01G01151.1	24.7663	30.3233	29.8832	51.8722	34.9486	35.6614	30.6458	49.3931	PREDICTED: gamma-soluble NSF attachment protein [Beta vulgaris subsp. vulgaris]
HU01G01160.1	10.5702	8.60927	13.6607	21.4609	15.8522	12.051	10.2122	18.51	hypothetical protein SOVF_099860 [Spinacia oleracea]
HU01G01163.1	6.48171	8.56086	13.7278	1.36922	5.52801	6.01698	10.597	38.4266	PREDICTED: protein STRUBBELIG-RECEPTOR FAMILY 3-like isoform X1 [Beta vulgaris subsp. vulgaris]
HU01G01189.1	12.7881	9.26292	12.3098	21.6077	15.1844	11.127	10.9697	28.2742	PREDICTED: uncharacterized protein LOC104893569 isoform X1 [Beta vulgaris subsp. vulgaris]
HU01G01216.1	14.6062	14.7644	25.1402	21.5752	13.1553	15.1569	26.6803	48.8578	PREDICTED: formin-like protein 3 [Beta vulgaris subsp. vulgaris]
HU01G01220.1	15.7616	7.3611	13.5561	55.2268	38.1658	16.7847	14.4156	23.3932	hypothetical protein SOVF_130050 [Spinacia oleracea]
HU01G01248.1	10.5702	5.25009	13.218	19.7447	8.40355	8.85936	5.71291	12.5855	NA
HU01G01255.1	16.9391	18.4626	27.0323	27.1706	17.1378	16.8676	20.9152	32.3832	PREDICTED: SNF1-related protein kinase regulatory subunit beta-1 [Beta vulgaris subsp. vulgaris]
HU01G01281.1	10.4832	8.27037	12.3436	12.9772	10.4393	8.51591	9.44439	18.3365	PREDICTED: 6-phosphofructo-2-kinase/fructose-2,6-bisphosphatase [Sesamum indicum]
HU01G01284.1	34.3888	32.1119	43.51	52.7853	48.5033	32.1554	36.2554	54.4713	PREDICTED: protein disulfide isomerase-like 1-4 [Beta vulgaris subsp. vulgaris]
HU01G01291.1	116.934	341.015	447.15	843.041	373.655	157.451	171.514	1078.62	PREDICTED: L-ascorbate peroxidase, cytosolic [Beta vulgaris subsp. vulgaris]
HU01G01305.1	28.4314	24.3662	40.679	35.4721	6.62714	31.0975	31.3701	74.7713	NA
HU01G01309.1	13.1796	9.79088	14.6976	21.7627	14.1323	9.59604	13.7524	20.2644	PREDICTED: glycerate dehydrogenase [Fragaria vesca subsp. vesca]
HU01G01312.1	18.8179	14.2216	20.8232	28.8331	21.1067	12.9605	11.7245	21.73	PREDICTED: alpha-glucan water dikinase, chloroplastic isoform X2 [Beta vulgaris subsp. vulgaris]
HU01G01334.1	53.7446	45.8627	73.6467	97.6517	74.8339	42.5611	52.5224	81.5566	PREDICTED: ruBisCO large subunit-binding protein subunit alpha [Beta vulgaris subsp. vulgaris]
HU01G01335.1	9.00648	11.7572	11.4601	15.8253	11.4107	13.3825	9.37613	25.2865	PREDICTED: exosome complex component MTR3 [Beta vulgaris subsp. vulgaris]
HU01G01338.1	11.526	6.90117	13.1061	17.4398	12.2395	7.80186	9.38446	14.1357	NA
HU01G01339.1	14.885	9.06328	15.3849	23.8879	17.2539	9.21648	13.9567	18.5576	PREDICTED: RING finger and CHY zinc finger domain-containing protein 1 [Beta vulgaris subsp. vulgaris]
HU01G01365.1	4.64574	2.21479	5.65818	7.44535	5.16128	1.99405	1.42759	6.68169	NA
HU01G01369.1	7.925	7.59448	11.4833	14.3155	7.84796	6.49362	6.54673	13.4011	NA
HU01G01397.1	10.3957	17.7735	21.0486	36.4534	22.1658	11.3309	10.6678	40.1837	PREDICTED: E3 ubiquitin-protein ligase CIP8 [Beta vulgaris subsp. vulgaris]
HU01G01406.1	28.375	35.3168	40.7083	50.2738	41.9229	30.1057	39.9771	58.2707	PREDICTED: acetylornithine aminotransferase, mitochondrial [Beta vulgaris subsp. vulgaris]
HU01G01410.1	14.476	13.2412	14.7374	8.1163	15.1071	18.0812	14.5012	7.86469	PREDICTED: rac-like GTP-binding protein 5 [Beta vulgaris subsp. vulgaris]
HU01G01413.1	4.04473	3.5315	5.67466	11.6963	7.18304	3.33529	4.52939	8.02842	PREDICTED: putative tRNA pseudouridine synthase [Beta vulgaris subsp. vulgaris]
HU01G01424.1	36.4312	31.2672	42.1855	67.659	42.7043	33.5017	37.1254	59.4297	PREDICTED: uncharacterized protein LOC104905615 [Beta vulgaris subsp. vulgaris]
HU01G01438.1	17.5824	27.0089	38.892	9.90257	13.1437	25.4572	18.4525	79.1887	PREDICTED: uncharacterized protein LOC104905824 [Beta vulgaris subsp. vulgaris]
HU01G01455.1	4.96072	5.10138	5.00471	21.1178	9.33333	5.60061	3.34738	14.4402	hypothetical protein SOVF_176190 [Spinacia oleracea]
HU01G01497.1	39.2563	35.9608	45.7681	64.3545	29.6171	31.4359	33.785	53.093	hypothetical protein SOVF_078600 [Spinacia oleracea]
HU01G01502.1	5.7778	6.74198	5.76474	13.1331	9.96204	11.173	6.92541	37.4808	PREDICTED: uncharacterized protein LOC104905654 isoform X2 [Beta vulgaris subsp. vulgaris]
HU01G01520.1	37.2121	38.4391	41.1403	40.6093	45.059	46.7848	36.3599	55.7003	PREDICTED: dolichyl-diphosphooligosaccharide--protein glycosyltransferase subunit 1A [Beta vulgaris subsp. vulgaris]
HU01G01526.1	35.4098	25.0432	37.8733	37.9579	34.8418	25.3317	25.9869	49.1857	hypothetical protein SOVF_071770 [Spinacia oleracea]
HU01G01530.1	17.395	15.8765	19.4743	27.4852	23.8301	18.8501	17.7531	21.1616	hypothetical protein SOVF_085390, partial [Spinacia oleracea]
HU01G01531.1	6.71	8.02674	7.53762	19.7897	10.192	7.83754	3.90979	12.8935	hypothetical protein SOVF_025780 [Spinacia oleracea]
HU01G01561.1	61.1696	39.1796	24.7351	4.21137	48.1117	66.4632	58.6038	3.5831	hypothetical protein MIMGU_mgv1a017880mg [Erythranthe guttata]
HU01G01568.1	14.0203	18.4102	22.7874	42.7909	31.9392	16.5771	11.1887	79.8227	PREDICTED: uridine kinase-like protein 3 isoform X3 [Beta vulgaris subsp. vulgaris]
HU01G01569.1	5.32681	5.36714	6.28541	14.0114	9.69184	4.25919	4.1822	24.5962	PREDICTED: uridine kinase-like protein 3 isoform X2 [Beta vulgaris subsp. vulgaris]
HU01G01608.1	18.959	13.6942	17.9227	26.0041	16.2344	11.4774	11.254	25.2488	PREDICTED: cleavage and polyadenylation specificity factor subunit CG7185 [Beta vulgaris subsp. vulgaris]
HU01G01628.1	20.6053	19.1791	29.5624	33.5769	27.2312	18.5471	21.0408	23.1502	PREDICTED: putative DUF21 domain-containing protein At3g13070, chloroplastic [Beta vulgaris subsp. vulgaris]
HU01G01635.1	40.1863	32.5885	41.5481	50.0399	38.3744	33.0595	38.7072	49.3835	PREDICTED: mRNA-capping enzyme-like isoform X1 [Beta vulgaris subsp. vulgaris]
HU01G01642.1	26.0976	18.2038	28.1396	39.1599	24.0815	22.6716	19.539	30.7761	NA
HU01G01649.1	4.19718	4.77442	9.08907	10.4605	6.8612	4.45192	3.9622	10.2157	PREDICTED: zinc finger protein ZPR1-like [Beta vulgaris subsp. vulgaris]
HU01G01660.1	30.974	26.0617	27.2748	16.3054	27.6027	27.8126	26.1931	18.5816	PREDICTED: transcription initiation factor TFIID subunit 6-like [Beta vulgaris subsp. vulgaris]
HU01G01662.1	21.8571	30.0866	29.8887	38.9737	32.7241	26.7938	25.9716	48.5163	unnamed protein product [Coffea canephora]
HU01G01680.1	8.65464	17.1211	18.0164	102.759	3.78263	13.3707	22.5738	68.7071	PREDICTED: uncharacterized protein LOC104891734 [Beta vulgaris subsp. vulgaris]
HU01G01704.1	11.6115	11.9185	15.3414	19.0475	15.4831	15.0224	10.017	13.9827	hypothetical protein SOVF_199800 isoform A [Spinacia oleracea]
HU01G01732.1	20.6824	15.9962	16.6728	7.58874	11.3903	14.0627	19.0614	15.2976	hypothetical protein SOVF_156820 [Spinacia oleracea]
HU01G01740.1	21.2228	8.08643	30.5452	53.0858	34.3949	17.3024	17.6317	78.8358	aconitase, putative [Ricinus communis]
HU01G01747.1	12.1415	10.8784	14.5897	24.471	15.6251	11.1779	15.5936	22.749	PREDICTED: DEAD-box ATP-dependent RNA helicase 32 [Beta vulgaris subsp. vulgaris]
HU01G01749.1	21.1686	13.2437	16.4255	28.3888	24.9565	17.6609	15.3514	34.3087	hypothetical protein SOVF_004740 [Spinacia oleracea]
HU01G01754.1	23.8987	22.1738	22.2605	33.303	29.0905	24.7149	25.1644	35.5398	hypothetical protein SOVF_027750 [Spinacia oleracea]
HU01G01790.1	10.131	7.8145	11.7654	20.499	14.4316	8.70474	10.1511	22.7049	PREDICTED: microtubule-associated protein TORTIFOLIA1 [Beta vulgaris subsp. vulgaris]
HU01G01824.1	11.0192	8.87792	12.2738	15.4599	13.663	10.1177	10.0235	19.0371	hypothetical protein SOVF_065100 [Spinacia oleracea]
HU01G01843.1	2.23065	3.255	5.31129	30.5643	1.22127	1.68174	4.51369	24.6785	PREDICTED: kinesin-3 isoform X2 [Beta vulgaris subsp. vulgaris]
HU01G01846.1	205.619	195.38	152.799	104.308	164.669	216.856	195.764	360.017	PREDICTED: probable histone H2A.3 [Tarenaya hassleriana]
HU01G01876.1	14.8902	12.6211	19.1035	24.9068	16.7735	13.2807	15.7284	25.1839	hypothetical protein SOVF_063870 isoform A [Spinacia oleracea]
HU01G01881.1	4.59422	4.68012	5.16277	16.7865	12.7036	5.42183	2.83579	26.3569	PREDICTED: uncharacterized protein LOC104907245 [Beta vulgaris subsp. vulgaris]
HU01G01884.1	23.5388	30.039	26.1614	54.5043	40.7199	42.0087	15.2894	43.8186	hypothetical protein SOVF_205880 [Spinacia oleracea]
HU01G01887.1	17.5257	16.2887	12.155	89.1351	44.9741	36.4023	4.00459	28.4386	PREDICTED: uncharacterized protein LOC104907245 [Beta vulgaris subsp. vulgaris]
HU01G01900.1	38.4568	62.7054	42.8271	359.224	32.8244	67.0342	39.0253	511.547	hypothetical protein BVRB_4g093260 [Beta vulgaris subsp. vulgaris]
HU01G01908.1	19.7345	17.2139	28.7451	40.1413	21.2188	17.9835	20.9714	40.9913	PREDICTED: vesicle-fusing ATPase [Beta vulgaris subsp. vulgaris]
HU01G01918.1	24.8837	20.1206	43.7077	33.5482	11.4923	32.7174	63.2381	115.367	PREDICTED: receptor-like protein kinase THESEUS 1 [Beta vulgaris subsp. vulgaris]
HU01G01923.1	12.3765	12.0366	20.6032	26.464	13.1525	10.4773	13.3196	24.5997	PREDICTED: protein WEAK CHLOROPLAST MOVEMENT UNDER BLUE LIGHT 1-like [Beta vulgaris subsp. vulgaris]
HU01G01930.1	15.1516	11.5865	20.2587	21.6549	17.2519	13.8089	13.2931	21.5449	hypothetical protein SOVF_116340 [Spinacia oleracea]
HU01G01931.1	3.66025	1.91926	0.947136	6.80386	7.28149	4.33654	4.93667	11.2625	PREDICTED: choline transporter-like protein 2 [Beta vulgaris subsp. vulgaris]
HU01G01944.1	35.7166	36.7806	38.3832	42.1632	37.3141	31.9888	30.924	50.0272	hypothetical protein SOVF_082890 [Spinacia oleracea]
HU01G01958.1	7.1455	2.42056	9.51554	4.27769	7.25292	7.15036	20.2031	49.9834	PREDICTED: basic leucine zipper 34-like isoform X2 [Beta vulgaris subsp. vulgaris]
HU01G01968.1	4.85531	2.83438	8.86534	13.8823	3.65899	3.19777	5.45905	20.6174	hypothetical protein BVRB_4g085900 [Beta vulgaris subsp. vulgaris]
HU01G01971.1	8.52908	8.97586	15.6895	16.0673	9.58702	10.3102	11.9283	19.3948	PREDICTED: rab3 GTPase-activating protein non-catalytic subunit [Beta vulgaris subsp. vulgaris]
HU01G01974.1	42.7333	39.6417	52.5055	56.5588	46.8784	41.124	48.7004	64.0783	hypothetical protein SOVF_210370 [Spinacia oleracea]
HU01G01978.1	26.9425	22.8762	33.7892	41.789	30.4842	24.7689	27.9468	47.9855	PREDICTED: serine/threonine-protein kinase BLUS1 isoform X1 [Beta vulgaris subsp. vulgaris]
HU01G02020.1	10.5947	8.38411	17.2885	18.5835	11.0388	5.99435	8.3689	24.7538	PREDICTED: translation initiation factor IF-2, chloroplastic [Beta vulgaris subsp. vulgaris]
HU01G02062.1	7.47219	6.51795	9.11601	12.0448	6.99593	5.11012	4.5218	12.662	PREDICTED: snRNA-activating protein complex subunit 4 [Beta vulgaris subsp. vulgaris]
HU01G02066.1	23.8331	19.8211	25.6863	32.8909	10.9479	21.549	16.7799	35.105	Microbial collagenase [Gossypium arboreum]
HU01G02069.1	28.5315	29.1991	40.3082	58.8245	38.6376	25.8573	21.4925	34.5129	PREDICTED: bifunctional aspartate aminotransferase and glutamate/aspartate-prephenate aminotransferase [Beta vulgaris subsp. vulgaris]
HU01G02073.1	44.1144	34.0473	52.8491	68.8817	58.1649	39.6009	39.2766	78.6912	PREDICTED: T-complex protein 1 subunit delta [Beta vulgaris subsp. vulgaris]
HU01G02076.1	26.1649	16.5712	27.9159	48.9052	36.0069	20.9478	24.4159	33.613	hypothetical protein SOVF_013410 [Spinacia oleracea]
HU01G02077.1	39.3465	25.227	39.8536	58.3387	49.6783	38.029	29.0401	46.4877	PREDICTED: nuclear poly(A) polymerase 1 [Beta vulgaris subsp. vulgaris]
HU01G02094.1	18.6922	15.4269	22.7903	29.1191	19.8044	14.976	17.219	18.9604	hypothetical protein SOVF_012560 [Spinacia oleracea]
HU01G02133.1	27.1769	21.7101	27.9436	33.36	25.3662	20.8879	20.5766	28.475	hypothetical protein SOVF_015290 [Spinacia oleracea]
HU01G02171.1	23.2771	14.02	19.0055	16.9808	15.4659	11.2563	11.1811	23.4587	hypothetical protein SOVF_038890 [Spinacia oleracea]
HU01G02236.1	11.5997	8.51289	10.267	17.2938	13.4555	9.0215	10.2202	19.0022	hypothetical protein SOVF_140920 [Spinacia oleracea]
HU01G02266.1	4.86134	2.99778	4.87398	13.849	9.32813	2.22107	6.79705	15.3696	PREDICTED: uncharacterized protein LOC104908337 isoform X2 [Beta vulgaris subsp. vulgaris]
HU01G02269.1	13.0417	11.1533	17.8715	19.0503	12.1144	14.8807	13.6486	21.6278	PREDICTED: protein DENND6A isoform X1 [Beta vulgaris subsp. vulgaris]
HU01G02271.1	0.140825	1.03387	4.08729	8.04743	0.0100035	0.271295	0.147569	21.4368	PREDICTED: transcription factor TCP18-like [Beta vulgaris subsp. vulgaris]
HU01G02282.1	12.0617	12.2948	16.4304	18.9139	12.374	9.38543	12.5213	18.7899	PREDICTED: G patch domain-containing protein 1 [Beta vulgaris subsp. vulgaris]
HU01G02304.1	4.294	6.37725	8.09912	13.6333	6.73372	7.01407	11.0666	23.5046	hypothetical protein SOVF_209180 [Spinacia oleracea]
HU01G02317.1	10.753	8.30708	9.2034	19.2371	14.5813	12.3594	6.18959	11.4549	hypothetical protein SOVF_048540 [Spinacia oleracea]
HU01G02341.1	59.4802	60.0616	62.2811	74.226	65.4419	71.5372	61.1202	68.8943	PREDICTED: glycine-rich RNA-binding protein 2, mitochondrial [Beta vulgaris subsp. vulgaris]
HU01G02346.1	15.2821	14.0034	18.4339	24.1871	14.984	12.2945	10.773	19.3994	PREDICTED: dnaJ homolog subfamily C member 21 [Beta vulgaris subsp. vulgaris]
HU01G02350.1	4.21558	5.05037	6.64177	30.224	1.91992	3.15913	6.94389	55.7454	PREDICTED: chaperone protein ClpB1 isoform X1 [Beta vulgaris subsp. vulgaris]
HU01G02351.1	39.1768	30.4921	44.3956	52.2273	35.4445	34.5365	38.7507	57.6442	PREDICTED: RNA polymerase-associated protein LEO1 [Beta vulgaris subsp. vulgaris]
HU01G02371.1	9.1875	6.99694	12.3113	15.9064	10.2315	6.89754	8.26602	16.6591	hypothetical protein SOVF_015320 [Spinacia oleracea]
HU01G02374.1	7.26763	7.39058	6.64841	14.9262	10.5413	7.54958	6.20427	11.9149	PREDICTED: uncharacterized protein LOC104893983 [Beta vulgaris subsp. vulgaris]
HU01G02393.1	7.7266	12.0265	15.2246	38.2496	16.1897	6.90051	7.73354	35.4044	PREDICTED: ribulose-phosphate 3-epimerase, chloroplastic [Beta vulgaris subsp. vulgaris]
HU01G02437.1	12.3032	4.29307	11.0166	29.1317	5.51633	10.5293	9.29872	33.9848	hypothetical protein BVRB_2g028760 [Beta vulgaris subsp. vulgaris]
HU01G02451.1	24.7976	18.8134	29.166	36.4541	26.097	21.9006	18.2674	34.0186	hypothetical protein SOVF_024810 [Spinacia oleracea]
HU01G02458.1	44.2809	44.3062	43.9662	63.2244	50.7869	53.1871	35.906	54.1432	Eukaryotic release factor 1-3 [Theobroma cacao]
HU01G02464.1	10.008	6.0103	11.3412	11.2376	10.6775	11.9176	7.83402	13.776	hypothetical protein SOVF_056650 [Spinacia oleracea]
HU01G02495.1	42.3592	45.3816	69.5258	64.8395	76.6301	48.9382	46.1493	67.9921	PREDICTED: cytochrome c1-2, heme protein, mitochondrial [Beta vulgaris subsp. vulgaris]
HU01G02498.1	12.0602	10.0468	11.8673	16.7219	14.0634	12.0512	9.4296	15.4236	PREDICTED: protease Do-like 9-like [Glycine max]
HU01G02499.1	92.2231	51.3217	158.996	138.29	7.6746	92.8035	168.864	372.638	hypothetical protein SOVF_187170 [Spinacia oleracea]
HU01G02519.1	11.3698	10.1971	14.7747	20.204	14.1078	10.3192	11.6214	19.8882	hypothetical protein SOVF_152410 [Spinacia oleracea]
HU01G02523.1	20.9095	11.9606	14.6189	21.5806	20.1455	11.5502	24.7741	31.3226	PREDICTED: peroxisomal membrane protein PEX14 isoform X1 [Beta vulgaris subsp. vulgaris]
HU01G02525.1	29.8611	19.2427	20.2315	29.3569	23.1821	18.5862	27.4951	40.0896	hypothetical protein SOVF_010250 [Spinacia oleracea]
HU01G02528.1	43.8664	35.7786	46.7304	20.842	34.5985	45.5197	56.3581	32.5957	hypothetical protein SOVF_010210 [Spinacia oleracea]
HU01G02541.1	9.99809	9.62246	11.3789	6.8049	10.5027	13.7538	10.7504	6.08697	PREDICTED: signal recognition particle receptor subunit beta-like [Beta vulgaris subsp. vulgaris]
HU01G02569.1	10.5197	6.01461	5.47472	7.45972	9.99704	9.03724	9.91208	17.613	hypothetical protein SOVF_070660 [Spinacia oleracea]
HU01G02576.1	111.952	113.709	146.362	151.961	111.382	89.3143	119.719	187.558	PREDICTED: uncharacterized protein LOC104894352 [Beta vulgaris subsp. vulgaris]
HU01G02657.1	13.7755	10.1837	15.4595	24.2989	11.2794	6.80402	12.5402	17.6962	PREDICTED: myosin-7 [Beta vulgaris subsp. vulgaris]
HU01G02658.1	14.5436	11.2515	15.1807	23.9107	10.9593	8.31827	12.3188	18.7219	hypothetical protein SOVF_019360 [Spinacia oleracea]
HU01G02659.1	26.3844	23.0736	31.2024	42.3539	22.5516	17.6996	20.4411	28.3711	hypothetical protein SOVF_019360 [Spinacia oleracea]
HU01G02706.1	356.291	392.732	321.194	287.819	356.287	376.567	364.257	552.891	hypothetical protein SOVF_044060 [Spinacia oleracea]
HU01G02734.1	101.352	89.5577	94.9242	123.864	82.3715	80.7636	83.2438	122.602	PREDICTED: pre-mRNA-splicing factor SLU7-like [Beta vulgaris subsp. vulgaris]
HU01G02742.1	28.1388	32.7274	35.3186	42.5117	35.7479	33.4212	19.3864	59.9076	hypothetical protein SOVF_138770 [Spinacia oleracea]
HU01G02779.1	22.6635	19.0436	22.9767	31.1509	22.4783	15.6478	17.6591	28.2818	PREDICTED: uncharacterized protein LOC104894776 [Beta vulgaris subsp. vulgaris]
HU01G02799.1	20.3969	17.9151	25.5056	23.7644	21.1924	20.5931	18.4525	28.0345	hypothetical protein SOVF_084410 [Spinacia oleracea]
HU02G00001.1	9.47635	6.73831	11.1072	10.7787	12.0668	7.51473	6.90092	16.8779	PREDICTED: uncharacterized protein LOC100259097 [Vitis vinifera]
HU02G00008.1	9.49076	6.38363	11.3535	16.3283	8.91128	6.84053	10.289	14.9057	PREDICTED: RNA polymerase II C-terminal domain phosphatase-like 3 [Beta vulgaris subsp. vulgaris]
HU02G00010.1	31.5958	37.1881	52.938	62.5153	42.271	32.0313	23.3949	72.3311	PREDICTED: GEM-like protein 5 [Beta vulgaris subsp. vulgaris]
HU02G00012.1	20.55	14.2025	24.85	29.7169	22.0695	13.8197	10.7545	19.0026	B-box type zinc finger protein with CCT domain, putative isoform 1 [Theobroma cacao]
HU02G00020.1	5.29646	5.73838	6.37833	19.8107	13.7843	6.23584	6.02434	45.0476	PREDICTED: haloacid dehalogenase-like hydrolase domain-containing protein 3 [Beta vulgaris subsp. vulgaris]
HU02G00027.1	9.67666	6.04188	8.60072	14.1913	8.98082	6.15395	7.69185	10.8891	PREDICTED: uncharacterized protein LOC104897519 isoform X1 [Beta vulgaris subsp. vulgaris]
HU02G00028.1	21.5999	17.3802	15.7192	7.81082	27.1989	27.0954	26.5322	6.65987	PREDICTED: uncharacterized protein LOC104897520 [Beta vulgaris subsp. vulgaris]
HU02G00043.1	8.14071	6.40058	2.30081	26.1752	18.7532	11.658	8.88691	12.3679	hypothetical protein CISIN_1g044976mg [Citrus sinensis]
HU02G00083.1	31.8341	22.221	27.1868	36.4496	27.3469	22.6452	22.9341	25.5823	PREDICTED: cyclin-dependent kinase G-2 [Beta vulgaris subsp. vulgaris]
HU02G00092.1	30.2674	40.555	30.3325	110.703	33.0771	35.9845	3.79085	157.899	hypothetical protein SOVF_091780 [Spinacia oleracea]
HU02G00105.1	23.8339	27.0942	54.2267	28.7548	25.2975	27.3304	11.4065	107.853	heat shock protein, putative [Ricinus communis]
HU02G00106.1	39.863	31.8992	23.123	5.61808	28.4989	39.644	28.2766	10.316	PREDICTED: two-component response regulator ARR11 [Beta vulgaris subsp. vulgaris]
HU02G00110.1	45.2842	46.7693	57.8584	45.4438	46.2796	51.5152	70.5007	111.147	PREDICTED: very-long-chain 3-oxoacyl-CoA reductase 1 [Beta vulgaris subsp. vulgaris]
HU02G00113.1	49.4704	56.1204	54.182	66.5917	36.8612	34.2321	36.2333	70.6315	PREDICTED: probable E3 ubiquitin-protein ligase HERC4 [Beta vulgaris subsp. vulgaris]
HU02G00122.1	23.9827	17.3554	12.4816	2.96295	15.6701	17.7312	14.5508	7.49986	hypothetical protein SOVF_042420 [Spinacia oleracea]
HU02G00130.1	14.9724	13.284	16.8192	18.8578	14.3267	12.9776	15.2123	21.1331	hypothetical protein SOVF_003220 [Spinacia oleracea]
HU02G00162.1	5.2226	3.47354	6.85629	8.63406	7.94994	3.7016	4.76272	9.79794	hypothetical protein SOVF_125350 [Spinacia oleracea]
HU02G00183.1	29.3068	19.1907	22.5264	2.73201	21.6642	32.091	26.0285	9.90228	PREDICTED: ATP-citrate synthase alpha chain protein 1 [Beta vulgaris subsp. vulgaris]
HU02G00187.1	128.058	114.744	122.086	62.4565	73.5281	156.593	109.709	114.721	hypothetical protein SOVF_184670 [Spinacia oleracea]
HU02G00206.1	32.2114	20.0079	29.5952	42.7219	29.0715	17.1888	21.5886	32.5143	PREDICTED: RNA-binding protein 25 isoform X2 [Beta vulgaris subsp. vulgaris]
HU02G00222.1	12.4818	9.77971	13.1635	17.4805	14.7874	11.0937	12.8682	16.0179	hypothetical protein SOVF_178800 [Spinacia oleracea]
HU02G00245.1	9.68455	5.73087	18.5708	18.2859	1.70823	14.1399	35.9036	90.7956	PREDICTED: vegetative incompatibility protein HET-E-1 [Vitis vinifera]
HU02G00253.1	23.8948	28.6421	24.762	28.9604	28.0648	31.7363	21.8257	36.1049	PREDICTED: serine/threonine-protein phosphatase PP2A-2 catalytic subunit [Nicotiana sylvestris]
HU02G00268.1	6.73239	8.93387	14.4128	16.9655	2.47627	5.58665	8.04139	21.0988	PREDICTED: probable beta-1,3-galactosyltransferase 19 [Beta vulgaris subsp. vulgaris]
HU02G00286.1	11.114	10.5811	19.9929	22.0367	12.0972	7.76685	9.57392	36.8486	PREDICTED: protein TWIN LOV 1 isoform X1 [Beta vulgaris subsp. vulgaris]
HU02G00290.1	43.6044	33.4344	31.2735	18.3618	31.6325	40.9876	36.0529	22.9225	PREDICTED: probable inactive purple acid phosphatase 16 [Beta vulgaris subsp. vulgaris]
HU02G00306.1	21.5651	27.382	35.2517	36.603	33.1857	28.6858	38.572	113.879	PREDICTED: UDP-galactose/UDP-glucose transporter 3 [Beta vulgaris subsp. vulgaris]
HU02G00310.1	7.69833	8.47842	11.1564	30.5532	10.5295	10.1435	13.4304	25.9267	hypothetical protein SOVF_121770 [Spinacia oleracea]
HU02G00323.1	32.8153	24.2177	35.761	68.9892	31.1523	30.49	28.2128	85.2737	PREDICTED: probable methyltransferase PMT2 [Beta vulgaris subsp. vulgaris]
HU02G00326.1	54.9636	29.7782	53.1433	9.68731	36.4177	53.3241	52.3749	18.8572	hypothetical protein SOVF_103540 [Spinacia oleracea]
HU02G00347.1	2.12984	5.66855	2.56383	1.36257	6.34274	6.96033	8.76109	0.41326	PREDICTED: expansin-A1 isoform X2 [Nelumbo nucifera]
HU02G00352.1	10.1394	10.22	20.6323	63.092	8.17974	8.70346	17.4686	79.9169	PREDICTED: phosphate transporter PHO1 homolog 10-like [Beta vulgaris subsp. vulgaris]
HU02G00382.1	10.1965	6.90777	13.0802	44.4016	29.7275	15.1563	18.5522	35.0085	PREDICTED: probable leucine-rich repeat receptor-like protein kinase At1g35710 [Beta vulgaris subsp. vulgaris]
HU02G00398.1	153.79	170.827	143.96	8.84786	173.805	227.157	119.587	24.4435	Uncharacterized protein TCM_011471 [Theobroma cacao]
HU02G00402.1	7.18717	4.95327	8.18932	9.52767	5.1549	4.34244	4.55086	9.63528	PREDICTED: putative ATP-dependent RNA helicase DHX33 [Beta vulgaris subsp. vulgaris]
HU02G00403.1	193.72	187.475	264.336	58.3918	230.94	288.203	313.671	69.4673	PREDICTED: protein SPIRAL1-like 1 [Populus euphratica]
HU02G00418.1	3.92915	2.08219	6.83927	15.4566	2.37935	3.67388	4.15609	35.9062	PREDICTED: nucleolar protein 14 [Beta vulgaris subsp. vulgaris]
HU02G00427.1	63.9261	50.2821	54.5247	47.939	57.4144	67.0314	26.8983	105.051	hypothetical protein SOVF_083600 [Spinacia oleracea]
HU02G00442.1	110.079	98.3699	121.655	116.06	115.251	115.074	107.561	115.885	PREDICTED: 6-phosphogluconate dehydrogenase, decarboxylating 1 [Beta vulgaris subsp. vulgaris]
HU02G00447.1	26.336	19.0473	24.4041	29.51	23.8827	22.0618	17.3597	26.0673	hypothetical protein BVRB_6g147180 [Beta vulgaris subsp. vulgaris]
HU02G00457.1	152.933	278.62	341.324	507.679	322.589	190.365	283.277	1240.61	PREDICTED: S-adenosylmethionine decarboxylase proenzyme-like [Beta vulgaris subsp. vulgaris]
HU02G00458.1	155.352	276.907	347.032	551.969	326.369	199.053	306.511	1241.06	PREDICTED: uncharacterized protein LOC104435580, partial [Eucalyptus grandis]
HU02G00499.1	10.4627	11.9314	32.9576	84.5244	4.74061	8.17461	24.7903	187.457	PREDICTED: protein CHUP1, chloroplastic [Beta vulgaris subsp. vulgaris]
HU02G00509.1	14.6093	24.9668	42.4146	59.5058	3.40092	11.7754	18.1341	82.8871	Allene oxide cyclase [Medicago truncatula]
HU02G00527.1	7.20464	11.3924	16.3825	9.40223	6.33112	8.7883	14.3141	23.5027	hypothetical protein SOVF_033600 [Spinacia oleracea]
HU02G00528.1	17.3503	11.0399	17.0537	21.6183	17.9651	12.169	14.7182	20.7329	hypothetical protein SOVF_143360 [Spinacia oleracea]
HU02G00531.1	27.9865	19.7522	26.3463	17.5976	27.4747	29.3443	33.0038	15.9486	PREDICTED: nuclear transcription factor Y subunit A-3 [Beta vulgaris subsp. vulgaris]
HU02G00558.1	35.4005	40.9395	72.2913	152.524	34.3697	28.3924	46.0182	135.226	hypothetical protein BVRB_7g169820 [Beta vulgaris subsp. vulgaris]
HU02G00559.1	118.697	113.108	39.5059	13.1482	34.7029	127.967	90.4543	54.0154	PREDICTED: uncharacterized protein LOC104899736 [Beta vulgaris subsp. vulgaris]
HU02G00574.1	7.75438	11.5627	8.12269	11.6944	3.12565	4.95264	6.31815	17.4965	hypothetical protein BVRB_7g169520 isoform C [Beta vulgaris subsp. vulgaris]
HU02G00577.1	36.1406	41.2705	41.3046	36.9603	27.5923	36.4803	47.8183	105.444	hypothetical protein SOVF_172620 [Spinacia oleracea]
HU02G00592.1	12.2219	9.80733	11.4753	25.2992	30.3617	15.235	14.42	43.553	PREDICTED: alanine aminotransferase 2 [Beta vulgaris subsp. vulgaris]
HU02G00593.1	4.36384	3.12944	4.71859	0.290962	4.83738	4.49348	5.91887	0.177118	PREDICTED: pectinesterase-like [Beta vulgaris subsp. vulgaris]
HU02G00622.1	33.4947	19.0031	18.8924	10.4271	31.3058	31.9314	41.4493	11.2578	PREDICTED: uncharacterized protein LOC104908654 isoform X1 [Beta vulgaris subsp. vulgaris]
HU02G00625.1	23.521	25.8032	34.0715	39.4199	29.0137	21.3369	22.56	51.3377	PREDICTED: GATA transcription factor 28 [Beta vulgaris subsp. vulgaris]
HU02G00629.1	1.91537	4.59133	20.4622	243.824	6.43089	3.11783	34.0781	254.713	hypothetical protein SOVF_144480 [Spinacia oleracea]
HU02G00653.1	12.3199	8.20296	11.5483	18.3516	11.1915	8.02809	10.1548	13.7892	hypothetical protein SOVF_142070 [Spinacia oleracea]
HU02G00685.1	26.2737	18.9844	37.6346	54.9532	32.6927	17.8009	26.9043	47.3799	hypothetical protein SOVF_046960 [Spinacia oleracea]
HU02G00706.1	22.7083	13.4408	16.9873	11.9777	15.4601	15.5035	17.7151	9.85032	PREDICTED: protein-L-isoaspartate O-methyltransferase-like isoform X1 [Beta vulgaris subsp. vulgaris]
HU02G00708.1	11.847	16.2464	15.452	29.6831	14.3508	9.88587	10.2521	19.1137	hypothetical protein SOVF_170300 [Spinacia oleracea]
HU02G00721.1	31.2056	38.798	50.8408	48.4714	33.9418	40.0431	32.9543	56.3541	PREDICTED: uncharacterized protein LOC104893320 [Beta vulgaris subsp. vulgaris]
HU02G00730.1	19.8838	33.199	46.6109	50.2392	34.779	15.9372	23.3608	85.9567	PREDICTED: peptidyl-prolyl cis-trans isomerase FKBP62-like [Jatropha curcas]
HU02G00739.1	12.7517	14.2004	15.4498	22.4418	18.0178	13.0013	17.3452	24.1659	PREDICTED: serine/threonine-protein kinase MHK-like isoform X2 [Beta vulgaris subsp. vulgaris]
HU02G00766.1	70.483	94.6325	76.3656	51.0453	76.3104	100.567	76.0472	46.0535	hypothetical protein EUGRSUZ_H00789 [Eucalyptus grandis]
HU02G00780.1	15.1795	19.2417	46.6772	48.6611	30.5296	16.6882	8.33254	59.5325	PREDICTED: cytochrome b5-like [Citrus sinensis]
HU02G00783.1	30.2017	30.1682	31.3771	32.7011	27.4274	30.8571	25.2739	34.176	PREDICTED: E3 ubiquitin-protein ligase PRT1 [Beta vulgaris subsp. vulgaris]
HU02G00785.1	21.2993	28.8826	18.1489	44.8592	25.9239	28.3836	16.7667	41.4244	PREDICTED: desumoylating isopeptidase 1 [Beta vulgaris subsp. vulgaris]
HU02G00811.1	110.09	134.345	136.488	161.838	130.125	139.72	100.857	152.322	PREDICTED: alcohol dehydrogenase class-3 [Beta vulgaris subsp. vulgaris]
HU02G00816.1	13.2425	13.4221	14.8401	20.1212	15.3703	17.5555	13.4683	20.2456	hypothetical protein SOVF_031230 [Spinacia oleracea]
HU02G00834.1	62.8762	62.9002	57.7948	43.3173	78.9074	69.8719	69.6962	43.8029	PREDICTED: NADH dehydrogenase [ubiquinone] 1 alpha subcomplex subunit 9, mitochondrial [Beta vulgaris subsp. vulgaris]
HU02G00855.1	32.2476	25.0216	32.4352	41.069	32.7778	26.2626	24.023	39.5913	PREDICTED: heterogeneous nuclear ribonucleoprotein 1-like [Prunus mume]
HU02G00860.1	40.9386	53.5265	38.2611	46.9473	54.0727	61.2663	65.0536	33.2357	PREDICTED: rho GDP-dissociation inhibitor 1-like [Beta vulgaris subsp. vulgaris]
HU02G00867.1	26.4926	19.2809	24.9794	30.2962	19.1829	23.5371	24.1134	90.5813	PREDICTED: TBC1 domain family member 15 [Beta vulgaris subsp. vulgaris]
HU02G00869.1	9.50692	5.01379	5.10248	9.57216	11.0793	7.17301	4.01877	16.3335	Importin subunit alpha-1a [Morus notabilis]
HU02G00890.1	213.256	202.345	372.621	731.273	198.421	226.064	178.614	504.047	PREDICTED: sucrose synthase [Beta vulgaris subsp. vulgaris]
HU02G00910.1	32.1119	32.8941	10.4448	7.90899	28.8846	38.9316	24.681	2.02311	PREDICTED: caffeoylshikimate esterase [Beta vulgaris subsp. vulgaris]
HU02G00915.1	17.6821	20.6253	24.1286	34.3814	20.7114	22.2636	13.9444	41.1258	PREDICTED: peter Pan-like protein [Beta vulgaris subsp. vulgaris]
HU02G00917.1	64.7028	65.8466	73.1897	76.9296	77.687	66.2865	58.5891	87.8971	PREDICTED: 26S protease regulatory subunit 6B homolog [Glycine max]
HU02G00925.1	14.7983	16.6444	27.7439	29.7487	7.58317	20.3116	15.1261	94.8417	NA
HU02G00980.1	131.74	141.841	101.363	62.1669	123.728	165.057	117.942	101.138	hypothetical protein SOVF_006340 [Spinacia oleracea]
HU02G01023.1	63.5522	55.1581	67.1081	42.5994	51.6229	62.6278	72.8394	47.2177	PREDICTED: LEC14B protein-like isoform X1 [Beta vulgaris subsp. vulgaris]
HU02G01060.1	18.6304	10.8856	13.0706	17.6834	5.64531	16.634	19.2351	54.0599	PREDICTED: uncharacterized protein LOC104898846 [Beta vulgaris subsp. vulgaris]
HU02G01061.1	11.7178	13.2456	13.0804	25.1914	20.2753	18.8706	11.0863	20.2034	PREDICTED: DEAD-box ATP-dependent RNA helicase 10-like isoform X1 [Beta vulgaris subsp. vulgaris]
HU02G01117.1	28.709	35.8581	35.3308	25.6847	32.1038	34.2437	34.681	26.1773	hypothetical protein SOVF_192760 [Spinacia oleracea]
HU02G01141.1	11.5212	11.7581	10.8587	17.5908	14.3048	16.6154	6.90134	20.7278	PREDICTED: dynamin-related protein 1C [Beta vulgaris subsp. vulgaris]
HU02G01170.1	15.1726	26.8073	39.5922	102.303	35.9159	18.1747	30.8506	84.0046	hypothetical protein SOVF_203380 [Spinacia oleracea]
HU02G01187.1	12.3924	12.8011	17.3452	25.2269	14.9702	8.34529	14.928	18.8803	hypothetical protein SOVF_082310 [Spinacia oleracea]
HU02G01229.1	21.2734	17.7234	36.0219	89.8304	21.3133	15.2935	36.0636	79.6628	PREDICTED: uncharacterized protein LOC104908066 isoform X2 [Beta vulgaris subsp. vulgaris]
HU02G01232.1	18.3231	21.1113	17.8125	13.3222	17.2343	24.4877	19.5777	14.09	PREDICTED: protein BCCIP homolog [Beta vulgaris subsp. vulgaris]
HU02G01262.1	31.3956	27.8422	60.0942	69.0112	66.8678	28.8043	26.8794	202.652	PREDICTED: endoplasmin homolog [Beta vulgaris subsp. vulgaris]
HU02G01284.1	18.4345	19.6339	26.1982	23.2176	24.2404	20.5039	20.2627	23.81	hypothetical protein SOVF_099120 [Spinacia oleracea]
HU02G01293.1	138.584	143.802	67.9979	79.2515	37.0296	162.397	125.896	70.7948	PREDICTED: E3 ubiquitin-protein ligase ATL23 [Beta vulgaris subsp. vulgaris]
HU02G01325.1	11.1952	9.58978	15.5884	35.1209	18.001	11.5623	13.5011	26.0984	PREDICTED: prolyl endopeptidase-like [Beta vulgaris subsp. vulgaris]
HU02G01328.1	23.0746	27.2199	26.8365	23.6684	28.884	34.209	31.9244	31.1114	hypothetical protein SOVF_037750 [Spinacia oleracea]
HU02G01330.1	15.0841	14.8141	22.738	50.2218	18.1533	11.8119	15.2893	54.906	PREDICTED: large proline-rich protein BAG6 isoform X1 [Beta vulgaris subsp. vulgaris]
HU02G01349.1	14.252	12.5896	12.9764	21.0874	18.2788	17.886	10.0186	17.1717	PREDICTED: pre-rRNA-processing protein TSR1 homolog [Beta vulgaris subsp. vulgaris]
HU02G01350.1	12.9663	11.9822	18.8947	16.5228	13.0126	8.84312	10.5177	19.2321	hypothetical protein SOVF_073240 [Spinacia oleracea]
HU02G01366.1	9.2093	7.06297	10.5047	12.7031	12.1674	9.56799	6.95931	27.5069	NA
HU02G01367.1	20.3314	18.6147	28.8374	38.9635	32.627	21.6462	19.7832	44.9325	PREDICTED: coatomer subunit beta-1-like [Beta vulgaris subsp. vulgaris]
HU02G01368.1	79.1014	64.8151	59.2966	139.707	78.133	35.2029	24.4991	74.6058	leaf catalase [Mesembryanthemum crystallinum]
HU02G01374.1	22.6	26.0886	42.5544	19.3939	18.7944	24.4843	26.0529	268.349	PREDICTED: transport and Golgi organization 2 homolog [Beta vulgaris subsp. vulgaris]
HU02G01375.1	27.4241	22.6991	37.4279	47.7817	24.5147	25.6225	29.8918	55.4485	PREDICTED: epidermal growth factor receptor substrate 15-like 1 [Beta vulgaris subsp. vulgaris]
HU02G01381.1	12.451	9.47966	9.53952	2.66365	11.5443	11.4019	14.923	6.00758	hypothetical protein SOVF_133200 isoform A [Spinacia oleracea]
HU02G01394.1	19.2333	14.1644	14.9628	18.5799	14.0367	18.7732	17.7129	25.5395	PREDICTED: uncharacterized protein LOC104900926 [Beta vulgaris subsp. vulgaris]
HU02G01403.1	21.0676	28.9558	27.7056	26.9994	27.5795	29.9903	22.7002	38.2278	PREDICTED: uncharacterized protein LOC105635169 [Jatropha curcas]
HU02G01413.1	6.56551	4.95494	9.12856	14.3446	7.93532	4.0808	6.75229	11.6562	hypothetical protein SOVF_172500 [Spinacia oleracea]
HU02G01417.1	16.6022	13.6737	27.7542	31.436	24.0867	14.2693	19.8499	49.5291	PREDICTED: nardilysin isoform X1 [Beta vulgaris subsp. vulgaris]
HU02G01428.1	2.50041	3.26708	9.05461	8.0591	4.37073	1.88573	8.38888	16.1588	hypothetical protein SOVF_111750 [Spinacia oleracea]
HU02G01431.1	25.6021	40.5803	46.4189	94.7505	16.9153	28.4104	27.0228	78.6579	PREDICTED: gamma-interferon-inducible lysosomal thiol reductase-like [Beta vulgaris subsp. vulgaris]
HU02G01432.1	33.7943	28.2973	54.1767	70.4087	61.5579	37.6058	38.4458	67.8241	PREDICTED: cinnamoyl-CoA reductase 1 [Vitis vinifera]
HU02G01441.1	7.5566	8.39603	10.674	15.6642	6.93714	9.96454	6.53328	13.1266	PREDICTED: uncharacterized protein LOC104900215 [Beta vulgaris subsp. vulgaris]
HU02G01448.1	12.4472	13.3855	18.508	26.3423	13.2624	12.6639	13.6851	26.7219	hypothetical protein SOVF_169750 [Spinacia oleracea]
HU02G01460.1	64.9796	52.8706	86.7074	129.728	56.1066	53.0398	66.691	189.584	hypothetical protein SOVF_145810 [Spinacia oleracea]
HU02G01464.1	31.453	26.4488	37.2933	52.6214	36.4449	37.232	34.848	59.1879	PREDICTED: nudix hydrolase 9 [Beta vulgaris subsp. vulgaris]
HU02G01486.1	8.84211	12.2548	7.74926	8.47976	11.8002	11.4561	11.728	6.44163	PREDICTED: putative nuclease HARBI1 [Beta vulgaris subsp. vulgaris]
HU02G01494.1	35.57	45.5413	53.9962	81.9354	69.5097	49.962	22.1466	84.3599	Histone H2B [Medicago truncatula]
HU02G01524.1	6.53392	10.4463	12.1597	13.7398	9.14382	8.47744	15.9179	31.6603	PREDICTED: serine/threonine-protein kinase CDL1-like isoform X1 [Beta vulgaris subsp. vulgaris]
HU02G01541.1	4.50833	30.5568	36.0037	10.968	0.492489	19.5779	1.21221	139.891	hypothetical protein F775_26714 [Aegilops tauschii]
HU02G01546.1	11.6237	16.9657	17.4741	29.1806	5.44015	16.5142	14.339	47.0406	PREDICTED: actin-66 [Beta vulgaris subsp. vulgaris]
HU02G01568.1	49.8297	39.9404	26.6464	37.8541	50.6667	50.826	34.8711	16.187	PREDICTED: telomere repeat-binding protein 2 [Beta vulgaris subsp. vulgaris]
HU02G01576.1	16.727	39.7998	12.6785	28.8527	33.4249	27.064	40.2075	6.20693	hypothetical protein SOVF_030060 [Spinacia oleracea]
HU02G01577.1	36.4114	32.9443	41.3082	46.0793	38.3748	31.8246	34.7202	52.2934	hypothetical protein SOVF_030070 [Spinacia oleracea]
HU02G01588.1	17.8284	15.7519	20.9727	36.432	20.4108	15.794	11.86	31.2844	Translocon at the outer envelope membrane of chloroplasts 75-III [Theobroma cacao]
HU02G01594.1	53.2635	36.6062	47.8435	69.4849	55.3152	44.0118	37.2924	65.7329	Splicing factor PWI domain-containing protein, putative isoform 2 [Theobroma cacao]
HU02G01615.1	28.8051	37.5146	25.0484	6.11179	13.278	36.5931	26.5417	20.1934	hypothetical protein SOVF_122440 [Spinacia oleracea]
HU02G01620.1	52.7745	44.4221	47.9671	24.4479	58.937	66.9376	62.9232	35.3234	PREDICTED: neutral ceramidase [Beta vulgaris subsp. vulgaris]
HU02G01621.1	9.74341	9.74806	12.5162	11.9157	7.34426	13.0057	7.60712	24.5284	PREDICTED: probable sugar phosphate/phosphate translocator At3g11320 [Beta vulgaris subsp. vulgaris]
HU02G01633.1	24.6077	16.4214	26.4238	31.0192	25.6099	17.319	20.5645	21.6378	hypothetical protein SOVF_212790 [Spinacia oleracea]
HU02G01660.1	34.4181	39.4048	21.2896	6.0912	32.1561	50.1107	34.3881	17.6282	hypothetical protein SOVF_087400 [Spinacia oleracea]
HU02G01671.1	14.7323	5.38645	11.6995	18.3668	10.9734	3.54454	4.04532	41.018	PREDICTED: glutamate synthase 1 [NADH], chloroplastic isoform X1 [Beta vulgaris subsp. vulgaris]
HU02G01677.1	45.9527	45.7969	33.6693	27.0929	34.1385	44.0281	36.9523	18.9127	PREDICTED: probable protein phosphatase 2C 76 [Beta vulgaris subsp. vulgaris]
HU02G01682.1	1.54429	6.38217	3.12582	8.75614	0.294627	1.29403	0.965351	12.9241	hypothetical protein BVRB_3g052380 [Beta vulgaris subsp. vulgaris]
HU02G01708.1	8.95972	18.4561	57.6445	187.641	1.86875	7.76386	27.4315	214.821	PREDICTED: protein timeless homolog [Beta vulgaris subsp. vulgaris]
HU02G01720.1	7.94981	6.2728	10.29	13.2566	7.12535	6.69614	6.66647	16.3348	hypothetical protein SOVF_083090 [Spinacia oleracea]
HU02G01721.1	4.08765	2.95574	7.95636	21.5697	1.70374	3.60782	2.07041	16.9703	hypothetical protein SOVF_083100 [Spinacia oleracea]
HU02G01742.1	116.811	158.453	34.504	12.8779	46.1496	158.784	109.503	18.1863	PREDICTED: beta-carotene hydroxylase 2, chloroplastic [Vitis vinifera]
HU02G01746.1	19.149	11.3609	20.693	34.4575	10.6472	21.3921	19.6019	45.8206	PREDICTED: probable receptor-like protein kinase At5g24010 [Beta vulgaris subsp. vulgaris]
HU02G01758.1	13.631	9.51201	16.3277	18.9366	14.5245	9.00179	10.5845	22.5239	PREDICTED: methyltransferase-like protein 1 [Beta vulgaris subsp. vulgaris]
HU02G01772.1	6.74069	6.79282	8.95002	10.9297	9.25708	5.65669	4.75491	11.3143	PREDICTED: uncharacterized protein LOC104888530 isoform X1 [Beta vulgaris subsp. vulgaris]
HU02G01807.1	28.3119	38.3619	25.1526	6.88733	37.9136	43.8674	42.117	19.4069	PREDICTED: V-type proton ATPase subunit C [Beta vulgaris subsp. vulgaris]
HU02G01866.1	41.229	52.0892	47.7439	1.08477	51.4318	45.9219	129.171	8.81292	PREDICTED: dehydration-responsive element-binding protein 1B [Prunus mume]
HU02G01891.1	31.7043	23.0336	17.2546	59.1646	46.4752	21.3883	28.1934	75.0877	PREDICTED: probable fructokinase-7 [Beta vulgaris subsp. vulgaris]
HU02G01908.1	13.3519	13.001	8.48643	9.75869	13.658	16.1089	10.0263	5.59501	PREDICTED: box C/D snoRNA protein 1 [Beta vulgaris subsp. vulgaris]
HU02G01914.1	13.6037	11.4758	17.8776	46.5915	13.8782	11.7168	17.1098	36.7461	hypothetical protein BVRB_6g151350 [Beta vulgaris subsp. vulgaris]
HU02G01962.1	8.54867	6.48988	16.7394	21.4542	17.9172	5.35668	9.77396	12.0784	PREDICTED: transcription factor bHLH79 [Beta vulgaris subsp. vulgaris]
HU02G01964.1	23.8557	16.705	19.2198	9.60457	20.9307	23.2634	27.1024	13.2984	hypothetical protein SOVF_076300 [Spinacia oleracea]
HU02G02009.1	16.317	10.9755	19.1321	20.7386	16.7549	13.7144	14.1018	20.2425	embryonic flower 2 [Silene latifolia]
HU02G02018.1	30.0562	25.9534	31.3141	40.6375	30.008	24.8973	25.5135	39.0787	PREDICTED: MATH domain-containing protein At5g43560 isoform X2 [Beta vulgaris subsp. vulgaris]
HU02G02022.1	16.5879	19.6249	15.8853	5.71678	13.8526	15.4221	17.842	13.0938	PREDICTED: cellulose synthase-like protein G3 isoform X3 [Gossypium raimondii]
HU02G02034.1	57.3242	45.953	55.0652	15.7508	57.2353	51.7281	73.7306	30.4768	PREDICTED: 1-aminocyclopropane-1-carboxylate oxidase homolog 1-like [Nicotiana sylvestris]
HU02G02045.1	116.044	140.61	135.087	198.798	128.302	146.901	117.81	192.848	PREDICTED: DEAD-box ATP-dependent RNA helicase 56 isoform X1 [Beta vulgaris subsp. vulgaris]
HU02G02047.1	3.97082	2.10498	4.01637	13.0596	6.74891	2.92081	6.04901	13.9596	PREDICTED: RNA-dependent RNA polymerase 6 [Beta vulgaris subsp. vulgaris]
HU02G02053.1	71.0724	70.5627	53.8692	37.8586	89.4865	77.3291	62.1967	24.3971	PREDICTED: EIN3-binding F-box protein 1 [Beta vulgaris subsp. vulgaris]
HU02G02070.1	14.3049	8.08612	10.8473	12.3362	9.26914	3.9945	4.16035	7.15197	NA
HU02G02077.1	19.1635	16.4308	33.8103	47.5267	20.3976	14.3569	16.9279	54.6841	PREDICTED: uncharacterized protein LOC104908981 isoform X2 [Beta vulgaris subsp. vulgaris]
HU02G02078.1	18.6307	12.9443	29.9592	70.0946	20.4742	11.972	20.9944	62.7241	hypothetical protein SOVF_150330 [Spinacia oleracea]
HU02G02080.1	20.3448	15.9794	26.4613	38.0237	21.1302	16.8829	18.3531	35.7841	PREDICTED: protein transport protein Sec24-like At3g07100 isoform X2 [Beta vulgaris subsp. vulgaris]
HU02G02081.1	12.1513	8.31851	16.398	26.2483	13.1681	9.85704	9.97293	24.418	NA
HU02G02131.1	14.2965	13.7397	18.6321	22.2187	13.4242	10.7211	12.6735	22.245	PREDICTED: trafficking protein particle complex subunit 9 [Beta vulgaris subsp. vulgaris]
HU02G02172.1	99.1301	104.068	109.334	135.697	122.165	98.1448	97.9236	148.727	PREDICTED: ankyrin repeat domain-containing protein 2-like [Beta vulgaris subsp. vulgaris]
HU02G02177.1	25.5072	23.5551	42.5726	21.7517	30.3596	23.8362	30.4729	14.3179	PREDICTED: probable 2-oxoglutarate/Fe(II)-dependent dioxygenase [Beta vulgaris subsp. vulgaris]
HU02G02187.1	22.9405	15.01	18.9168	24.9699	20.15	18.7753	18.8343	24.1421	PREDICTED: mitogen-activated protein kinase 4-like [Nicotiana tomentosiformis]
HU02G02198.1	23.1767	19.9899	26.3336	28.609	21.9182	22.3101	21.4766	27.1425	PREDICTED: uncharacterized WD repeat-containing protein C343.04c [Beta vulgaris subsp. vulgaris]
HU02G02203.1	41.3623	31.343	51.8087	69.9359	48.2372	34.8653	42.4683	78.5643	hypothetical protein SOVF_111430 [Spinacia oleracea]
HU02G02206.1	18.9663	27.9446	20.0599	13.9548	24.221	27.4924	21.0348	7.45288	NA
HU02G02261.1	17.6528	12.5678	19.9409	24.876	21.9526	11.5345	17.7204	18.4328	PREDICTED: nucleolar MIF4G domain-containing protein 1 [Prunus mume]
HU02G02271.1	19.7982	22.0154	23.606	40.8182	13.1928	22.6819	36.4878	66.0019	PREDICTED: uncharacterized protein LOC104895264 [Beta vulgaris subsp. vulgaris]
HU02G02272.1	29.9084	31.893	41.1049	59.2714	41.406	35.845	28.6012	39.3146	hypothetical protein SOVF_008670 [Spinacia oleracea]
HU02G02280.1	9.12664	9.10626	14.5995	15.9498	8.28107	6.72346	7.4946	21.1723	hypothetical protein SOVF_137090 [Spinacia oleracea]
HU02G02292.1	22.3126	13.5183	21.7603	36.972	24.2914	15.3781	24.0753	45.5377	hypothetical protein SOVF_020790 [Spinacia oleracea]
HU02G02324.1	143.46	150.968	153.478	178.336	170.358	170.374	151.333	197.034	PREDICTED: mitochondrial phosphate carrier protein 3, mitochondrial [Jatropha curcas]
HU02G02332.1	15.0425	11.4444	12.1157	30.3128	20.9247	11.7429	12.8399	17.4867	PREDICTED: uncharacterized protein LOC104897724 [Beta vulgaris subsp. vulgaris]
HU02G02335.1	31.0697	27.5309	37.8731	45.9669	41.699	28.7137	28.9	59.4143	unknown [Populus trichocarpa]
HU02G02337.1	20.4367	17.3334	26.7297	32.6131	26.6172	16.5766	22.7093	32.3673	PREDICTED: alpha-mannosidase [Beta vulgaris subsp. vulgaris]
HU02G02361.1	16.8587	12.0982	14.8279	17.5936	12.7613	15.9411	13.8875	18.4337	PREDICTED: acetyl-coenzyme A synthetase, chloroplastic/glyoxysomal [Beta vulgaris subsp. vulgaris]
HU02G02367.1	85.2211	98.1712	124.549	179.917	104.763	92.2483	113.618	168.288	PREDICTED: staphylococcal nuclease domain-containing protein 1-like [Beta vulgaris subsp. vulgaris]
HU02G02372.1	16.4902	10.1736	12.7289	41.2663	20.0373	16.4485	14.7473	31.1233	PREDICTED: uncharacterized protein LOC105630240 [Jatropha curcas]
HU02G02373.1	61.4928	46.3522	66.1065	79.0825	71.0093	54.7054	62.743	68.2848	PREDICTED: potassium transporter 4 [Beta vulgaris subsp. vulgaris]
HU02G02389.1	11.7808	11.3691	13.9238	17.8633	15.0849	11.5102	11.6141	17.2784	PREDICTED: calcium-binding mitochondrial carrier protein SCaMC-1-like [Beta vulgaris subsp. vulgaris]
HU02G02391.1	8.21132	8.98148	12.1383	17.2637	12.0942	9.1146	8.00596	23.917	hypothetical protein SOVF_065250 isoform B [Spinacia oleracea]
HU02G02395.1	14.7243	18.6186	19.7569	34.792	13.6417	16.9108	15.2401	48.5459	PREDICTED: homogentisate 1,2-dioxygenase [Beta vulgaris subsp. vulgaris]
HU02G02403.1	18.0791	19.7646	14.516	18.2132	16.7346	17.3605	10.1426	23.5954	PREDICTED: F-box protein PP2-A15 [Beta vulgaris subsp. vulgaris]
HU02G02432.1	20.7161	28.1773	26.9178	2.18706	21.9065	17.9723	15.6488	57.1707	NA
HU02G02436.1	13.2032	17.18	19.3566	19.4089	11.3228	15.029	15.2871	24.5936	PREDICTED: iron-sulfur assembly protein IscA-like 2, mitochondrial [Eucalyptus grandis]
HU02G02614.1	11.3677	9.48423	9.72523	12.5468	10.5329	6.92816	7.44136	13.7357	PREDICTED: protein argonaute 16 isoform X2 [Beta vulgaris subsp. vulgaris]
HU02G02635.1	16.4861	16.1029	22.4297	36.1416	8.78842	15.7875	12.998	32.5748	PREDICTED: mucin-5AC [Beta vulgaris subsp. vulgaris]
HU02G02655.1	15.4877	19.7396	19.5749	32.0022	22.3485	19.256	15.8103	26.7308	hypothetical protein SOVF_071750 [Spinacia oleracea]
HU02G02660.1	33.5388	35.8269	38.7423	39.5026	33.6833	42.0872	32.2064	54.0444	PREDICTED: membrane steroid-binding protein 2-like [Sesamum indicum]
HU02G02662.1	77.1042	59.9396	86.2733	104.109	70.3074	51.5525	62.1063	97.3361	SWAP/surp domain-containing protein / D111/G-patch domain-containing protein isoform 1 [Theobroma cacao]
HU02G02680.1	17.9402	48.6808	103.489	94.5553	48.1092	68.357	20.4974	124.275	PREDICTED: eukaryotic translation initiation factor 5A-3 [Sesamum indicum]
HU02G02716.1	51.0038	40.0137	50.589	69.8141	60.1359	55.1249	47.0058	84.0857	Pyridoxal phosphate (PLP)-dependent transferases superfamily protein [Theobroma cacao]
HU02G02739.1	23.6912	14.1759	25.8392	24.7669	22.2058	15.7546	13.3703	24.9259	hypothetical protein SOVF_023870 [Spinacia oleracea]
HU02G02780.1	16.2454	19.3676	24.1432	27.7747	20.7256	16.217	21.7318	38.176	hypothetical protein SOVF_052500 [Spinacia oleracea]
HU02G02793.1	3.89645	0.7835	12.0726	30.5049	0.302428	4.21574	2.06062	27.9651	PREDICTED: cytochrome P450 704C1 [Beta vulgaris subsp. vulgaris]
HU02G02807.1	17.016	16.3169	24.4156	21.4784	22.2045	15.7192	18.7274	26.0437	PREDICTED: delta(14)-sterol reductase [Beta vulgaris subsp. vulgaris]
HU02G02813.1	27.2843	49.7104	35.2486	9.86452	25.104	38.9209	22.8077	26.4895	hypothetical protein SOVF_153510 [Spinacia oleracea]
HU02G02833.1	32.652	30.1342	29.8046	39.7756	39.5393	36.6941	33.0869	45.5323	hypothetical protein SOVF_082600 [Spinacia oleracea]
HU02G02834.1	39.6418	30.2075	40.1788	52.8487	33.98	30.1062	31.1793	48.6889	PREDICTED: RNA-binding protein 39 [Beta vulgaris subsp. vulgaris]
HU02G02858.1	1.93801	5.30627	20.0468	13.4297	1.0099	3.06198	11.0843	26.1589	hypothetical protein SOVF_005860 [Spinacia oleracea]
HU02G02860.1	2.42535	8.299	13.6086	54.758	13.3122	5.7389	13.4757	52.8082	PREDICTED: uncharacterized protein LOC104883105 [Beta vulgaris subsp. vulgaris]
HU02G02872.1	34.9782	31.6465	35.0454	30.1602	29.9133	28.8173	26.4706	39.7301	PREDICTED: DEAD-box ATP-dependent RNA helicase 21-like [Vitis vinifera]
HU02G02874.1	6.34955	6.21432	6.66394	7.09423	1.33737	7.71378	2.46951	14.2746	PREDICTED: CBL-interacting serine/threonine-protein kinase 25-like [Beta vulgaris subsp. vulgaris]
HU02G02884.1	10.0842	8.50562	14.4249	20.9522	14.8436	10.8275	23.5158	34.9087	PREDICTED: beta-adaptin-like protein A [Nicotiana sylvestris]
HU02G02900.1	52.8522	56.3868	57.9059	82.5624	72.96	72.3291	41.0166	86.9927	hypothetical protein SOVF_040560 [Spinacia oleracea]
HU02G02903.1	34.2063	37.1878	38.6444	63.874	46.4904	37.3068	38.4346	54.6534	PREDICTED: eukaryotic translation initiation factor 3 subunit L-like [Beta vulgaris subsp. vulgaris]
HU02G02912.1	85.0599	98.3958	103.352	93.7978	87.283	102.34	79.8638	146.98	PREDICTED: 26S proteasome non-ATPase regulatory subunit 12 homolog A [Populus euphratica]
HU02G02933.1	21.0279	18.52	26.2028	40.5219	14.6102	15.9787	16.2551	31.0012	PREDICTED: serine/threonine-protein kinase STE20 [Vitis vinifera]
HU02G02939.1	29.0486	26.7629	32.8382	39.7156	30.5688	35.1665	26.0066	42.1549	hypothetical protein SOVF_028170 isoform B [Spinacia oleracea]
HU02G02948.1	19.312	22.8117	20.7183	14.9496	23.5642	22.9973	21.7996	16.1201	hypothetical protein SOVF_108760 [Spinacia oleracea]
HU02G02973.1	30.6893	47.5437	24.0595	35.8879	25.1072	29.3093	22.2751	53.2149	NA
HU02G02974.1	58.8293	106.503	52.9482	45.0363	20.2125	55.6635	48.5061	134.191	PREDICTED: zinc transporter 4, chloroplastic-like [Beta vulgaris subsp. vulgaris]
HU02G02993.1	7.84453	9.83472	25.5242	28.5129	11.2147	9.43635	18.1841	62.8574	PREDICTED: cytokinin riboside 5'-monophosphate phosphoribohydrolase LOG8 [Beta vulgaris subsp. vulgaris]
HU02G03004.1	26.7926	31.2132	43.275	47.4042	32.7769	24.4864	31.2598	53.3074	PREDICTED: aminopeptidase M1 [Beta vulgaris subsp. vulgaris]
HU02G03016.1	79.5754	94.7994	45.089	5.24493	69.5817	144.489	140.211	11.3482	NA
HU02G03024.1	169.015	202.176	213.506	248.601	228.449	229.927	159.368	267.891	PREDICTED: 40S ribosomal protein S3-3-like [Nelumbo nucifera]
HU02G03062.1	10.6153	9.78965	10.646	17.1348	12.9169	9.41057	8.04854	16.1094	PREDICTED: uncharacterized protein LOC104886700 isoform X1 [Beta vulgaris subsp. vulgaris]
HU02G03064.1	196.017	155.371	154.13	76.9626	175.745	212.894	196.74	99.259	PREDICTED: basic leucine zipper 9 [Vitis vinifera]
HU02G03078.1	21.976	31.1727	32.5638	32.4902	26.9405	38.8428	28.4237	39.0819	hypothetical protein SOVF_043380 [Spinacia oleracea]
HU02G03083.1	12.276	9.35822	13.8463	23.6289	17.8325	10.8538	13.9514	18.5988	PREDICTED: isoleucine--tRNA ligase, mitochondrial isoform X1 [Beta vulgaris subsp. vulgaris]
HU02G03093.1	18.9054	14.4503	22.1569	39.718	13.631	12.85	16.9714	36.9731	PREDICTED: protein starmaker [Beta vulgaris subsp. vulgaris]
HU02G03107.1	35.4693	35.8319	40.7771	45.0418	29.8308	34.1248	35.8463	48.1665	PREDICTED: 26S proteasome regulatory subunit RPN13 [Beta vulgaris subsp. vulgaris]
HU02G03120.1	18.3143	15.5054	26.7634	56.1343	16.7696	16.8368	21.1739	93.4314	PREDICTED: probable starch synthase 4, chloroplastic/amyloplastic isoform X1 [Beta vulgaris subsp. vulgaris]
HU02G03148.1	71.407	75.7009	60.8023	57.9709	70.4015	90.4718	78.1311	46.9618	PREDICTED: peroxisomal membrane protein 13 [Glycine max]
HU02G03190.1	27.8931	32.9195	24.8643	49.9642	16.1469	50.6549	49.424	96.2766	PREDICTED: calmodulin-like protein 3 [Sesamum indicum]
HU02G03196.1	9.54495	8.92204	12.5902	30.8525	8.22223	7.64591	11.2553	26.6621	PREDICTED: probable serine/threonine-protein kinase GCN2 isoform X2 [Beta vulgaris subsp. vulgaris]
HU02G03207.1	8.98897	8.51803	12.0749	19.7189	13.6677	6.29204	7.64457	19.7121	PREDICTED: inositol transporter 1 isoform X1 [Beta vulgaris subsp. vulgaris]
HU02G03224.1	25.3908	16.1721	12.1445	1.15416	19.8223	19.8999	17.1879	9.27915	PREDICTED: uncharacterized protein LOC104888475 [Beta vulgaris subsp. vulgaris]
HU02G03227.1	7.56529	7.14842	12.1893	14.1323	8.26668	7.67741	9.24943	13.7433	PREDICTED: DNA repair helicase UVH6 [Beta vulgaris subsp. vulgaris]
HU02G03235.1	16.622	17.117	15.1385	8.28597	15.4386	18.3838	17.9765	10.9006	hypothetical protein SOVF_166880 [Spinacia oleracea]
HU02G03240.1	29.6209	18.1019	24.8019	22.0987	19.6319	23.6669	26.0249	17.7274	PREDICTED: carbon catabolite repressor protein 4 homolog 6 isoform X2 [Beta vulgaris subsp. vulgaris]
HU02G03242.1	15.7583	10.6365	7.40973	8.32158	14.9435	10.3405	11.9376	23.5207	PREDICTED: 3-ketoacyl-CoA synthase 11-like [Beta vulgaris subsp. vulgaris]
HU02G03278.1	16.4945	12.8317	17.8788	23.8079	16.2872	13.6909	15.5211	24.5429	hypothetical protein SOVF_094540 [Spinacia oleracea]
HU02G03316.1	154.882	115.768	168.7	235.971	159.271	124.359	158.301	249.086	hypothetical protein POPTR_0010s07790g [Populus trichocarpa]
HU02G03337.1	64.0208	43.3174	53.7161	83.8519	66.9583	65.9291	73.1051	116.713	PREDICTED: casein kinase I isoform X2 [Beta vulgaris subsp. vulgaris]
HU02G03386.1	16.9595	14.0558	16.7079	16.6733	19.1676	15.5254	20.3106	23.0385	PREDICTED: E3 ubiquitin-protein ligase At1g63170 [Beta vulgaris subsp. vulgaris]
HU02G03389.1	5.41411	2.78263	7.32612	9.79705	4.7998	2.9591	5.79365	9.87916	PREDICTED: uncharacterized protein LOC104887743 isoform X1 [Beta vulgaris subsp. vulgaris]
HU02G03392.1	67.8833	44.228	108.034	301.954	50.4914	30.9832	42.3964	303.818	NA
HU02G03393.1	100.61	101.316	147.798	354.154	62.0083	67.1268	84.9038	388.501	PREDICTED: RING finger and CHY zinc finger domain-containing protein 1 isoform X1 [Beta vulgaris subsp. vulgaris]
HU02G03396.1	6.75482	4.22682	8.18866	11.2043	7.55797	4.44375	7.01767	11.7489	PREDICTED: uncharacterized protein LOC104887752 [Beta vulgaris subsp. vulgaris]
HU02G03416.1	14.0293	36.8734	78.1465	128.088	30.5986	22.1532	49.5595	91.4032	hypothetical protein SOVF_129620 [Spinacia oleracea]
HU02G03427.1	23.3314	18.5302	19.0634	10.6581	27.3606	26.8748	21.4312	8.55924	hypothetical protein SOVF_107040 [Spinacia oleracea]
HU02G03428.1	24.6133	17.9964	24.9891	29.0485	22.763	17.1924	19.5329	34.7789	NA
HU02G03429.1	8.3338	5.13309	10.3539	13.208	7.76614	3.78493	6.87719	12.1329	PREDICTED: golgin subfamily A member 4 isoform X1 [Beta vulgaris subsp. vulgaris]
HU02G03431.1	22.4313	19.3138	19.0039	30.9425	24.4311	26.0566	17.2167	27.6673	hypothetical protein SOVF_107170 [Spinacia oleracea]
HU02G03445.1	11.84	16.4256	11.6389	8.20837	14.2348	15.947	14.6423	6.87985	PREDICTED: serine/threonine-protein kinase AFC2-like [Beta vulgaris subsp. vulgaris]
HU03G00002.1	58.4372	59.0829	66.9305	16.4073	42.7032	57.3267	55.2583	32.8997	PREDICTED: root phototropism protein 3 [Beta vulgaris subsp. vulgaris]
HU03G00007.1	27.3717	23.9456	39.6963	48.242	36.0908	21.2064	29.0549	39.6924	PREDICTED: Niemann-Pick C1 protein [Beta vulgaris subsp. vulgaris]
HU03G00025.1	35.1974	40.6459	41.7424	56.004	24.2391	37.0774	31.8958	64.4403	PREDICTED: protein CYPRO4-like [Beta vulgaris subsp. vulgaris]
HU03G00046.1	35.6297	31.8303	34.3585	46.6349	17.5374	31.1405	22.2805	98.0181	hypothetical protein SOVF_162050 [Spinacia oleracea]
HU03G00047.1	4.26536	7.88626	10.0673	9.07759	0.597163	5.19511	1.15708	13.9997	hypothetical protein SOVF_069280 [Spinacia oleracea]
HU03G00053.1	12.459	7.14888	9.17723	14.0867	8.05557	8.86698	9.83463	15.3931	PREDICTED: uncharacterized protein LOC104904439 [Beta vulgaris subsp. vulgaris]
HU03G00073.1	30.2726	40.7685	31.5854	18.1821	37.1523	40.7643	31.4629	15.1287	PREDICTED: cold-regulated 413 plasma membrane protein 2 [Beta vulgaris subsp. vulgaris]
HU03G00107.1	9.80427	10.0871	11.7936	22.2112	15.3445	12.9186	9.09232	24.444	hypothetical protein SOVF_194600 [Spinacia oleracea]
HU03G00122.1	5.15877	3.45959	2.54338	11.1292	4.09795	8.63038	3.53644	51.3606	hypothetical protein BVRB_5g125750 [Beta vulgaris subsp. vulgaris]
HU03G00139.1	35.7293	36.506	36.5758	43.9722	42.1965	35.5131	39.9367	55.8399	PREDICTED: phosphatidylinositol/phosphatidylcholine transfer protein SFH6 [Beta vulgaris subsp. vulgaris]
HU03G00152.1	34.2036	23.8696	36.4373	44.8692	40.2343	33.0899	30.573	56.2936	PREDICTED: coatomer subunit alpha-1 [Jatropha curcas]
HU03G00163.1	12.9744	8.3055	14.2338	20.7754	11.2859	6.71506	10.2539	25.7076	PREDICTED: zinc finger CCCH domain-containing protein 19 [Beta vulgaris subsp. vulgaris]
HU03G00178.1	56.5602	58.3657	56.9435	42.3631	55.0557	67.6213	67.8639	48.4764	hypothetical protein SOVF_047510 [Spinacia oleracea]
HU03G00221.1	24.0808	15.5838	18.4496	42.6451	13.4398	30.5763	104.28	216.87	hypothetical protein BVRB_9g223630 [Beta vulgaris subsp. vulgaris]
HU03G00222.1	18.5556	16.6216	20.2088	46.3509	12.4738	26.1781	108.387	220.067	hypothetical protein SOVF_178120 [Spinacia oleracea]
HU03G00296.1	49.0647	41.8755	34.6812	13.2916	21.5109	43.7942	49.6975	5.81427	hypothetical protein SOVF_082390 [Spinacia oleracea]
HU03G00306.1	30.1218	21.2709	37.9282	46.4481	23.8035	25.5784	28.7591	55.7674	PREDICTED: epidermal growth factor receptor substrate 15-like 1 isoform X1 [Beta vulgaris subsp. vulgaris]
HU03G00311.1	6.18915	6.48301	14.2071	31.6047	8.90167	4.00452	13.1827	28.3334	hypothetical protein SOVF_029350 [Spinacia oleracea]
HU03G00325.1	27.7129	19.2325	20.7658	26.2856	23.6344	23.3344	23.0442	30.9413	PREDICTED: calmodulin-binding transcription activator 2 isoform X1 [Beta vulgaris subsp. vulgaris]
HU03G00329.1	39.3212	68.3317	47.4904	37.2807	49.8065	56.1315	77.2471	42.6475	hypothetical protein SOVF_084090 [Spinacia oleracea]
HU03G00352.1	11.8054	14.7403	13.9315	19.2243	10.6861	14.3915	9.61347	18.0082	PREDICTED: transcription factor bHLH121-like [Beta vulgaris subsp. vulgaris]
HU03G00356.1	722.241	598.382	609.357	269.31	988.078	892.681	1037.79	459.247	Chain A, Structure Of A Cyclophilin From Citrus Sinensis (cscyp) In Complex With Cycloporin A []
HU03G00376.1	14.8166	18.7169	19.8605	22.881	15.2985	14.9704	20.8661	35.1122	hypothetical protein SOVF_055850 [Spinacia oleracea]
HU03G00377.1	4.78288	7.69801	9.21196	17.1207	11.513	6.41131	4.38008	29.7442	PREDICTED: MADS-box protein AGL24-like [Beta vulgaris subsp. vulgaris]
HU03G00394.1	28.3486	18.2755	37.7762	39.5288	25.3861	15.2551	20.1546	39.0518	hypothetical protein SOVF_097120 [Spinacia oleracea]
HU03G00404.1	0.338409	4.35454	17.3869	76.4783	1.3084	0.151672	0.959625	65.1726	PREDICTED: SKP1-like protein 1A [Nicotiana tomentosiformis]
HU03G00409.1	8.45054	7.42553	11.0864	12.4224	8.71312	6.66297	4.82354	11.1543	PREDICTED: probable ubiquitin-conjugating enzyme E2 23 [Beta vulgaris subsp. vulgaris]
HU03G00430.1	11.4337	7.59882	13.0145	15.9523	10.8245	6.503	9.17717	17.1645	hypothetical protein SOVF_075010 [Spinacia oleracea]
HU03G00431.1	16.7297	15.2715	22.8237	24.7801	16.6926	16.1349	15.1668	30.7761	hypothetical protein SOVF_205310 [Spinacia oleracea]
HU03G00453.1	153.088	112.206	122.122	58.0836	154.503	151.481	175.264	55.1098	hypothetical protein SOVF_055750 [Spinacia oleracea]
HU03G00458.1	10.4925	6.66777	9.01471	10.2883	10.3192	9.56421	6.71341	14.5436	PREDICTED: DNA polymerase V [Beta vulgaris subsp. vulgaris]
HU03G00477.1	34.0374	40.4784	42.9098	61.3298	56.8609	59.4535	41.1032	77.5352	hypothetical protein SOVF_095510 [Spinacia oleracea]
HU03G00479.1	13.3631	24.9029	24.9332	77.1881	42.1973	19.3212	13.6888	153.62	Cytochrome c [Gossypium arboreum]
HU03G00480.1	91.1714	0.0107458	0.399404	5.47055	0.00984854	112.106	287.638	774.034	cytochrome P450 76AD1-like protein, partial [Portulaca oleracea]
HU03G00520.1	27.5367	16.4031	17.9834	21.2819	33.7888	30.6064	9.82639	68.6859	unnamed protein product [Coffea canephora]
HU03G00522.1	5.70431	6.45837	10.2903	6.07578	1.80726	2.33483	4.47797	19.0059	PREDICTED: probable protein phosphatase 2C 39 isoform X1 [Beta vulgaris subsp. vulgaris]
HU03G00530.1	58.5905	72.0773	76.3507	71.5948	53.0274	78.4955	58.3398	105.315	hypothetical protein SOVF_069600 [Spinacia oleracea]
HU03G00538.1	20.8251	11.2732	15.1001	20.5599	15.4335	15.24	10.119	17.075	NA
HU03G00544.1	29.2087	26.32	32.5221	31.2636	29.7129	28.177	27.1282	34.5016	hypothetical protein SOVF_095110 isoform A [Spinacia oleracea]
HU03G00549.1	77.228	46.7082	47.6704	12.3056	97.8251	96.1569	122.153	29.8857	hypothetical protein SOVF_213440 [Spinacia oleracea]
HU03G00611.1	8.78717	9.95721	1.9283	0.0290295	1.90651	4.76834	4.72968	0.325619	PREDICTED: cytochrome P450 734A1-like [Beta vulgaris subsp. vulgaris]
HU03G00618.1	42.8725	35.3962	33.8571	24.7609	34.8004	43.1087	40.854	59.6702	putative plastidic adenylate transporter [Mesembryanthemum crystallinum]
HU03G00624.1	4.62879	6.69193	6.83874	15.2599	7.49948	4.0333	2.9777	7.99482	PREDICTED: D-glycerate 3-kinase, chloroplastic isoform X3 [Beta vulgaris subsp. vulgaris]
HU03G00639.1	12.7341	7.0838	12.7599	13.6371	19.7696	9.98957	9.38808	26.7608	PREDICTED: coatomer subunit beta'-2 isoform X1 [Beta vulgaris subsp. vulgaris]
HU03G00675.1	2.61609	2.44541	6.52725	10.8809	2.71903	1.78782	2.43001	10.1501	hypothetical protein SOVF_132780 [Spinacia oleracea]
HU03G00678.1	23.6847	20.9739	6.44733	0.248	4.71175	19.4751	11.1429	0.143739	PREDICTED: zinc transporter 1-like [Beta vulgaris subsp. vulgaris]
HU03G00695.1	19.1956	19.3227	32.4049	38.7262	27.1056	17.5679	19.2518	59.3432	PREDICTED: ruBisCO large subunit-binding protein subunit beta, chloroplastic-like [Beta vulgaris subsp. vulgaris]
HU03G00711.1	46.5518	65.4942	58.9269	90.8172	39.8703	68.8869	49.2111	105.04	conserved hypothetical protein [Ricinus communis]
HU03G00718.1	19.5289	16.0517	23.5511	29.94	17.2213	14.1089	16.4231	27.5157	PREDICTED: probable pre-mRNA-splicing factor ATP-dependent RNA helicase [Vitis vinifera]
HU03G00745.1	13.0078	16.0547	19.5797	24.2859	28.3764	16.3856	12.7198	87.5153	PREDICTED: uncharacterized protein LOC104883680 [Beta vulgaris subsp. vulgaris]
HU03G00746.1	19.8479	24.4935	20.1229	16.5588	22.6409	29.4881	30.623	20.9874	PREDICTED: inorganic pyrophosphatase 3 [Beta vulgaris subsp. vulgaris]
HU03G00785.1	11.9185	8.34296	14.0052	15.9664	12.4547	9.78604	10.2358	20.1632	PREDICTED: chloroplastic group IIA intron splicing facilitator CRS1, chloroplastic [Beta vulgaris subsp. vulgaris]
HU03G00786.1	8.4983	5.17763	7.95372	10.4057	9.40775	4.60198	5.08621	11.9237	hypothetical protein SOVF_191460 [Spinacia oleracea]
HU03G00788.1	26.3859	24.5414	31.0411	37.4296	28.915	23.8998	25.8999	62.399	PREDICTED: ERAD-associated E3 ubiquitin-protein ligase component HRD3A [Beta vulgaris subsp. vulgaris]
HU03G00793.1	12.7454	16.6748	14.7749	9.93469	15.3296	11.1628	10.1533	4.99447	hypothetical protein SOVF_058540, partial [Spinacia oleracea]
HU03G00794.1	43.4085	34.8999	34.4151	52.3387	45.9682	47.9558	34.3141	59.8541	PREDICTED: zinc finger CCHC domain-containing protein 10 [Beta vulgaris subsp. vulgaris]
HU03G00795.1	62.681	51.228	46.8831	64.92	67.5679	60.3337	48.1116	91.2388	PREDICTED: zinc finger CCHC domain-containing protein 10 [Solanum lycopersicum]
HU03G00818.1	44.0123	33.4029	43.4715	81.1586	19.1958	40.3232	32.7592	75.5012	hypothetical protein BVRB_4g093760 [Beta vulgaris subsp. vulgaris]
HU03G00819.1	35.8354	25.3013	30.9367	75.2281	14.9341	29.2573	26.2304	58.6286	hypothetical protein SOVF_140050 isoform A [Spinacia oleracea]
HU03G00821.1	80.797	80.2133	74.0311	79.5294	90.6368	79.8426	71.2362	124.08	PREDICTED: OTU domain-containing protein At3g57810-like [Beta vulgaris subsp. vulgaris]
HU03G00828.1	37.5436	38.3002	46.5136	49.3535	40.2773	39.4232	35.9778	55.9153	hypothetical protein SOVF_148270 [Spinacia oleracea]
HU03G00837.1	13.7683	11.4834	15.7608	16.5988	14.24	10.8632	11.5785	19.0402	PREDICTED: uncharacterized protein LOC104907301 [Beta vulgaris subsp. vulgaris]
HU03G00889.1	13.5552	10.5917	17.6904	23.1039	19.1348	15.8702	13.149	19.0323	hypothetical protein SOVF_005010 [Spinacia oleracea]
HU03G00890.1	15.4367	16.7488	22.6072	31.9218	24.2913	16.3628	18.1804	31.176	hypothetical protein SOVF_049590 [Spinacia oleracea]
HU03G00894.1	17.4005	19.9261	25.251	22.677	30.3303	18.0128	19.7035	42.898	hypothetical protein SOVF_136410 [Spinacia oleracea]
HU03G00896.1	11.1693	10.0215	12.2308	15.6402	17.7064	10.5743	10.2068	20.2103	PREDICTED: pentatricopeptide repeat-containing protein At2g35130 [Beta vulgaris subsp. vulgaris]
HU03G00909.1	14.8385	13.0463	21.4543	22.5893	17.1811	12.0283	13.8997	23.3354	PREDICTED: SUN domain-containing protein 3 [Beta vulgaris subsp. vulgaris]
HU03G00915.1	17.7555	23.0126	32.4555	29.7807	23.0784	20.7492	32.0317	57.7103	hypothetical protein SOVF_047610 isoform A [Spinacia oleracea]
HU03G00925.1	15.1235	11.8596	15.2754	28.9906	16.867	13.6482	10.7271	25.8509	hypothetical protein SOVF_115700 [Spinacia oleracea]
HU03G00927.1	8.96242	7.69003	7.91517	11.6877	13.4385	9.92158	8.86546	16.7964	PREDICTED: germinal-center associated nuclear protein [Beta vulgaris subsp. vulgaris]
HU03G00939.1	8.66318	9.75527	5.97791	5.66059	2.4768	9.70346	9.4103	25.0991	hypothetical protein PRUPE_ppa002364mg [Prunus persica]
HU03G00943.1	159.234	146.022	197.472	119.754	100.243	153.189	184.872	86.9666	PREDICTED: probable acyl-activating enzyme 6 [Beta vulgaris subsp. vulgaris]
HU03G00944.1	54.401	87.7336	77.5602	38.0675	50.5825	90.9916	52.8149	43.4904	PREDICTED: uncharacterized protein LOC100262493 [Vitis vinifera]
HU03G00964.1	7.36227	5.74329	6.01436	16.2036	22.2305	8.49428	8.36337	130.413	PREDICTED: UTP--glucose-1-phosphate uridylyltransferase [Beta vulgaris subsp. vulgaris]
HU03G01005.1	17.8164	17.6593	26.2182	29.8377	17.7029	16.7813	16.0858	37.8547	PREDICTED: serine/threonine protein phosphatase 2A regulatory subunit B''beta-like isoform X2 [Beta vulgaris subsp. vulgaris]
HU03G01006.1	51.0802	39.0324	56.5105	31.3619	60.2279	51.6682	56.3296	22.1613	PREDICTED: probable low-specificity L-threonine aldolase 1 [Beta vulgaris subsp. vulgaris]
HU03G01021.1	136.653	201.287	374.961	271.96	140.108	203.398	258.025	962.636	PREDICTED: uncharacterized protein LOC100803585 [Glycine max]
HU03G01029.1	8.68165	7.6951	11.2949	14.92	9.69225	7.34775	5.75745	11.2295	PREDICTED: uncharacterized protein LOC104891149 isoform X1 [Beta vulgaris subsp. vulgaris]
HU03G01048.1	30.6849	26.1144	49.1048	67.7593	38.9063	34.3479	29.0403	44.1034	PREDICTED: probable ribose-5-phosphate isomerase 3, chloroplastic [Beta vulgaris subsp. vulgaris]
HU03G01059.1	10.286	19.8595	28.4084	63.1569	23.1546	10.7426	9.16964	49.8802	PREDICTED: GDP-mannose 3,5-epimerase 2 [Beta vulgaris subsp. vulgaris]
HU03G01072.1	13.9639	10.7377	9.6285	15.9687	6.79625	14.7369	11.2029	21.7281	PREDICTED: PRA1 family protein E [Vitis vinifera]
HU03G01087.1	30.5723	18.8515	18.7737	71.196	28.4129	52.0718	27.183	132.584	PREDICTED: REF/SRPP-like protein At3g05500 [Beta vulgaris subsp. vulgaris]
HU03G01110.1	13.4386	6.59536	17.6808	57.1349	7.61501	11.9337	16.7607	75.5126	PREDICTED: acyltransferase-like protein At1g54570, chloroplastic [Beta vulgaris subsp. vulgaris]
HU03G01162.1	8.60983	2.02171	3.68266	6.07526	7.90591	8.58017	5.07308	14.8455	PREDICTED: serine/threonine-protein kinase CDL1 [Beta vulgaris subsp. vulgaris]
HU03G01191.1	11.6574	9.02822	17.218	18.7516	20.1464	11.3088	9.12303	22.1504	hypothetical protein SOVF_175140 [Spinacia oleracea]
HU03G01192.1	5.16247	4.12019	7.87344	11.3451	3.72947	2.83359	3.6105	9.01822	hypothetical protein SOVF_023900 [Spinacia oleracea]
HU03G01202.1	3.60026	2.7734	5.89775	10.1778	1.84911	2.69459	1.58013	10.8194	hypothetical protein SOVF_014660 [Spinacia oleracea]
HU03G01209.1	31.7888	26.9558	29.9405	35.165	23.7731	25.0821	19.6266	29.6674	hypothetical protein SOVF_199660 [Spinacia oleracea]
HU03G01225.1	31.7778	36.6068	38.5614	51.0576	35.2339	33.7577	36.7677	47.4149	PREDICTED: uncharacterized protein LOC104890319 [Beta vulgaris subsp. vulgaris]
HU03G01256.1	18.8893	23.1846	17.1467	3.96585	10.985	18.7916	16.1919	9.70285	PREDICTED: GATA transcription factor 17 [Beta vulgaris subsp. vulgaris]
HU03G01262.1	6.92614	2.97862	4.33233	19.6214	9.77165	7.05732	2.81392	13.1501	PREDICTED: H/ACA ribonucleoprotein complex subunit 4 [Vitis vinifera]
HU03G01273.1	7.41797	6.34851	10.0658	9.99132	7.35227	6.40599	6.39019	11.5202	PREDICTED: SUN domain-containing protein 3 [Beta vulgaris subsp. vulgaris]
HU03G01286.1	47.7736	53.2491	40.8452	38.3957	52.3949	57.2348	50.7641	32.108	GTP-binding protein sar1, putative [Ricinus communis]
HU03G01314.1	7.07996	4.47336	9.08587	14.5536	8.9304	4.10529	5.57087	9.21382	hypothetical protein SOVF_074910 [Spinacia oleracea]
HU03G01324.1	11.0527	6.63615	13.1321	16.8311	14.1133	6.94744	11.2722	13.9489	hypothetical protein SOVF_189840 [Spinacia oleracea]
HU03G01325.1	12.3216	9.43501	16.2738	19.6037	12.2834	8.03519	11.0672	19.5341	PREDICTED: protein CHROMATIN REMODELING 20 isoform X1 [Beta vulgaris subsp. vulgaris]
HU03G01348.1	34.5278	27.3193	36.2245	41.2292	37.709	27.3811	28.1555	38.5307	hypothetical protein SOVF_204790 [Spinacia oleracea]
HU03G01351.1	44.7998	47.5796	59.0036	69.3241	61.0083	44.1054	39.8481	64.7202	PREDICTED: T-complex protein 1 subunit gamma [Beta vulgaris subsp. vulgaris]
HU03G01368.1	56.1022	31.0451	38.3107	39.8247	17.4056	56.098	35.5163	121.465	PREDICTED: filament-like plant protein 3 isoform X1 [Beta vulgaris subsp. vulgaris]
HU03G01388.1	17.3795	15.9599	19.6631	23.3046	13.0932	15.8286	14.2972	24.3717	hypothetical protein SOVF_073920 [Spinacia oleracea]
HU03G01404.1	11.6551	11.776	17.1917	25.3851	14.8557	10.2589	11.1806	21.7452	PREDICTED: uncharacterized protein LOC104890591 [Beta vulgaris subsp. vulgaris]
HU03G01408.1	24.2662	23.3717	39.3718	83.5749	71.5594	39.3165	79.8093	127.783	PREDICTED: probable methyltransferase PMT26 [Beta vulgaris subsp. vulgaris]
HU03G01450.1	54.1726	100.441	44.1828	14.8106	34.873	110.533	55.8847	22.897	PREDICTED: protein NIM1-INTERACTING 1-like [Cicer arietinum]
HU03G01452.1	35.0601	27.3674	29.9867	49.7358	36.104	35.6493	24.6152	35.7586	hypothetical protein SOVF_139060 [Spinacia oleracea]
HU03G01530.1	19.2205	14.6905	20.1726	19.6393	16.0487	18.9862	14.994	22.609	hypothetical protein SOVF_043790 [Spinacia oleracea]
HU03G01548.1	59.1636	58.5184	86.3436	99.2178	112.059	48.7744	38.6527	185.767	PREDICTED: acyl-[acyl-carrier-protein] desaturase, chloroplastic [Beta vulgaris subsp. vulgaris]
HU03G01552.1	22.356	15.9644	19.7578	26.0747	25.6213	22.0874	20.6268	38.3434	PREDICTED: pentatricopeptide repeat-containing protein At3g02650, mitochondrial-like [Beta vulgaris subsp. vulgaris]
HU03G01554.1	20.8906	22.4196	28.0224	14.2762	19.8355	25.47	39.1904	66.769	PREDICTED: beta-glucosidase 42 isoform X1 [Beta vulgaris subsp. vulgaris]
HU03G01558.1	50.23	49.0761	45.9019	25.7884	54.9574	55.3575	63.2012	24.7842	hypothetical protein BVRB_4g074550 [Beta vulgaris subsp. vulgaris]
HU03G01561.1	12.6186	12.3146	17.2439	17.7461	9.84829	8.60641	7.89981	18.0934	PREDICTED: type II inositol 1,4,5-trisphosphate 5-phosphatase FRA3 isoform X2 [Beta vulgaris subsp. vulgaris]
HU03G01598.1	17.1362	14.156	22.9736	30.8958	19.64	12.3336	18.4667	30.009	hypothetical protein BVRB_4g074030 [Beta vulgaris subsp. vulgaris]
HU03G01616.1	29.568	39.7237	33.6601	42.6094	31.1514	36.1937	28.9101	44.0397	PREDICTED: RNA-binding protein 8A [Beta vulgaris subsp. vulgaris]
HU03G01617.1	69.6604	80.501	80.8636	129.96	84.7716	81.8573	76.63	113.34	PREDICTED: RNA-binding protein 8A [Beta vulgaris subsp. vulgaris]
HU03G01621.1	6.52378	5.62559	7.52206	29.7049	7.29768	3.02259	1.70509	20.8544	hypothetical protein SOVF_067510 [Spinacia oleracea]
HU03G01625.1	23.234	22.95	18.0193	45.3665	29.7592	32.7956	11.8433	34.3052	PREDICTED: uncharacterized protein LOC104890022 [Beta vulgaris subsp. vulgaris]
HU03G01643.1	32.2014	21.3469	38.9858	32.4124	19.7203	19.3298	32.7861	64.195	RecName: Full=Dicarboxylate transporter 1, chloroplastic; Short=SODIT1; AltName: Full=2-oxoglutarate/malate translocator; Flags: Precursor [Spinacia oleracea]
HU03G01664.1	9.0865	2.63257	4.15308	2.91386	7.25716	5.42904	8.78342	1.71081	PREDICTED: uncharacterized protein LOC104889952 [Beta vulgaris subsp. vulgaris]
HU03G01690.1	10.6486	8.25594	6.25492	18.4498	7.1448	8.82271	3.66269	11.5776	hypothetical protein SOVF_073600 [Spinacia oleracea]
HU03G01724.1	138.692	379.308	442.829	481.284	44.5176	165.616	182.425	921.191	PREDICTED: NADP-dependent malic enzyme [Beta vulgaris subsp. vulgaris]
HU03G01726.1	7.73383	8.60827	9.04118	12.3528	7.63008	5.29468	4.64904	9.13511	NA
HU03G01752.1	89.7933	107.851	95.7531	108.587	87.9383	112.49	105.998	124.877	PREDICTED: vacuolar protein sorting-associated protein 32 homolog 2 [Cucumis melo]
HU03G01756.1	27.8865	27.2392	25.54	32.2864	30.6133	29.8009	27.0267	34.8668	hypothetical protein SOVF_073810 isoform B [Spinacia oleracea]
HU03G01765.1	37.9713	66.9726	27.599	16.3984	47.1989	42.9463	53.4275	6.7005	hypothetical protein SOVF_015980 [Spinacia oleracea]
HU03G01777.1	54.2164	89.9069	133.441	148.653	139.389	80.9003	81.551	291.076	PREDICTED: 60S ribosomal protein L28-1-like [Beta vulgaris subsp. vulgaris]
HU03G01779.1	28.2758	34.6475	44.5948	43.6661	35.6887	32.6792	34.7012	50.7946	hypothetical protein SOVF_065080 [Spinacia oleracea]
HU03G01782.1	11.4887	7.24508	12.7292	14.6876	15.6886	8.9144	10.3226	18.8306	PREDICTED: brefeldin A-inhibited guanine nucleotide-exchange protein 5 [Beta vulgaris subsp. vulgaris]
HU03G01811.1	64.2595	76.1449	69.2589	173.829	77.3863	80.6869	74.7396	148.265	PREDICTED: UDP-D-apiose/UDP-D-xylose synthase 2 [Beta vulgaris subsp. vulgaris]
HU03G01823.1	7.37813	7.02999	11.4379	17.1758	7.61277	6.30393	5.67292	11.4274	hypothetical protein SOVF_141270 [Spinacia oleracea]
HU03G01848.1	11.6864	11.0578	4.21402	0.925551	1.69947	8.44742	4.37799	1.4537	PREDICTED: probable WRKY transcription factor 69 isoform X2 [Beta vulgaris subsp. vulgaris]
HU03G01856.1	14.7769	12.9217	18.8356	25.9912	17.209	12.258	14.4204	26.2671	PREDICTED: sec1 family domain-containing protein MIP3 [Beta vulgaris subsp. vulgaris]
HU03G01868.1	5.70516	6.22237	5.71316	12.5694	11.6142	7.1338	6.97236	13.4313	PREDICTED: serine/threonine-protein kinase EDR1 isoform X1 [Beta vulgaris subsp. vulgaris]
HU03G01880.1	3.32789	2.29442	7.49608	8.65027	2.19298	3.58547	15.6235	43.6979	PREDICTED: putative protein TPRXL [Beta vulgaris subsp. vulgaris]
HU03G01906.1	0.0978775	0.277785	9.03674	15.6478	0.373325	0.0598859	2.013	11.0544	Cysteine proteinases superfamily protein, putative [Theobroma cacao]
HU03G01929.1	17.2195	10.7506	17.0839	17.4124	17.1748	11.8901	12.1673	16.1111	PREDICTED: uncharacterized protein LOC104903449 [Beta vulgaris subsp. vulgaris]
HU03G01930.1	17.2328	18.2528	23.2857	20.4975	7.62588	14.9985	21.936	37.8386	PREDICTED: dnaJ homolog subfamily B member 4-like [Beta vulgaris subsp. vulgaris]
HU03G02013.1	25.7366	25.3071	30.0853	33.7406	17.4198	22.2999	21.9502	45.3051	PREDICTED: protein STRUBBELIG-RECEPTOR FAMILY 3-like isoform X1 [Beta vulgaris subsp. vulgaris]
HU03G02034.1	12.3683	14.9897	17.7625	23.136	13.6969	13.4546	10.3167	30.573	PREDICTED: uncharacterized protein LOC104883454 [Beta vulgaris subsp. vulgaris]
HU03G02036.1	0.812651	2.0649	9.26695	26.8174	1.06327	0.150448	2.41525	24.5754	hypothetical protein SOVF_035090 [Spinacia oleracea]
HU03G02040.1	9.8387	5.75495	10.982	14.9147	10.6016	4.10096	8.16006	12.1006	hypothetical protein SOVF_097420 isoform A [Spinacia oleracea]
HU03G02041.1	14.0338	8.53128	14.8335	24.5702	17.3383	6.68611	16.4571	20.8588	PREDICTED: probable histone-lysine N-methyltransferase ATXR3 [Beta vulgaris subsp. vulgaris]
HU03G02046.1	2.48319	6.32704	18.0573	8.4683	5.85754	2.42742	14.7503	22.7259	PREDICTED: fasciclin-like arabinogalactan protein 21 [Nelumbo nucifera]
HU03G02058.1	8.77797	4.90126	9.05706	16.2956	12.3203	7.22995	8.03504	12.8328	hypothetical protein SOVF_145570 [Spinacia oleracea]
HU03G02084.1	51.3339	76.1296	64.4764	35.3731	61.5962	82.2048	68.2536	43.8875	hypothetical protein SOVF_122010 isoform B [Spinacia oleracea]
HU03G02097.1	10.269	9.72578	13.6449	16.8421	14.1298	11.8224	10.9782	18.8392	hypothetical protein SOVF_172220, partial [Spinacia oleracea]
HU03G02128.1	28.3538	20.9629	34.6336	45.3284	31.4067	25.0468	27.5105	47.2353	PREDICTED: serine/threonine-protein phosphatase 6 regulatory subunit 3 [Beta vulgaris subsp. vulgaris]
HU03G02130.1	9.5275	12.8797	10.382	15.0329	10.8395	14.4058	10.7405	19.5853	hypothetical protein SOVF_164520 [Spinacia oleracea]
HU03G02136.1	38.7701	38.4559	48.3108	48.0644	44.1305	40.8519	36.1208	80.043	unnamed protein product [Coffea canephora]
HU03G02142.1	14.7795	14.2663	18.4697	25.4102	16.5885	13.6865	12.1037	22.2758	hypothetical protein SOVF_059060 [Spinacia oleracea]
HU03G02201.1	102.744	121.198	171.083	146.323	119.822	110.253	122.742	188.727	hypothetical protein SOVF_088830 [Spinacia oleracea]
HU03G02215.1	23.5472	15.1628	18.5527	23.4017	17.6037	13.3799	16.515	31.2772	hypothetical protein SOVF_115710 [Spinacia oleracea]
HU03G02230.1	16.285	7.23198	9.51879	11.0996	14.5251	14.745	11.7781	27.4255	PREDICTED: centromere/kinetochore protein zw10 homolog isoform X2 [Beta vulgaris subsp. vulgaris]
HU03G02252.1	11.2357	5.57318	11.5298	14.4596	8.45287	7.18491	8.77018	16.8653	NA
HU03G02347.1	7.29183	6.48058	9.49225	12.1427	12.2731	7.54928	7.0286	11.2061	hypothetical protein SOVF_110490 [Spinacia oleracea]
HU03G02363.1	15.9411	15.9267	20.637	27.4362	23.3285	16.6753	14.8216	28.505	hypothetical protein SOVF_027750 [Spinacia oleracea]
HU03G02370.1	14.248	16.0534	20.1724	21.7999	13.4697	13.7134	14.4873	25.7097	hypothetical protein SOVF_074200 [Spinacia oleracea]
HU03G02414.1	15.1365	19.0725	13.4527	19.801	16.709	16.1876	7.24056	23.9668	PREDICTED: nucleoporin seh1-like isoform X2 [Nelumbo nucifera]
HU03G02437.1	39.6804	31.5099	24.0728	6.62789	34.8361	42.5458	36.0501	15.944	PREDICTED: cation/calcium exchanger 4-like [Beta vulgaris subsp. vulgaris]
HU03G02451.1	380.018	642.434	303.737	21.2466	249.51	512.13	322.566	69.0497	PREDICTED: ethylene-responsive transcription factor ERF017-like [Beta vulgaris subsp. vulgaris]
HU03G02458.1	18.3021	32.219	33.0866	24.7888	18.5497	22.785	26.6102	55.0799	hypothetical protein BVRB_4g084980 isoform C [Beta vulgaris subsp. vulgaris]
HU03G02459.1	191.425	173.365	192.712	99.1435	173.578	251.049	304.751	86.2541	PREDICTED: protein TIFY 10A [Beta vulgaris subsp. vulgaris]
HU03G02499.1	16.0097	12.6721	22.2641	30.5401	19.5188	11.9676	17.1798	29.8958	hypothetical protein SOVF_192710 [Spinacia oleracea]
HU03G02529.1	20.7202	22.6746	19.6154	21.0569	24.1623	26.3362	25.31	33.7038	hypothetical protein SOVF_120990 [Spinacia oleracea]
HU03G02559.1	8.15834	5.27368	8.2863	12.1862	8.76369	4.35784	4.57678	5.97958	PREDICTED: DNA-directed RNA polymerase 3, chloroplastic [Beta vulgaris subsp. vulgaris]
HU03G02637.1	14.2458	14.5695	13.4599	17.5805	17.551	16.6454	13.7037	23.1989	26S protease regulatory subunit, putative [Ricinus communis]
HU03G02640.1	24.9314	15.9173	21.0499	18.8129	23.4862	22.4145	21.7022	35.1208	PREDICTED: uncharacterized protein LOC104902420 [Beta vulgaris subsp. vulgaris]
HU03G02642.1	78.3074	121.681	119.587	45.6237	85.5663	87.3279	80.1887	19.6866	hypothetical protein SOVF_016590 [Spinacia oleracea]
HU03G02643.1	63.7125	91.3279	90.999	36.5811	63.9335	64.9314	61.2754	15.7031	PREDICTED: 4-coumarate--CoA ligase 1-like [Beta vulgaris subsp. vulgaris]
HU03G02669.1	24.6822	17.5054	22.5962	17.0105	14.8317	23.0195	23.2411	42.5241	hypothetical protein SOVF_064080 [Spinacia oleracea]
HU03G02702.1	10.7527	9.36468	2.26386	1.31459	0.262313	6.29013	3.83424	0.15006	PREDICTED: ATP-dependent 6-phosphofructokinase 6 [Beta vulgaris subsp. vulgaris]
HU03G02703.1	55.7421	49.8249	80.483	69.7834	77.2101	59.1713	67.603	86.9555	PREDICTED: mitochondrial-processing peptidase subunit alpha-like isoform X1 [Beta vulgaris subsp. vulgaris]
HU03G02729.1	24.5985	22.2542	37.0846	40.9669	29.1918	23.6167	22.0882	53.6371	PREDICTED: hexokinase-1 [Beta vulgaris subsp. vulgaris]
HU03G02745.1	55.3817	62.9505	65.4541	103.286	73.7642	70.9388	56.5112	114.068	PREDICTED: coatomer subunit delta-like isoform X2 [Beta vulgaris subsp. vulgaris]
HU03G02782.1	61.8218	68.2048	58.5609	62.3469	63.1052	68.7823	65.695	53.4228	hypothetical protein SOVF_176880 [Spinacia oleracea]
HU03G02799.1	22.1662	19.369	27.0878	32.1398	23.9652	23.5392	25.0079	32.7218	PREDICTED: zinc finger CCCH domain-containing protein 25 isoform X2 [Beta vulgaris subsp. vulgaris]
HU03G02803.1	12.2582	12.8588	22.8225	17.5802	18.152	14.974	20.7942	56.7577	PREDICTED: probable inactive receptor kinase At2g26730 [Beta vulgaris subsp. vulgaris]
HU03G02804.1	42.2509	31.6933	49.9201	72.0989	51.4469	35.9996	25.7572	67.4121	PREDICTED: far upstream element-binding protein 1-like [Beta vulgaris subsp. vulgaris]
HU03G02805.1	3.84706	2.22849	11.5501	14.7674	8.29137	3.93894	6.01829	69.9061	hypothetical protein SOVF_136130 [Spinacia oleracea]
HU03G02814.1	31.2359	104.195	111.389	858.186	39.292	54.8409	62.7916	1590.67	PREDICTED: palmitoyl-acyl carrier protein thioesterase, chloroplastic [Beta vulgaris subsp. vulgaris]
HU03G02821.1	12.3665	9.72997	14.7766	15.3646	9.90242	10.2029	11.1287	44.0196	hypothetical protein SOVF_184580 [Spinacia oleracea]
HU03G02826.1	27.7407	20.5178	26.7105	27.8084	23.7565	11.0743	9.28319	24.4818	NA
HU03G02828.1	76.879	83.4023	56.6509	7.54857	18.1192	45.4955	42.2244	313.329	unnamed protein product [Coffea canephora]
HU03G02830.1	3.66125	2.74056	1.93313	6.2827	6.54642	3.30366	5.02547	9.78412	PREDICTED: fe-S cluster assembly factor HCF101, chloroplastic [Beta vulgaris subsp. vulgaris]
HU03G02848.1	10.9046	10.4125	12.1771	18.2427	13.6654	9.04063	8.80783	12.5184	PREDICTED: uncharacterized protein LOC104902189 [Beta vulgaris subsp. vulgaris]
HU03G02861.1	18.9595	21.7193	48.3168	52.3426	26.8751	13.1617	15.3628	87.4952	PREDICTED: probable chlorophyll(ide) b reductase NYC1, chloroplastic [Beta vulgaris subsp. vulgaris]
HU03G02869.1	92.7626	144.552	176.34	342.63	153.004	106.557	136.289	321.982	hypothetical protein SOVF_178490 isoform A [Spinacia oleracea]
HU03G02876.1	5.22327	4.55741	9.54141	12.809	8.09349	3.09731	5.04121	7.457	PREDICTED: uncharacterized protein LOC104902251 isoform X2 [Beta vulgaris subsp. vulgaris]
HU03G02898.1	17.2485	12.775	14.8667	9.87349	15.9227	17.3974	12.884	22.2114	PREDICTED: uncharacterized protein LOC104902042 [Beta vulgaris subsp. vulgaris]
HU03G02910.1	22.1958	18.1102	22.0796	28.4845	17.6804	15.6553	17.4975	19.9488	PREDICTED: CBL-interacting serine/threonine-protein kinase 24 isoform X1 [Beta vulgaris subsp. vulgaris]
HU03G02917.1	47.1457	36.582	53.552	47.4496	44.8326	37.1454	41.0569	69.763	PREDICTED: methyl-CpG-binding domain-containing protein 11-like [Beta vulgaris subsp. vulgaris]
HU03G02918.1	26.6597	25.2939	30.398	32.1774	28.1108	18.9414	21.8092	37.4523	PREDICTED: methyl-CpG-binding domain-containing protein 11-like [Beta vulgaris subsp. vulgaris]
HU03G02945.1	13.6206	9.41514	13.9756	21.4643	13.2459	7.80361	10.0872	19.3629	hypothetical protein SOVF_107240 [Spinacia oleracea]
HU03G02978.1	17.4654	1.52701	13.1076	38.7048	2.49262	17.1209	31.2244	122.849	vacuolar H+-pyrophosphatase [Sesuvium portulacastrum]
HU03G02981.1	9.79836	8.22545	14.0122	14.7285	8.80129	8.70728	7.23203	22.7445	PREDICTED: probable anion transporter 6, chloroplastic [Beta vulgaris subsp. vulgaris]
HU03G02983.1	27.3646	34.281	30.745	18.9937	29.3263	39.9476	35.4512	26.5525	PREDICTED: protein OS-9 homolog [Beta vulgaris subsp. vulgaris]
HU03G02990.1	19.0222	16.196	23.7274	23.9079	18.9584	17.5765	18.2576	33.4615	PREDICTED: uncharacterized protein LOC104905881 [Beta vulgaris subsp. vulgaris]
HU03G02994.1	8.7678	7.52504	12.2654	14.2128	14.1735	9.17553	9.86762	14.8126	PREDICTED: beta-1,4-mannosyl-glycoprotein 4-beta-N-acetylglucosaminyltransferase [Beta vulgaris subsp. vulgaris]
HU03G03004.1	270.931	207.228	224.27	12.0944	131.152	260.557	258.244	49.199	PREDICTED: 36.4 kDa proline-rich protein-like [Gossypium raimondii]
HU04G00002.1	22.8014	23.6308	30.0639	36.5084	31.8972	26.8085	21.661	36.5909	PREDICTED: COP9 signalosome complex subunit 2 [Beta vulgaris subsp. vulgaris]
HU04G00017.1	16.736	9.7811	17.7367	22.6655	16.9724	10.054	11.4367	22.3196	hypothetical protein BVRB_7g172920 [Beta vulgaris subsp. vulgaris]
HU04G00019.1	15.8351	8.98058	14.7567	18.5476	14.1911	10.4039	11.9533	14.8762	PREDICTED: uncharacterized protein LOC104902958 isoform X2 [Beta vulgaris subsp. vulgaris]
HU04G00035.1	42.4397	45.6286	45.9904	58.7644	49.6602	57.225	50.8342	77.7203	PREDICTED: peroxisome biogenesis protein 19-1-like [Beta vulgaris subsp. vulgaris]
HU04G00043.1	21.1744	12.4958	13.873	15.2383	30.197	17.2966	43.2039	105.793	hypothetical protein SOVF_116240 [Spinacia oleracea]
HU04G00087.1	13.8408	13.1204	21.6026	29.4035	19.3566	12.0844	12.3211	29.8579	PREDICTED: elongation factor G-2, chloroplastic [Beta vulgaris subsp. vulgaris]
HU04G00106.1	10.5434	9.13074	8.57337	2.97539	9.51197	12.7306	10.6183	4.76097	PREDICTED: protein cornichon homolog 4-like [Citrus sinensis]
HU04G00130.1	32.7905	43.4248	31.1	77.0246	44.0475	47.6517	26.3955	51.3326	PREDICTED: probable rhamnose biosynthetic enzyme 1-like [Citrus sinensis]
HU04G00132.1	13.8805	12.6019	23.5463	60.5659	5.49471	18.0978	7.69456	42.6971	hypothetical protein SOVF_023040 [Spinacia oleracea]
HU04G00163.1	5.85622	7.12228	13.2608	17.1454	3.05774	5.87121	8.03644	51.121	hypothetical protein SOVF_201140 [Spinacia oleracea]
HU04G00165.1	648.139	780.346	667.391	231.775	497.878	687.308	717.141	249.332	hypothetical protein SOVF_201130 [Spinacia oleracea]
HU04G00183.1	33.2396	20.3811	15.2966	9.63889	25.178	37.845	34.0501	5.32673	PREDICTED: remorin [Populus euphratica]
HU04G00197.1	91.5165	114.953	76.3049	53.1367	85.8361	117.071	96.408	49.163	RecName: Full=Probable phospholipid hydroperoxide glutathione peroxidase; Short=PHGPx [Spinacia oleracea]
HU04G00220.1	42.0321	35.1732	41.3484	37.0655	45.3313	48.9711	46.2805	29.9701	PREDICTED: signal peptide peptidase-like 2 [Beta vulgaris subsp. vulgaris]
HU04G00225.1	11.3188	15.0113	14.4666	23.9645	7.98749	14.5569	6.07134	24.7913	PREDICTED: uroporphyrinogen-III C-methyltransferase [Beta vulgaris subsp. vulgaris]
HU04G00261.1	25.0607	34.27	30.2021	55.8881	31.9402	35.1863	25.1979	54.753	PREDICTED: uncharacterized protein LOC104892240 [Beta vulgaris subsp. vulgaris]
HU04G00264.1	16.7247	12.0912	12.43	10.3679	14.8029	15.0337	17.1319	7.38498	PREDICTED: uncharacterized protein LOC104892231 [Beta vulgaris subsp. vulgaris]
HU04G00268.1	154.413	215.801	183.762	200.293	170.971	193.949	193.25	221.085	PREDICTED: reticulon-like protein B2 [Beta vulgaris subsp. vulgaris]
HU04G00272.1	33.2298	27.7089	8.63006	4.47537	3.00329	16.0133	13.6965	1.54233	PREDICTED: cation/H(+) antiporter 18-like [Beta vulgaris subsp. vulgaris]
HU04G00280.1	51.9404	40.4398	53.9687	75.4726	58.2785	41.5163	32.0286	86.7622	hypothetical protein BVRB_5g099510 [Beta vulgaris subsp. vulgaris]
HU04G00291.1	20.9207	20.6243	31.2052	42.0127	22.2241	17.3517	18.9775	45.5865	PREDICTED: crooked neck-like protein 1 [Beta vulgaris subsp. vulgaris]
HU04G00330.1	15.8551	17.169	10.0896	7.83204	11.8711	16.1689	15.2211	8.18034	hypothetical protein SOVF_074340 [Spinacia oleracea]
HU04G00332.1	16.422	27.0159	25.2142	28.5325	5.12478	23.6209	9.37594	83.3922	hypothetical protein SOVF_117160 [Spinacia oleracea]
HU04G00356.1	47.5711	35.0566	42.3152	54.5758	31.5604	38.6519	39.4522	69.1856	hypothetical protein SOVF_025720 [Spinacia oleracea]
HU04G00377.1	22.3458	18.1934	20.5377	23.921	17.0993	21.2785	20.2017	28.5494	hypothetical protein SOVF_110880 [Spinacia oleracea]
HU04G00378.1	25.5128	24.8459	29.3678	34.1593	28.4772	29.166	24.3822	33.4881	PREDICTED: uncharacterized protein LOC104892616 [Beta vulgaris subsp. vulgaris]
HU04G00382.1	7.00367	4.37342	4.22155	18.458	7.15084	13.9789	20.1813	43.755	PREDICTED: probable receptor-like protein kinase At5g61350 [Beta vulgaris subsp. vulgaris]
HU04G00389.1	15.0804	18.1482	19.9331	29.4887	15.5092	16.1036	17.8245	26.4334	PREDICTED: ubiquitin carboxyl-terminal hydrolase 10 [Beta vulgaris subsp. vulgaris]
HU04G00390.1	17.4671	13.4024	17.3566	22.2295	16.3028	13.8877	13.6202	23.5185	PREDICTED: uncharacterized protein LOC104892642 [Beta vulgaris subsp. vulgaris]
HU04G00391.1	14.1729	16.0792	13.5188	18.292	6.93405	5.91505	5.288	18.6808	hypothetical protein BVRB_5g104140 isoform A [Beta vulgaris subsp. vulgaris]
HU04G00399.1	15.2887	15.3149	21.2069	24.4	8.3699	14.8438	15.0722	33.8453	PREDICTED: uncharacterized protein LOC100852811 [Vitis vinifera]
HU04G00419.1	14.9724	8.20467	11.4653	15.2116	10.1187	14.0378	12.3844	17.9674	hypothetical protein SOVF_097480 [Spinacia oleracea]
HU04G00451.1	23.0417	17.8589	30.7818	40.0201	20.6943	18.9491	23.0632	56.5655	PREDICTED: regulator of nonsense transcripts 1 homolog [Beta vulgaris subsp. vulgaris]
HU04G00475.1	22.7167	16.3226	23.1027	30.9158	19.3333	17.4153	18.1128	22.9095	PREDICTED: BUD13 homolog [Beta vulgaris subsp. vulgaris]
HU04G00495.1	9.90708	5.86635	22.2689	10.3728	0.449797	8.89677	13.4267	51.2102	NA
HU04G00508.1	8.24577	9.72377	11.525	16.8843	6.07401	6.69454	8.63239	18.5225	hypothetical protein BVRB_5g106030 isoform B [Beta vulgaris subsp. vulgaris]
HU04G00514.1	186.606	288.633	168.736	88.8265	308.873	201.756	294.934	91.2586	PREDICTED: transcription factor MYC2-like [Beta vulgaris subsp. vulgaris]
HU04G00585.1	38.6493	36.814	37.3927	34.5409	41.7175	38.9661	44.6994	30.2743	hypothetical protein SOVF_028550 [Spinacia oleracea]
HU04G00590.1	38.5159	22.9809	26.8407	55.6193	27.724	34.6588	27.0212	46.9998	hypothetical protein CISIN_1g042025mg [Citrus sinensis]
HU04G00596.1	30.095	23.5875	23.0892	16.34	30.6434	33.0022	35.9006	18.501	PREDICTED: protein BASIC PENTACYSTEINE7 [Beta vulgaris subsp. vulgaris]
HU04G00612.1	48.1954	54.5497	127.328	118.16	40.91	45.4189	60.9046	136.118	hypothetical protein SOVF_011840 [Spinacia oleracea]
HU04G00632.1	13.0887	9.63288	13.9956	14.6181	14.7419	8.2941	9.66547	15.3663	hypothetical protein SOVF_035440 [Spinacia oleracea]
HU04G00660.1	14.9579	12.4441	12.3255	15.3939	14.4681	10.6024	10.6865	15.3249	hypothetical protein SOVF_182230 [Spinacia oleracea]
HU04G00681.1	53.2824	44.2704	44.7091	14.1135	34.2885	48.3638	43.8813	26.4609	PREDICTED: uncharacterized protein LOC104892468 isoform X1 [Beta vulgaris subsp. vulgaris]
HU04G00711.1	137.971	186.717	249.431	239.158	132.819	136.782	162.261	293.083	PREDICTED: acyl-coenzyme A oxidase 4, peroxisomal [Beta vulgaris subsp. vulgaris]
HU04G00716.1	11.2188	12.2581	9.64749	16.496	13.3277	12.4785	7.56891	15.4244	PREDICTED: protein SCO1 homolog 1, mitochondrial [Beta vulgaris subsp. vulgaris]
HU04G00717.1	15.5431	13.0937	15.8775	21.616	22.7079	14.4737	16.2096	26.866	hypothetical protein SOVF_109320 [Spinacia oleracea]
HU04G00729.1	19.0543	31.8884	39.0036	530.207	14.2658	18.5537	17.6182	597.892	PREDICTED: pyruvate decarboxylase 2 [Beta vulgaris subsp. vulgaris]
HU04G00731.1	18.4011	26.9693	28.7438	28.4291	16.9153	24.5544	18.9037	36.9971	PREDICTED: probable beta-1,3-galactosyltransferase 9 [Malus domestica]
HU04G00741.1	39.1441	55.8559	91.0546	114.847	69.7735	43.3334	44.4797	123.442	hypothetical protein SOVF_044350 [Spinacia oleracea]
HU04G00746.1	28.5573	21.475	35.0614	41.3669	34.1479	22.8562	27.7849	49.1492	hypothetical protein SOVF_176130 [Spinacia oleracea]
HU04G00777.1	2.50563	1.2902	1.56309	8.23848	7.00594	2.88508	4.742	19.5153	PREDICTED: patellin-6 [Beta vulgaris subsp. vulgaris]
HU04G00791.1	14.9992	10.5399	15.4835	23.3771	13.2886	12.2705	11.9566	19.0849	PREDICTED: ATP-dependent RNA helicase DHX36 isoform X1 [Beta vulgaris subsp. vulgaris]
HU04G00843.1	17.3279	11.681	13.0521	21.5055	10.3205	14.3128	9.23924	15.3703	PREDICTED: suppressor protein SRP40-like [Beta vulgaris subsp. vulgaris]
HU04G00858.1	48.1492	36.9942	48.3855	58.6432	52.3929	40.7547	44.6655	54.7144	PREDICTED: probable cyclic nucleotide-gated ion channel 5 isoform X1 [Beta vulgaris subsp. vulgaris]
HU04G00861.1	6.8194	4.31385	8.05502	12.3544	7.97769	3.73451	6.49183	8.92035	PREDICTED: uncharacterized protein LOC104893420 [Beta vulgaris subsp. vulgaris]
HU04G00910.1	46.5597	65.7913	69.6051	135.292	78.6181	69.1306	57.3572	112.007	PREDICTED: NADH--cytochrome b5 reductase 1 [Beta vulgaris subsp. vulgaris]
HU04G00919.1	14.0895	10.1587	10.6275	9.18633	13.6099	14.8936	13.3559	19.6652	hypothetical protein SOVF_015760 [Spinacia oleracea]
HU04G00938.1	3148.91	3355.35	2189.19	977.334	2681.7	3019.19	2689.12	822.735	putative metallothionin 2a [Salvia miltiorrhiza]
HU04G00948.1	77.0214	79.3246	169.503	371.49	82.2631	47.0341	48.581	319.137	NA
HU04G00949.1	47.1636	52.9756	111.625	262.916	58.0433	34.5654	32.5206	204.035	NA
HU04G00957.1	3.12085	4.3108	9.48282	31.7149	8.39631	3.51923	4.45259	32.5319	PREDICTED: UPF0161 protein At3g09310 [Beta vulgaris subsp. vulgaris]
HU04G00958.1	46.6736	48.2197	52.9141	66.3936	63.6626	50.6878	48.7235	58.4124	PREDICTED: uncharacterized protein At5g02240-like [Beta vulgaris subsp. vulgaris]
HU04G00964.1	25.9986	20.2955	31.302	60.7512	25.3401	21.4975	21.4602	53.5937	hypothetical protein SOVF_140740 [Spinacia oleracea]
HU04G01036.1	15.4178	54.8124	42.9851	29.8042	39.4581	24.501	27.4823	110.417	Uncharacterized protein TCM_021870 [Theobroma cacao]
HU04G01058.1	13.276	14.3735	17.0418	16.5268	18.6891	13.7064	17.3931	21.8305	hypothetical protein SOVF_000910 [Spinacia oleracea]
HU04G01078.1	21.2758	18.6386	18.0778	10.646	18.3587	21.0406	19.4481	13.8695	PREDICTED: B-box zinc finger protein 22 [Beta vulgaris subsp. vulgaris]
HU04G01088.1	14.4899	11.4737	15.115	21.1356	16.9989	14.9036	12.2552	25.1808	PREDICTED: zinc finger BED domain-containing protein RICESLEEPER 1-like [Beta vulgaris subsp. vulgaris]
HU04G01097.1	25.2251	23.0191	29.1843	35.0415	31.9543	23.1555	21.1175	40.5919	hypothetical protein SOVF_176520 [Spinacia oleracea]
HU04G01129.1	27.0659	17.8844	24.6433	38.4578	28.7475	20.9008	20.8995	40.2652	hypothetical protein SOVF_151540 [Spinacia oleracea]
HU04G01130.1	12.8738	10.5698	14.2035	28.2469	18.5053	13.7561	13.7332	31.1142	hypothetical protein SOVF_151540 [Spinacia oleracea]
HU04G01150.1	13.1103	10.9943	15.0521	18.8674	15.2046	11.0489	14.2162	17.2458	hypothetical protein SOVF_166920 [Spinacia oleracea]
HU04G01154.1	7.73633	6.77677	4.49134	15.806	10.7212	6.0427	3.14165	16.7178	PREDICTED: endoplasmic reticulum oxidoreductin-1-like isoform X2 [Beta vulgaris subsp. vulgaris]
HU04G01172.1	0	0.122981	12.1552	12.8072	0.0125869	0	0.0192069	41.0503	PREDICTED: EGF domain-specific O-linked N-acetylglucosamine transferase-like [Beta vulgaris subsp. vulgaris]
HU04G01198.1	3.94564	4.48777	12.5971	5.04786	3.83219	5.24749	17.3934	53.6299	hypothetical protein PRUPE_ppa001087mg [Prunus persica]
HU04G01214.1	11.0619	17.1709	16.9436	22.7613	5.92071	11.5568	9.11554	32.1212	PREDICTED: gamma-interferon-inducible lysosomal thiol reductase-like [Beta vulgaris subsp. vulgaris]
HU04G01230.1	11.9878	7.98714	13.5313	21.4368	18.0476	9.85865	9.21454	14.6797	hypothetical protein SOVF_180550 isoform A [Spinacia oleracea]
HU04G01261.1	56.1288	20.9029	39.4153	8.91856	11.4771	53.3897	6.6451	193.281	BnaC09g26890D [Brassica napus]
HU04G01277.1	33.9662	29.5705	29.2105	48.7546	54.5004	30.1946	25.7765	77.7831	hypothetical protein SOVF_162650 [Spinacia oleracea]
HU04G01278.1	7.7102	10.8871	3.70998	11.4539	8.12043	5.75334	2.79659	8.2375	PREDICTED: uncharacterized protein LOC104888716 [Beta vulgaris subsp. vulgaris]
HU04G01280.1	15.4806	14.3107	24.8517	47.823	20.8418	13.1645	19.4151	41.2814	PREDICTED: uncharacterized protein LOC104893483 isoform X2 [Beta vulgaris subsp. vulgaris]
HU04G01281.1	12.7966	6.48927	8.85995	15.4037	11.4379	6.70364	3.98173	16.6109	Porphyromonas-type peptidyl-arginine deiminase family protein isoform 4 [Theobroma cacao]
HU04G01289.1	49.6347	60.3504	86.2793	82.6338	44.0357	49.2802	35.1316	139.475	acetohydroxyacid synthase [Chenopodium quinoa]
HU04G01299.1	27.7149	23.7859	29.9704	28.2835	32.5937	25.5048	31.1925	43.6671	PREDICTED: F-box/LRR-repeat protein At5g63520 [Beta vulgaris subsp. vulgaris]
HU04G01326.1	40.0815	36.6829	75.0672	90.4991	10.9507	56.6205	12.5917	404.509	PREDICTED: bidirectional sugar transporter N3 [Beta vulgaris subsp. vulgaris]
HU04G01340.1	14.4942	16.1607	33.087	24.4258	24.7583	13.2766	14.9303	88.6017	PREDICTED: calnexin homolog [Nelumbo nucifera]
HU04G01375.1	2.35532	1.22371	2.93056	11.1328	7.26999	2.12481	2.89533	11.2107	PREDICTED: E3 ubiquitin-protein ligase ORTHRUS 2-like [Beta vulgaris subsp. vulgaris]
HU04G01381.1	0.486509	1.47594	9.81219	6.07114	3.42338	0.483464	1.05314	11.586	PREDICTED: uncharacterized protein LOC104884122 [Beta vulgaris subsp. vulgaris]
HU04G01390.1	35.2884	40.7418	83.0148	71.1386	62.0903	39.1856	34.254	268.908	PREDICTED: calnexin homolog [Nelumbo nucifera]
HU04G01397.1	2.92566	3.0551	12.0068	14.9016	5.33436	4.77806	4.0082	51.15	PREDICTED: transcription factor DIVARICATA [Beta vulgaris subsp. vulgaris]
HU04G01400.1	21.265	15.2383	17.7317	32.5682	28.6925	17.1032	29.4783	46.6043	PREDICTED: uncharacterized protein LOC104908226 [Beta vulgaris subsp. vulgaris]
HU04G01429.1	5.06148	4.68847	8.69748	10.6658	5.64773	4.3515	4.92533	8.5744	PREDICTED: serine protease SPPA, chloroplastic [Beta vulgaris subsp. vulgaris]
HU04G01435.1	62.8346	70.1622	70.9585	34.3498	61.3432	70.8625	82.4794	52.3676	NA
HU04G01447.1	11.2365	12.2927	20.2088	17.7066	15.0953	13.6272	9.4148	19.0038	hypothetical protein SOVF_058790 [Spinacia oleracea]
HU04G01466.1	189.171	239.862	235.679	125.765	269.658	272.226	313.335	273.501	PREDICTED: truncated transcription factor CAULIFLOWER A [Beta vulgaris subsp. vulgaris]
HU04G01469.1	19.5629	20.3647	21.8707	45.2494	20.343	27.0392	20.51	34.0409	hypothetical protein SOVF_066190 [Spinacia oleracea]
HU04G01494.1	10.1961	6.55412	13.0185	17.2194	11.2144	7.94586	8.88752	17.2158	PREDICTED: activating signal cointegrator 1 complex subunit 3 isoform X1 [Beta vulgaris subsp. vulgaris]
HU04G01535.1	16.9235	12.0356	18.2065	19.2874	16.7635	13.4114	20.1906	25.7727	PREDICTED: putative pre-mRNA-splicing factor ATP-dependent RNA helicase DHX16 isoform X2 [Beta vulgaris subsp. vulgaris]
HU04G01561.1	15.4142	9.55985	14.7385	15.2273	14.3313	9.5941	12.9247	18.146	PREDICTED: formin-like protein 20 isoform X1 [Beta vulgaris subsp. vulgaris]
HU04G01563.1	9.23864	8.46571	8.37357	26.4238	13.718	9.82789	13.7356	26.7904	hypothetical protein SOVF_153650 [Spinacia oleracea]
HU04G01570.1	30.3852	24.5081	27.0371	40.8819	21.7576	28.4984	23.1238	32.7363	PREDICTED: two-component response regulator-like APRR1 [Beta vulgaris subsp. vulgaris]
HU04G01577.1	22.0794	16.1412	19.8798	31.111	19.5948	18.4151	18.8049	31.1469	PREDICTED: uncharacterized protein LOC104887975 [Beta vulgaris subsp. vulgaris]
HU04G01583.1	20.6899	20.4116	20.2482	24.6733	25.3415	22.2636	20.5731	30.4156	PREDICTED: zinc finger CCCH domain-containing protein 56-like [Beta vulgaris subsp. vulgaris]
HU04G01613.1	34.2478	39.4037	42.1738	51.9006	37.9407	37.8779	41.4142	63.2085	PREDICTED: ERAD-associated E3 ubiquitin-protein ligase HRD1B-like [Beta vulgaris subsp. vulgaris]
HU04G01616.1	5.00202	6.05841	6.02313	1.84283	8.76087	9.71467	9.47068	4.80244	PREDICTED: anthocyanidin 3-O-glucosyltransferase 7-like [Beta vulgaris subsp. vulgaris]
HU04G01640.1	21.5284	16.6228	24.2997	31.7648	24.6335	16.5974	17.2212	38.2664	PREDICTED: sphingoid long-chain bases kinase 1 [Beta vulgaris subsp. vulgaris]
HU04G01758.1	1.31225	3.05492	18.2469	34.0276	0.756461	2.41655	10.373	40.0315	chloroplast small heat shock protein [Ferocactus wislizeni]
HU04G01764.1	113.367	73.8312	71.7416	35.238	69.7987	100.3	92.0376	42.5521	hypothetical protein SOVF_132240 [Spinacia oleracea]
HU04G01780.1	23.6907	22.5568	23.1012	31.2901	18.5619	24.6633	17.2711	31.4878	hypothetical protein SOVF_160900 [Spinacia oleracea]
HU04G01782.1	12.2767	8.06269	9.91639	17.5525	12.8669	10.8981	7.78879	18.3276	PREDICTED: uncharacterized protein LOC104888156 [Beta vulgaris subsp. vulgaris]
HU04G01788.1	22.0023	45.8855	21.4954	11.836	35.7746	38.2658	49.5584	37.6245	nascent polypeptide-associated complex subunit alpha-like protein 2-like protein [Amaranthus tricolor]
HU04G01817.1	39.0454	26.4639	9.04474	3.67743	9.42632	22.2804	10.6023	4.18618	PREDICTED: 1-aminocyclopropane-1-carboxylate oxidase homolog 1-like [Beta vulgaris subsp. vulgaris]
HU04G01818.1	19.9732	15.5438	20.0289	19.7878	22.3415	22.218	16.6632	32.0106	PREDICTED: transcription factor EMB1444 [Beta vulgaris subsp. vulgaris]
HU04G01848.1	23.9268	36.0576	66.7732	110.598	31.9004	29.8442	59.9214	206.737	hypothetical protein SOVF_001170 [Spinacia oleracea]
HU04G01863.1	15.2493	13.3076	18.286	23.3057	16.5631	14.1276	15.3214	23.8945	PREDICTED: vacuolar protein sorting-associated protein 51 homolog [Beta vulgaris subsp. vulgaris]
HU04G01864.1	41.6418	50.3442	33.8929	33.538	50.385	51.6	45.0488	22.778	PREDICTED: ocs element-binding factor 1 [Beta vulgaris subsp. vulgaris]
HU04G01883.1	25.3833	27.439	22.6471	36.6735	27.1737	32.6563	20.5316	35.1079	hypothetical protein SOVF_027520 [Spinacia oleracea]
HU04G01894.1	34.9065	31.0624	38.994	46.6268	30.9857	26.7291	37.6135	51.3643	PREDICTED: KH domain-containing protein At4g18375-like [Beta vulgaris subsp. vulgaris]
HU04G01909.1	9.31154	12.9565	12.0263	4.38249	14.9142	6.07028	7.89416	0.826051	PREDICTED: gibberellin 2-beta-dioxygenase 2 [Beta vulgaris subsp. vulgaris]
HU04G01925.1	17.2888	14.3205	20.153	28.458	17.5359	15.0793	14.4746	23.1114	PREDICTED: glutathione reductase, chloroplastic [Beta vulgaris subsp. vulgaris]
HU04G01927.1	47.6164	47.8812	55.6038	25.2776	58.7884	50.2182	62.3596	31.9759	PREDICTED: putative uridine kinase C227.14 [Beta vulgaris subsp. vulgaris]
HU04G01931.1	34.3903	35.5219	24.2676	45.3157	48.3124	40.3464	29.2033	116.653	PREDICTED: NADH dehydrogenase [ubiquinone] flavoprotein 2, mitochondrial-like [Citrus sinensis]
HU04G02003.1	41.333	33.6127	33.1298	45.8797	28.6116	30.0465	17.6883	48.6101	hypothetical protein BVRB_5g119270 [Beta vulgaris subsp. vulgaris]
HU04G02004.1	23.1826	19.3335	18.08	28.9915	19.4439	19.5658	10.8109	28.3901	PREDICTED: trichohyalin [Beta vulgaris subsp. vulgaris]
HU04G02012.1	13.6767	11.1455	10.3782	5.78636	7.2634	10.319	15.6118	9.14529	hypothetical protein POPTR_0014s17280g [Populus trichocarpa]
HU04G02026.1	19.0989	13.8224	21.0974	24.8134	16.1285	10.6523	13.4145	27.3278	PREDICTED: DEAD-box ATP-dependent RNA helicase 42-like [Beta vulgaris subsp. vulgaris]
HU04G02035.1	26.5319	27.6073	17.8495	6.74713	28.152	27.0747	24.4535	11.5475	hypothetical protein SOVF_062780 [Spinacia oleracea]
HU04G02036.1	285.498	303.092	200.012	56.9073	200.337	327.955	227.004	93.8511	PREDICTED: serine carboxypeptidase-like 20 [Beta vulgaris subsp. vulgaris]
HU04G02039.1	39.364	34.4897	46.6354	57.6002	52.2862	32.6237	41.2142	62.0796	PREDICTED: factor of DNA methylation 1-like [Beta vulgaris subsp. vulgaris]
HU04G02040.1	37.838	31.3909	47.1733	67.7015	57.3107	35.3354	39.6619	59.1787	hypothetical protein SOVF_178930 [Spinacia oleracea]
HU04G02057.1	22.7937	19.8124	34.3226	39.6196	33.4576	17.7119	21.2834	37.3942	hypothetical protein SOVF_113570 [Spinacia oleracea]
HU04G02062.1	48.7682	60.234	79.7547	107.693	18.6785	52.1168	47.749	108.212	hypothetical protein SOVF_130180 [Spinacia oleracea]
HU04G02067.1	38.4176	55.9722	52.2722	148.291	14.8957	44.0174	25.2219	140.173	hypothetical protein SOVF_099770 [Spinacia oleracea]
HU04G02071.1	20.6406	18.1361	21.7706	28.0778	25.2553	18.4925	15.0669	34.4007	PREDICTED: histone deacetylase 6 [Beta vulgaris subsp. vulgaris]
HU04G02085.1	23.5302	22.495	21.6692	13.6921	26.287	25.5586	22.9978	15.8153	hypothetical protein SOVF_135700 [Spinacia oleracea]
HU04G02100.1	18.81	10.3466	17.3329	22.0952	15.1965	10.9635	16.6867	11.5038	hypothetical protein SOVF_004050 [Spinacia oleracea]
HU04G02143.1	13.7208	9.37482	14.0223	17.7416	14.614	7.8176	10.4447	19.5292	hypothetical protein SOVF_062070 isoform A [Spinacia oleracea]
HU05G00008.1	7.81371	6.32331	7.56775	20.2925	12.9196	8.05831	7.46005	11.0558	hypothetical protein SOVF_100330 [Spinacia oleracea]
HU05G00010.1	22.2307	18.6153	28.3497	43.2965	25.5753	16.0482	22.6569	49.9517	PREDICTED: N6-adenosine-methyltransferase MT-A70-like [Vitis vinifera]
HU05G00018.1	47.1911	58.9751	49.3846	33.3569	46.6367	82.4282	82.183	65.7626	NA
HU05G00022.1	60.9999	80.0244	68.7725	76.3159	82.2478	73.6365	67.2202	89.4569	hypothetical protein SOVF_037910 [Spinacia oleracea]
HU05G00032.1	17.2739	11.037	17.6565	18.783	18.3108	13.369	12.787	19.8648	hypothetical protein SOVF_074330 [Spinacia oleracea]
HU05G00034.1	11.1103	7.78273	11.5194	15.0131	12.8674	7.61268	10.8294	11.7326	PREDICTED: uncharacterized protein At4g10930 [Beta vulgaris subsp. vulgaris]
HU05G00053.1	83.8989	62.6299	81.9657	68.5218	76.9359	65.9085	75.3501	58.8336	hypothetical protein SOVF_118750 [Spinacia oleracea]
HU05G00103.1	9.36462	4.70656	7.88497	13.1842	8.66631	5.2498	6.17828	16.1625	PREDICTED: uncharacterized protein LOC104892233 isoform X2 [Beta vulgaris subsp. vulgaris]
HU05G00132.1	21.451	21.7177	31.2294	46.0155	23.1019	19.796	26.781	47.8107	PREDICTED: LIMR family protein At5g01460 [Eucalyptus grandis]
HU05G00156.1	14.3494	17.1958	16.9277	32.5852	4.85996	18.3285	20.6618	54.2127	PREDICTED: protein notum homolog isoform X1 [Beta vulgaris subsp. vulgaris]
HU05G00161.1	18.1338	15.6023	22.952	23.2719	11.9653	19.2606	18.1133	29.8329	PREDICTED: uncharacterized protein LOC104893138 isoform X2 [Beta vulgaris subsp. vulgaris]
HU05G00168.1	35.5547	19.705	23.9499	43.2916	27.2505	27.1593	25.0552	38.0645	PREDICTED: protein MOS2 [Beta vulgaris subsp. vulgaris]
HU05G00175.1	35.1506	40.8583	40.4527	36.9341	34.5402	34.8443	39.3442	52.2914	PREDICTED: UBP1-associated protein 2C-like [Beta vulgaris subsp. vulgaris]
HU05G00194.1	98.6491	84.7339	63.2856	54.2726	119.601	122.422	103.584	35.6156	PREDICTED: MOB kinase activator-like 1 [Beta vulgaris subsp. vulgaris]
HU05G00195.1	15.3984	16.6852	19.5758	34.8559	26.8388	21.022	13.8842	27.276	PREDICTED: cadmium-induced protein AS8 isoform X2 [Vitis vinifera]
HU05G00200.1	9.84126	15.5672	23.6526	23.2873	25.039	7.76239	8.21462	43.775	PREDICTED: uncharacterized protein LOC104893067 [Beta vulgaris subsp. vulgaris]
HU05G00253.1	11.3804	7.74414	10.971	16.2226	13.4229	6.51761	6.62641	12.5624	PREDICTED: extra-large guanine nucleotide-binding protein 3 isoform X1 [Beta vulgaris subsp. vulgaris]
HU05G00282.1	9.43137	9.80964	14.0398	13.8167	9.30016	8.18807	10.223	16.6926	PREDICTED: uncharacterized protein LOC104892928 [Beta vulgaris subsp. vulgaris]
HU05G00288.1	0.356074	0.113832	0.0976607	5.09019	4.8471	0.356603	0.315535	21.6696	PREDICTED: protein LSD1 [Nelumbo nucifera]
HU05G00304.1	9.69201	8.2597	12.3029	15.4925	12.9034	7.66479	9.53056	15.6565	PREDICTED: MND1-interacting protein 1 [Beta vulgaris subsp. vulgaris]
HU05G00311.1	20.0206	24.6932	28.5487	31.3249	16.9724	21.0066	20.4877	35.1065	PREDICTED: uncharacterized protein LOC104907867 [Beta vulgaris subsp. vulgaris]
HU05G00315.1	23.5301	15.2144	15.6569	34.8504	21.193	16.7797	13.5534	33.5594	PREDICTED: myosin-11 [Beta vulgaris subsp. vulgaris]
HU05G00333.1	19.3305	14.7708	26.568	35.3649	24.7156	13.6874	18.4885	41.5774	PREDICTED: regulator of nonsense transcripts 1 homolog [Beta vulgaris subsp. vulgaris]
HU05G00380.1	72.4784	56.9196	90.901	124.038	88.5884	73.9533	85.8909	115.989	PREDICTED: plasminogen activator inhibitor 1 RNA-binding protein-like [Beta vulgaris subsp. vulgaris]
HU05G00404.1	27.3943	1.94438	7.7087	116.446	15.6155	35.744	42.7639	250.677	PREDICTED: flavonol synthase/flavanone 3-hydroxylase-like isoform X1 [Beta vulgaris subsp. vulgaris]
HU05G00411.1	2.8642	3.49987	5.95561	8.06838	1.47439	4.61429	11.1602	49.2837	PREDICTED: small heat shock protein, chloroplastic-like [Nelumbo nucifera]
HU05G00418.1	12.9179	12.8546	14.7608	21.5315	16.2282	10.0925	9.90106	16.3341	hypothetical protein SOVF_042810 [Spinacia oleracea]
HU05G00458.1	30.6768	26.8118	32.7702	35.2861	39.9239	33.8866	31.9614	48.1701	PREDICTED: 3-isopropylmalate dehydratase small subunit 3-like [Beta vulgaris subsp. vulgaris]
HU05G00467.1	26.3257	137.8	51.6643	86.5127	47.2271	78.556	29.6366	124.892	hypothetical protein SOVF_021530 [Spinacia oleracea]
HU05G00474.1	17.5159	14.4138	32.8975	25.8906	12.0488	17.9848	17.8469	54.5339	hypothetical protein SOVF_162390 isoform A [Spinacia oleracea]
HU05G00485.1	11.9115	12.9898	19.6489	44.0652	8.84941	11.2965	13.95	39.5048	hypothetical protein BVRB_5g097830 isoform A [Beta vulgaris subsp. vulgaris]
HU05G00496.1	10.705	9.83767	16.9478	16.4556	14.0628	9.20383	11.0824	32.1345	Heat shock protein STI [Morus notabilis]
HU05G00501.1	35.8813	36.7665	57.9272	89.4722	46.9974	20.7682	49.1194	171.913	Heat shock protein STI [Morus notabilis]
HU05G00511.1	7.02149	6.75304	17.8342	38.4141	8.96401	4.17227	6.43131	22.6871	NA
HU05G00518.1	51.3716	44.5606	87.7053	92.5489	64.4449	53.8537	53.4222	163.023	hypothetical protein SOVF_022480 [Spinacia oleracea]
HU05G00520.1	25.8226	16.3793	17.8519	11.6728	17.459	20.6097	16.6927	32.4423	PREDICTED: UDP-glucuronate 4-epimerase 4 [Beta vulgaris subsp. vulgaris]
HU05G00528.1	31.3298	22.8341	25.0605	26.5094	29.5673	35.2854	22.7848	44.9582	PREDICTED: uncharacterized protein LOC104892429 isoform X2 [Beta vulgaris subsp. vulgaris]
HU05G00556.1	26.7158	25.8203	34.3367	41.6801	27.9219	26.84	26.5835	36.045	PREDICTED: probable sodium/metabolite cotransporter BASS6, chloroplastic isoform X1 [Beta vulgaris subsp. vulgaris]
HU05G00565.1	12.4559	9.59344	16.0893	25.0545	12.3223	10.8912	11.7023	21.6312	PREDICTED: zinc finger protein ZPR1-like [Beta vulgaris subsp. vulgaris]
HU05G00643.1	14.238	12.8865	17.8155	20.1461	11.474	14.3067	10.5385	28.5278	hypothetical protein SOVF_015760 [Spinacia oleracea]
HU05G00653.1	12.6776	9.05622	14.8798	17.5819	14.2528	11.084	10.9529	15.6934	PREDICTED: non-lysosomal glucosylceramidase isoform X2 [Beta vulgaris subsp. vulgaris]
HU05G00654.1	13.901	11.0358	24.9543	19.0424	14.5179	9.03607	10.4804	26.5008	PREDICTED: uncharacterized protein LOC104895871 [Beta vulgaris subsp. vulgaris]
HU05G00656.1	1.06529	3.49476	7.72161	16.2302	0.32176	0.730196	1.22981	16.0046	hypothetical protein M569_08656 [Genlisea aurea]
HU05G00667.1	30.642	32.897	39.2941	38.7457	35.3457	33.2562	29.5782	44.2105	PREDICTED: beta-adaptin-like protein C [Beta vulgaris subsp. vulgaris]
HU05G00668.1	12.1302	13.7713	12.292	22.444	8.8004	11.7479	7.51637	22.6498	PREDICTED: SNF1-related protein kinase regulatory subunit beta-3 [Beta vulgaris subsp. vulgaris]
HU05G00691.1	14.1845	13.8144	13.387	10.4809	12.3307	8.4652	5.80632	33.3878	PREDICTED: dnaJ protein ERDJ3A [Beta vulgaris subsp. vulgaris]
HU05G00700.1	32.1817	34.6848	43.4539	60.4655	41.3353	37.0802	40.6655	60.8817	PREDICTED: BAG family molecular chaperone regulator 4 [Beta vulgaris subsp. vulgaris]
HU05G00734.1	10.4856	7.3593	12.1879	12.8265	11.7092	7.96637	10.2186	11.3419	PREDICTED: uncharacterized protein LOC104892105 isoform X1 [Beta vulgaris subsp. vulgaris]
HU05G00739.1	14.9042	15.2381	18.8902	21.8375	11.2406	12.8265	11.2226	20.562	PREDICTED: cytosolic Fe-S cluster assembly factor narfl [Beta vulgaris subsp. vulgaris]
HU05G00748.1	13.3046	14.277	11.3681	15.0799	11.8233	16.3028	10.225	19.5631	PREDICTED: ELL-associated factor 1 [Beta vulgaris subsp. vulgaris]
HU05G00749.1	5.611	5.13232	8.45841	14.1892	10.2131	4.33164	5.81034	10.6724	PREDICTED: 33 kDa ribonucleoprotein, chloroplastic [Beta vulgaris subsp. vulgaris]
HU05G00770.1	21.8903	26.5302	28.2816	32.7928	34.8672	30.5773	27.1556	40.8168	PREDICTED: dolichyl-diphosphooligosaccharide--protein glycosyltransferase subunit DAD1 [Beta vulgaris subsp. vulgaris]
HU05G00775.1	24.3092	40.2854	29.3172	35.3328	19.6644	33.0802	26.5739	90.4601	hypothetical protein SOVF_047490 [Spinacia oleracea]
HU05G00789.1	29.8985	22.7512	36.7395	38.395	36.052	24.3737	26.2311	46.3281	PREDICTED: ubiquitin carboxyl-terminal hydrolase 12-like [Beta vulgaris subsp. vulgaris]
HU05G00819.1	37.9505	31.7809	47.3256	98.0995	50.8762	33.1004	52.507	89.6281	hypothetical protein SOVF_146580 [Spinacia oleracea]
HU05G00822.1	24.9746	18.4793	20.7457	33.4889	25.0263	21.739	23.032	35.8376	PREDICTED: exocyst complex component SEC3A [Beta vulgaris subsp. vulgaris]
HU05G00837.1	13.1079	8.95039	15.4451	18.1529	12.51	8.14547	12.1192	13.7059	PREDICTED: probable polyribonucleotide nucleotidyltransferase 1, chloroplastic isoform X1 [Beta vulgaris subsp. vulgaris]
HU05G00848.1	22.1527	15.5833	31.4141	38.7109	26.4645	16.5625	19.025	43.0916	PREDICTED: uncharacterized protein LOC104902895 [Beta vulgaris subsp. vulgaris]
HU05G00849.1	12.0919	6.694	14.5059	22.9057	13.5903	6.07986	10.3939	25.1745	hypothetical protein SOVF_112480 [Spinacia oleracea]
HU05G00865.1	4.83643	4.7377	9.21802	8.85046	7.05378	5.23567	6.9993	11.5974	PREDICTED: uncharacterized protein LOC104893776 isoform X2 [Beta vulgaris subsp. vulgaris]
HU05G00868.1	8.19693	5.50493	10.9098	8.13686	9.10485	5.17746	6.9741	13.9491	PREDICTED: uncharacterized protein LOC104903943 isoform X2 [Beta vulgaris subsp. vulgaris]
HU05G00871.1	11.4488	13.8832	16.8973	16.2943	10.8811	12.281	14.4569	23.7958	PREDICTED: rho-associated protein kinase 1 [Beta vulgaris subsp. vulgaris]
HU05G00882.1	20.9739	17.318	23.8909	44.1397	14.8713	18.8643	21.4925	45.4065	PREDICTED: serine/threonine-protein kinase ATG1-like isoform X1 [Beta vulgaris subsp. vulgaris]
HU05G00887.1	30.9579	30.2729	28.4754	6.95728	27.1755	41.8981	34.886	9.94656	NA
HU05G00921.1	11.6248	10.116	29.7131	33.0497	19.3183	8.18617	7.55562	33.799	hypothetical protein SOVF_096720 [Spinacia oleracea]
HU05G00931.1	19.9087	21.4453	16.5492	7.90399	20.366	24.6551	18.8893	10.6455	hypothetical protein BVRB_5g112500 isoform B [Beta vulgaris subsp. vulgaris]
HU05G00960.1	22.4558	20.2916	25.8737	28.9305	27.0091	21.5038	22.3802	36.1984	PREDICTED: squamous cell carcinoma antigen recognized by T-cells 3 [Beta vulgaris subsp. vulgaris]
HU05G00965.1	11.6627	10.6047	18.4969	29.8265	9.41722	11.2238	12.0505	31.6519	PREDICTED: probable leucine-rich repeat receptor-like protein kinase At5g49770 isoform X1 [Beta vulgaris subsp. vulgaris]
HU05G00966.1	9.69843	8.23213	13.3557	17.255	12.7905	7.656	10.4174	13.8586	NA
HU05G00972.1	25.145	19.3513	29.2278	29.6797	30.0494	19.4755	21.9704	34.4961	hypothetical protein SOVF_029030, partial [Spinacia oleracea]
HU05G00996.1	58.5187	49.739	75.9948	105.125	74.2841	48.293	65.5294	103.357	hypothetical protein SOVF_093530 [Spinacia oleracea]
